# Supplementary material for: Comparative evaluation of machine learning algorithms for phishing site detection
Source: PeerJ Comput Sci. 2024 Jun 24;10:e2131. doi: 10.7717/peerj-cs.2131 (PMC11232597; doi:10.7717/peerj-cs.2131)
Supplement: Supplemental Information 16 [file peerj-cs-10-2131-s016.csv]

id	NumDots	SubdomainLevel	PathLevel	UrlLength	NumDash	NumDashInHostname	AtSymbol	TildeSymbol	NumUnderscore	NumPercent	NumQueryComponents	NumAmpersand	NumHash	NumNumericChars	NoHttps	RandomString	IpAddress	DomainInSubdomains	DomainInPaths	HttpsInHostname	HostnameLength	PathLength	QueryLength	DoubleSlashInPath	NumSensitiveWords	EmbeddedBrandName	PctExtHyperlinks	PctExtResourceUrls	ExtFavicon	InsecureForms	RelativeFormAction	ExtFormAction	AbnormalFormAction	PctNullSelfRedirectHyperlinks	FrequentDomainNameMismatch	FakeLinkInStatusBar	RightClickDisabled	PopUpWindow	SubmitInfoToEmail	IframeOrFrame	MissingTitle	ImagesOnlyInForm	SubdomainLevelRT	UrlLengthRT	PctExtResourceUrlsRT	AbnormalExtFormActionR	ExtMetaScriptLinkRT	PctExtNullSelfRedirectHyperlinksRT	CLASS_LABEL
1	3	1	5	72	0	0	0	0	0	0	0	0	0	0	1	0	0	0	0	0	21	44	0	0	0	0	0.0000000000	0.2500000000	1	1	0	0	0	0.0000000000	0	0	0	0	0	0	0	1	1	0	1	1	-1	1	1
2	3	1	3	144	0	0	0	0	2	0	2	1	0	41	1	0	0	0	0	0	17	16	103	0	1	0	0.0000000000	0.0000000000	0	1	0	0	0	0.0000000000	0	0	0	0	0	0	0	0	1	-1	1	1	1	1	1
3	3	1	2	58	0	0	0	0	0	0	0	0	0	0	1	0	0	0	0	0	27	24	0	0	0	0	0.3750000000	1.0000000000	1	1	0	0	0	0.0000000000	0	0	0	0	0	0	0	0	1	0	-1	1	-1	0	1
4	3	1	6	79	1	0	0	0	0	0	0	0	0	0	1	0	0	0	1	0	22	50	0	0	0	1	1.0000000000	0.0952380952	1	1	0	0	0	0.0000000000	1	0	0	0	1	0	0	0	1	-1	1	1	1	-1	1
5	3	0	4	46	0	0	0	0	0	0	0	0	0	2	1	1	0	0	1	0	10	29	0	0	0	0	1.0000000000	1.0000000000	0	0	0	1	0	0.0000000000	1	0	0	0	0	1	0	0	1	1	-1	0	-1	-1	1
6	3	1	1	42	1	0	0	0	0	0	0	0	0	0	1	0	0	0	1	0	23	12	0	0	0	0	0.1000000000	1.0000000000	1	1	0	0	0	0.0000000000	0	0	0	0	0	1	1	0	1	1	1	1	-1	1	1
7	2	0	5	60	0	0	0	0	0	0	0	0	0	1	1	0	0	0	1	0	17	36	0	0	0	1	0.9090909091	1.0000000000	0	1	0	0	0	0.0000000000	1	0	0	0	0	0	0	0	1	0	1	1	-1	-1	1
8	1	0	3	30	0	0	0	0	0	0	0	0	0	3	1	1	0	0	1	0	12	11	0	0	0	0	0.0000000000	0.0000000000	0	1	0	0	0	0.0000000000	0	0	0	0	0	0	0	0	1	1	1	1	1	1	1
9	8	7	2	76	1	1	0	0	0	0	0	0	0	2	1	1	0	1	1	0	65	4	0	0	0	0	0.0000000000	0.0000000000	0	1	0	0	0	0.9750000000	0	0	0	0	0	0	0	0	-1	-1	1	1	1	-1	1
10	2	0	2	46	0	0	0	0	0	0	0	0	0	0	1	0	0	0	1	0	14	25	0	0	0	1	1.0000000000	1.0000000000	1	1	0	0	0	0.0000000000	1	0	0	0	0	0	0	0	1	1	1	1	-1	-1	1
11	5	4	2	64	1	1	0	0	0	0	0	0	0	3	1	1	0	1	1	0	53	4	0	0	0	0	0.0000000000	0.0000000000	0	1	0	0	0	0.9750000000	0	0	0	0	0	0	0	0	-1	0	1	1	1	-1	1
12	2	0	2	47	0	0	0	0	0	0	0	0	0	1	1	0	0	0	0	0	22	18	0	0	1	0	1.0000000000	1.0000000000	1	1	0	0	0	0.0000000000	1	0	0	0	0	0	0	0	1	1	-1	1	-1	-1	1
13	2	1	2	61	1	1	0	0	0	0	0	0	0	0	0	1	0	0	0	0	43	10	0	0	0	0	0.0000000000	0.0000000000	0	0	1	0	0	1.0000000000	0	0	0	0	0	0	0	0	1	0	1	1	1	-1	1
14	2	1	3	35	0	0	0	0	0	0	0	0	0	0	1	0	0	0	0	0	16	12	0	0	0	0	0.0000000000	0.0000000000	0	1	0	1	0	0.0000000000	0	0	0	0	0	0	0	0	1	1	1	0	1	1	1
15	2	1	2	60	1	1	0	0	0	0	0	0	0	0	1	1	0	0	0	0	43	10	0	0	0	0	0.0000000000	0.0000000000	0	1	1	0	0	1.0000000000	0	0	0	0	0	0	0	0	1	0	1	1	1	-1	1
16	3	0	4	73	0	0	0	0	0	0	0	0	0	0	1	0	0	0	1	0	33	33	0	0	1	0	1.0000000000	0.0769230769	0	1	1	0	0	0.0000000000	0	0	0	0	0	0	0	0	1	0	1	1	0	-1	1
17	3	0	5	50	0	0	0	1	0	0	0	0	0	10	1	1	1	0	0	0	13	30	0	0	0	0	0.0000000000	0.0000000000	0	1	0	0	0	0.0000000000	1	0	0	0	0	0	0	0	1	1	1	1	1	1	1
18	3	1	2	59	1	1	0	0	0	0	0	0	0	7	1	1	0	0	1	0	36	16	0	0	0	0	1.0000000000	1.0000000000	1	1	0	0	0	0.0000000000	1	0	0	0	0	1	0	0	1	0	-1	1	-1	-1	1
19	2	0	3	28	0	0	0	0	0	0	0	0	0	1	1	0	0	0	1	0	9	12	0	0	0	0	0.0000000000	0.0000000000	0	1	0	0	0	0.0000000000	0	0	0	0	0	0	0	0	1	1	1	1	1	1	1
20	1	0	4	59	0	0	0	0	0	0	0	0	0	22	1	1	0	0	1	0	12	40	0	0	0	0	0.0000000000	0.1250000000	0	1	1	0	0	0.9230769231	0	0	0	0	0	0	0	0	1	0	1	1	1	-1	1
21	1	0	4	32	0	0	0	0	0	0	0	0	0	4	1	1	0	0	0	0	11	14	0	0	0	0	0.0000000000	0.0000000000	0	1	0	0	0	1.0000000000	0	0	0	0	0	0	0	1	1	1	1	1	1	-1	1
22	5	1	2	52	0	0	0	0	0	0	0	0	0	1	1	1	0	0	0	0	25	20	0	0	0	0	0.0000000000	0.1538461538	0	1	0	0	0	0.0000000000	0	0	0	0	0	0	0	0	1	1	1	1	1	1	1
23	2	1	6	62	1	0	0	0	0	0	0	0	0	0	1	1	0	0	0	0	18	37	0	0	0	0	0.8333333333	0.2352941176	1	1	0	0	0	0.0833333333	0	0	0	0	0	1	0	0	1	0	1	1	0	-1	1
24	1	0	10	105	2	0	0	0	0	0	0	0	0	24	1	1	0	0	1	0	11	87	0	0	0	0	0.0000000000	0.0000000000	0	1	0	0	0	0.0000000000	0	0	0	0	0	0	0	0	1	-1	1	1	1	1	1
25	4	1	2	55	0	0	0	0	0	0	0	0	0	0	1	1	0	0	0	0	31	17	0	0	0	0	1.0000000000	1.0000000000	0	1	0	0	0	0.0000000000	1	0	0	0	0	0	0	0	1	0	-1	1	-1	-1	1
26	5	0	3	134	3	0	0	0	0	0	0	0	0	1	1	1	0	0	1	0	14	56	56	0	1	0	0.0000000000	0.0000000000	0	1	1	1	0	0.0000000000	0	0	0	0	0	1	0	0	1	-1	1	0	1	1	1
27	2	0	3	43	0	0	0	0	0	0	0	0	0	0	1	0	0	0	1	0	14	22	0	0	0	0	0.0000000000	0.7857142857	0	1	0	0	0	1.0000000000	1	0	0	0	0	1	0	0	1	1	-1	1	1	-1	1
28	6	0	3	210	2	0	0	0	7	0	5	4	0	24	1	1	0	0	1	0	9	54	139	0	1	0	0.0000000000	0.9047619048	0	1	1	0	0	0.0000000000	0	0	0	0	0	0	0	0	1	-1	-1	1	-1	1	1
29	2	0	7	135	2	0	0	0	3	0	2	1	0	1	1	0	0	0	1	0	22	51	54	0	1	0	0.0000000000	0.0000000000	0	1	1	0	0	0.0000000000	0	0	0	0	0	0	0	0	1	-1	1	1	1	1	1
30	5	0	6	85	0	0	0	0	0	0	0	0	0	0	1	1	0	0	1	0	9	69	0	0	0	1	0.6551724138	0.9285714286	0	1	1	0	1	0.1034482759	1	0	0	0	0	0	0	0	1	-1	-1	-1	-1	-1	1
31	2	1	3	80	0	0	0	0	0	0	0	0	0	17	1	1	0	0	1	0	32	41	0	0	0	0	0.0000000000	0.0000000000	0	1	1	0	0	1.0000000000	0	0	0	0	0	0	0	0	1	-1	1	1	1	-1	1
32	2	0	2	44	0	0	0	0	0	0	0	0	0	4	1	1	0	0	0	0	19	18	0	0	0	0	1.0000000000	0.1428571429	1	1	0	0	0	0.0000000000	0	0	0	0	0	1	0	0	1	1	1	1	0	-1	1
33	3	0	9	95	0	0	0	0	0	4	0	0	0	16	1	1	0	0	0	0	10	78	0	0	0	0	0.0000000000	0.0000000000	0	1	0	0	0	1.0000000000	0	0	0	0	0	0	0	1	1	-1	1	1	1	-1	1
34	2	0	6	60	1	0	0	0	0	0	0	0	0	0	1	1	0	0	0	0	15	38	0	0	0	0	0.0000000000	0.0000000000	0	1	0	0	0	0.0000000000	0	0	0	0	0	0	0	0	1	0	1	1	1	1	1
35	2	0	5	60	0	0	0	0	0	0	0	0	0	0	1	0	0	0	1	0	12	41	0	0	2	0	0.7500000000	0.2222222222	1	1	0	0	0	0.1250000000	0	0	0	0	0	0	0	0	1	0	1	1	0	-1	1
36	6	0	2	100	1	0	0	0	0	0	1	0	0	8	1	0	0	0	0	0	22	18	52	0	1	0	1.0000000000	1.0000000000	1	1	0	0	0	0.0000000000	1	0	0	0	0	0	0	0	1	-1	-1	1	-1	-1	1
37	6	0	2	111	1	0	0	0	0	0	1	0	1	18	1	0	0	0	0	0	22	18	52	0	1	0	1.0000000000	1.0000000000	1	1	0	0	0	0.0000000000	1	0	0	0	0	0	0	0	1	-1	-1	1	-1	-1	1
38	2	1	2	29	0	0	0	0	0	0	0	0	0	0	1	1	0	0	0	0	16	6	0	0	0	0	0.0000000000	0.0000000000	0	1	0	0	0	0.0000000000	0	0	0	0	0	0	0	0	1	1	1	1	1	1	1
39	2	1	2	37	2	2	0	0	0	0	0	0	0	0	1	0	0	1	1	0	24	6	0	0	0	0	0.0000000000	1.0000000000	1	1	1	0	0	1.0000000000	0	0	0	0	0	0	0	0	1	1	1	1	-1	-1	1
40	3	1	2	49	2	2	0	0	0	0	0	0	0	0	1	0	0	1	1	0	24	18	0	0	0	0	0.0000000000	1.0000000000	1	1	0	0	0	0.0000000000	1	0	1	0	0	0	0	0	1	1	1	1	-1	1	1
41	1	0	3	34	0	0	0	0	0	0	0	0	0	0	1	0	0	0	1	0	14	13	0	0	0	0	1.0000000000	0.1428571429	1	1	0	0	0	0.0000000000	0	0	0	0	0	1	0	0	1	1	1	1	0	-1	1
42	3	1	3	53	1	0	0	0	0	0	0	0	0	0	1	0	0	0	1	0	22	24	0	0	0	0	1.0000000000	1.0000000000	0	1	0	1	0	0.0000000000	1	0	0	0	0	1	0	0	1	1	-1	0	-1	-1	1
43	2	0	3	45	0	0	0	0	0	0	0	0	0	0	1	0	0	0	0	0	14	24	0	0	0	0	1.0000000000	0.1428571429	1	1	0	0	0	0.0000000000	0	0	0	0	0	1	0	0	1	1	1	1	0	-1	1
44	3	0	5	65	0	0	0	0	0	0	0	0	0	0	1	1	0	0	1	0	16	42	0	0	0	0	0.7777777778	0.2222222222	0	1	0	0	0	0.2222222222	0	0	0	0	0	1	0	0	1	0	1	1	0	-1	1
45	5	1	2	182	0	0	0	0	0	0	1	0	0	75	1	1	0	0	0	0	30	37	107	0	2	0	0.0000000000	0.0000000000	0	1	1	0	1	0.0000000000	0	0	0	0	0	0	0	0	1	-1	1	-1	1	1	1
46	3	0	2	47	0	0	0	0	0	0	0	0	0	0	1	0	0	0	1	0	19	21	0	0	0	0	0.5000000000	0.6756756757	0	1	0	0	0	0.0000000000	0	0	0	0	0	1	0	0	1	1	0	1	0	0	1
47	4	1	3	55	0	0	0	0	0	0	0	0	0	0	1	0	0	0	0	0	16	32	0	0	0	0	0.0000000000	0.0000000000	0	1	0	0	0	0.0000000000	0	0	0	0	0	0	0	0	1	0	1	1	1	1	1
48	2	0	4	62	0	0	0	0	0	0	0	0	0	0	1	0	0	0	0	0	13	42	0	0	1	0	0.7142857143	0.0312500000	1	1	1	0	1	0.1142857143	0	0	0	0	0	1	0	0	1	0	1	-1	1	-1	1
49	2	0	5	59	1	0	0	0	0	0	0	0	0	0	1	0	0	0	0	0	18	34	0	0	0	0	0.0000000000	0.0000000000	0	1	0	0	0	0.0000000000	0	0	0	0	0	0	0	0	1	0	1	1	1	1	1
50	3	0	2	39	0	0	0	0	0	0	0	0	0	0	1	0	0	0	0	0	18	14	0	0	0	0	1.0000000000	1.0000000000	0	1	0	0	0	0.0000000000	1	0	0	0	0	0	0	0	1	1	-1	1	-1	-1	1
51	2	0	5	41	0	0	0	0	0	0	0	0	0	1	1	0	0	0	0	0	11	23	0	0	0	0	1.0000000000	1.0000000000	1	1	0	0	0	0.0000000000	1	0	0	0	0	1	0	0	1	1	-1	1	-1	-1	1
52	2	0	3	142	0	0	0	0	1	0	0	0	0	5	1	1	0	0	0	0	14	121	0	0	1	0	0.0000000000	0.0000000000	0	1	1	0	0	0.0000000000	0	0	0	0	0	0	0	0	1	-1	1	1	1	1	1
53	2	1	2	29	0	0	0	0	0	0	0	0	0	0	1	0	0	0	0	0	17	5	0	0	0	0	0.0000000000	0.0000000000	0	1	1	0	0	1.0000000000	0	0	0	0	0	1	0	0	1	1	1	1	1	-1	1
54	4	1	3	51	1	1	0	0	0	0	0	0	0	0	1	0	0	0	1	0	16	28	0	0	0	0	0.7500000000	0.0000000000	0	1	0	0	0	0.0000000000	0	0	0	0	0	0	0	0	1	1	1	1	1	-1	1
55	3	1	2	39	0	0	0	0	0	0	0	0	0	0	1	0	0	0	0	0	15	17	0	0	0	1	0.8000000000	1.0000000000	1	1	0	0	0	0.1200000000	1	0	0	0	0	0	0	0	1	1	-1	1	-1	-1	1
56	3	1	2	48	0	0	0	0	0	0	0	0	0	0	1	1	0	0	0	0	24	17	0	0	0	0	0.0000000000	0.1538461538	0	1	0	0	0	0.0000000000	0	0	0	0	0	0	0	0	1	1	1	1	1	1	1
57	2	0	5	59	1	0	0	0	0	0	0	0	0	0	1	0	0	0	0	0	27	25	0	0	0	0	0.0000000000	0.0000000000	0	1	0	0	0	0.0000000000	0	0	0	0	0	0	0	0	1	0	1	1	1	1	1
58	2	0	7	129	2	0	0	0	3	0	2	1	0	1	1	0	0	0	1	0	22	51	48	0	1	0	0.0000000000	0.0000000000	0	1	1	0	0	0.0000000000	0	0	0	0	0	0	0	0	1	-1	1	1	1	1	1
59	3	1	2	34	1	1	0	0	0	0	0	0	0	0	1	0	0	0	0	0	22	5	0	0	0	0	0.2500000000	0.1111111111	1	1	1	0	0	0.5000000000	0	0	0	0	0	0	0	0	1	1	1	1	0	-1	1
60	8	7	2	184	2	2	0	0	0	0	2	1	0	26	1	1	0	1	0	0	76	34	66	0	1	0	0.0000000000	0.3333333333	0	1	0	0	0	0.0000000000	0	0	0	0	0	0	0	0	-1	-1	1	1	0	1	1
61	8	7	2	184	2	2	0	0	0	0	2	1	0	33	1	1	0	1	0	0	76	34	66	0	1	0	0.0000000000	0.3333333333	0	1	0	0	0	0.0000000000	0	0	0	0	0	0	0	0	-1	-1	1	1	0	1	1
62	2	0	7	135	2	0	0	0	3	0	1	1	0	1	1	0	0	0	1	0	22	51	54	0	1	0	0.0000000000	0.0000000000	0	1	1	0	0	0.0000000000	0	0	0	0	0	0	0	0	1	-1	1	1	1	1	1
63	2	0	7	133	2	0	0	0	3	0	2	1	0	1	1	0	0	0	1	0	22	51	52	0	1	0	0.0000000000	0.0000000000	0	1	1	0	0	0.0000000000	0	0	0	0	0	0	0	0	1	-1	1	1	1	1	1
64	4	1	3	52	0	0	0	0	0	0	0	0	0	0	1	0	0	0	1	0	17	28	0	0	0	0	0.7500000000	0.0000000000	0	1	0	0	0	0.0000000000	0	0	0	0	0	0	0	0	1	1	1	1	1	-1	1
65	4	2	1	58	0	0	0	0	0	0	1	0	0	4	1	1	0	0	0	0	17	15	18	0	0	0	1.0000000000	0.0000000000	0	1	1	0	0	0.0000000000	0	0	0	0	0	0	0	0	0	0	1	1	1	-1	1
66	5	1	5	120	1	0	0	0	1	0	0	0	0	22	1	1	0	0	1	0	23	90	0	0	2	1	0.8571428571	1.0000000000	1	1	0	1	0	0.0714285714	1	0	0	0	0	0	0	0	1	-1	-1	0	-1	-1	1
67	3	1	3	48	1	0	0	0	0	0	0	0	0	0	1	1	0	0	0	0	16	25	0	0	0	0	1.0000000000	1.0000000000	0	1	0	1	0	0.0000000000	1	0	0	0	0	0	0	0	1	1	-1	0	-1	-1	1
68	4	0	3	58	1	0	0	0	0	0	0	0	0	0	1	0	0	0	0	0	16	35	0	0	0	0	0.0000000000	0.0909090909	0	1	1	0	0	1.0000000000	0	0	0	0	0	0	0	0	1	0	1	1	1	-1	1
69	1	0	3	32	0	0	0	0	0	0	0	0	0	0	1	0	0	0	0	0	8	17	0	0	0	0	0.0000000000	0.0000000000	0	1	1	0	0	1.0000000000	0	0	0	0	0	0	0	0	1	1	1	1	1	-1	1
70	2	1	3	37	0	0	0	0	0	0	0	0	0	0	1	0	0	0	1	0	22	8	0	0	0	0	0.0000000000	0.0000000000	0	1	0	0	0	0.0000000000	0	0	0	0	0	0	0	0	1	1	1	1	1	1	1
71	2	1	2	63	0	0	0	0	0	0	1	0	0	4	1	0	0	0	0	0	17	5	33	0	0	0	0.0000000000	0.0000000000	0	1	1	0	0	0.0000000000	0	0	0	0	0	1	0	0	1	0	1	1	1	1	1
72	5	1	5	120	1	0	0	0	1	0	0	0	0	20	1	1	0	0	1	0	23	90	0	0	2	1	0.8571428571	1.0000000000	1	1	0	1	0	0.0714285714	1	0	0	0	0	0	0	0	1	-1	-1	0	-1	-1	1
73	2	0	2	52	0	0	0	0	0	0	0	0	0	1	1	0	0	0	0	0	25	20	0	0	1	0	0.7500000000	0.2222222222	1	1	0	0	0	0.1250000000	0	0	0	0	0	0	0	0	1	1	1	1	0	-1	1
74	5	0	4	58	0	0	0	0	0	0	0	0	0	12	1	0	1	0	0	0	15	36	0	0	0	0	0.6666666667	0.0000000000	0	1	0	0	0	0.3333333333	1	0	0	0	1	0	0	0	1	0	1	1	1	-1	1
75	2	0	3	51	0	0	0	0	0	0	0	0	0	0	1	0	0	0	0	0	18	26	0	0	0	0	0.0000000000	0.0714285714	0	1	0	0	0	1.0000000000	0	0	0	0	0	1	0	0	1	1	1	1	1	-1	1
76	1	0	6	73	0	0	0	0	1	0	0	0	0	3	1	1	0	0	1	0	14	52	0	0	0	0	0.0000000000	0.5000000000	1	1	1	1	1	1.0000000000	0	0	0	0	0	0	0	0	1	0	1	0	0	-1	1
77	3	1	4	57	0	0	0	0	0	0	0	0	0	0	1	0	0	0	0	0	15	35	0	0	1	0	0.0000000000	0.0000000000	0	1	0	0	0	0.0000000000	0	0	0	0	0	0	0	0	1	0	1	1	1	1	1
78	2	0	3	32	0	0	0	0	0	0	0	0	0	0	1	0	0	0	1	0	17	8	0	0	0	0	0.0000000000	0.0000000000	0	1	0	0	0	0.0000000000	0	0	0	0	0	0	0	0	1	1	1	1	1	1	1
79	2	0	4	52	0	0	0	0	0	0	0	0	0	0	1	1	0	0	0	0	21	24	0	0	0	0	0.3478260870	0.0000000000	0	0	0	0	0	0.0000000000	0	0	0	0	0	1	1	0	1	1	1	1	1	0	1
80	1	0	2	47	1	1	0	0	0	0	1	0	0	0	1	0	0	0	0	0	23	9	7	0	0	0	0.0000000000	0.0000000000	0	1	0	0	0	0.0000000000	0	0	0	0	0	0	0	0	1	1	1	1	1	1	1
81	1	0	3	59	1	1	0	0	0	0	0	0	0	18	1	1	0	0	0	0	14	38	0	0	0	0	0.5000000000	0.0000000000	0	1	1	0	0	0.5000000000	0	0	0	0	0	1	0	0	1	0	1	1	1	-1	1
82	5	0	7	135	1	0	0	0	0	0	1	0	0	0	1	1	0	0	1	0	11	77	39	0	1	1	0.9411764706	0.9459459459	0	1	0	0	0	0.0000000000	1	1	0	0	0	0	0	0	1	-1	-1	1	-1	-1	1
83	2	1	2	34	1	1	0	0	0	0	0	0	0	0	1	0	0	0	0	0	18	9	0	0	0	1	0.9141630901	0.0800000000	0	1	0	1	0	0.0085836910	1	0	0	0	0	1	0	0	1	1	1	0	0	-1	1
84	1	0	10	153	0	0	0	0	1	0	0	0	0	47	1	1	0	0	0	0	15	131	0	0	0	0	0.0000000000	0.0000000000	0	1	1	0	0	1.0000000000	0	0	0	0	0	0	0	0	1	-1	1	1	1	-1	1
85	2	0	2	51	1	0	0	0	0	0	0	0	0	0	1	1	0	0	1	0	17	27	0	0	0	1	1.0000000000	1.0000000000	0	1	0	0	0	0.0000000000	1	0	0	0	0	0	0	0	1	1	-1	1	-1	-1	1
86	5	1	5	120	1	0	0	0	1	0	0	0	0	17	1	1	0	0	1	0	23	90	0	0	2	1	0.8571428571	1.0000000000	1	1	0	1	0	0.0714285714	1	0	0	0	0	0	0	0	1	-1	-1	0	-1	-1	1
87	3	0	5	67	1	0	0	0	0	0	0	0	0	0	1	0	0	0	0	0	16	44	0	0	2	0	0.0000000000	0.0000000000	0	1	0	0	0	0.0000000000	0	0	0	0	0	0	0	0	1	0	1	1	1	1	1
88	2	0	2	41	0	0	0	0	0	0	0	0	0	0	1	0	0	0	0	0	18	16	0	0	0	0	0.8571428571	0.6000000000	0	1	0	0	0	0.1428571429	1	0	0	0	0	0	0	0	1	1	-1	1	0	-1	1
89	2	0	2	40	0	0	0	0	0	0	0	0	0	0	1	0	0	0	0	0	18	15	0	0	0	0	0.8571428571	0.6000000000	0	1	0	0	0	0.1428571429	1	0	0	0	0	0	0	0	1	1	-1	1	0	-1	1
90	1	0	2	39	1	1	0	0	0	0	0	0	0	0	1	0	0	0	0	0	23	9	0	0	0	0	0.0000000000	0.0000000000	0	1	0	0	0	0.0000000000	0	0	0	0	0	0	0	0	1	1	1	1	1	1	1
91	3	1	2	58	1	0	0	0	0	0	0	0	0	0	1	0	0	0	0	0	28	23	0	0	0	0	0.0000000000	0.1538461538	0	1	0	0	0	0.0000000000	0	0	0	0	0	0	0	0	1	0	1	1	1	1	1
92	2	1	4	46	1	0	0	0	0	0	0	0	0	0	1	1	0	0	0	0	14	25	0	0	0	0	0.7777777778	0.2222222222	0	1	0	0	0	0.2222222222	0	0	0	0	0	1	0	0	1	1	1	1	0	-1	1
93	4	1	2	48	0	0	0	0	0	0	0	0	0	0	1	0	0	0	0	0	19	16	5	0	0	0	0.0000000000	0.6428571429	1	1	0	0	0	0.0000000000	0	0	0	0	0	0	0	0	1	1	-1	1	0	1	1
94	2	0	5	139	0	0	0	0	0	0	2	1	0	43	1	1	0	0	0	0	21	60	50	0	0	0	0.0000000000	0.6250000000	0	1	0	0	0	0.0000000000	0	0	0	0	0	0	0	0	1	-1	0	1	0	1	1
95	1	0	4	79	1	0	0	0	0	0	0	0	0	32	1	1	0	0	0	0	13	59	0	0	0	0	0.0000000000	0.0000000000	0	1	0	0	0	0.0000000000	0	0	0	0	0	0	0	0	1	-1	1	1	1	1	1
96	1	0	4	79	1	0	0	0	0	0	0	0	0	30	1	1	0	0	0	0	13	59	0	0	0	0	0.0000000000	0.0000000000	0	1	0	0	0	0.0000000000	0	0	0	0	0	0	0	0	1	-1	1	1	1	1	1
97	3	1	3	53	0	0	0	0	0	0	0	0	0	0	1	0	0	0	1	0	29	17	0	0	0	0	0.0000000000	0.0000000000	0	1	0	0	0	0.0000000000	0	0	0	0	0	0	0	0	1	1	1	1	1	1	1
98	2	0	5	53	0	0	0	0	0	0	0	0	0	0	1	1	0	0	0	0	10	36	0	0	0	0	0.0000000000	0.0625000000	1	1	0	0	0	1.0000000000	0	0	0	0	0	0	0	1	1	1	1	1	1	-1	1
99	3	1	5	70	0	0	0	0	0	0	0	0	0	0	1	0	0	0	0	0	26	37	0	0	0	0	0.0000000000	0.0000000000	0	1	1	0	1	0.0000000000	0	0	0	0	0	0	0	0	1	0	1	-1	1	1	1
100	3	0	2	49	0	0	0	0	0	0	0	0	0	0	1	0	0	0	0	0	28	14	0	0	0	0	0.0000000000	0.0000000000	0	1	0	0	0	1.0000000000	0	0	0	0	0	0	0	0	1	1	1	1	1	-1	1
101	12	11	6	149	2	2	0	0	0	0	0	0	0	18	1	1	0	1	0	0	84	58	0	0	1	1	1.0000000000	1.0000000000	1	1	0	1	0	0.0000000000	1	0	0	0	0	0	0	0	-1	-1	-1	0	-1	-1	1
102	4	1	5	152	2	0	0	0	7	0	2	2	0	4	1	1	0	0	1	0	18	39	87	0	0	0	0.0000000000	0.2000000000	0	1	1	0	0	0.0000000000	0	0	0	0	0	0	0	0	1	-1	1	1	0	1	1
103	3	0	4	82	0	0	0	0	2	0	1	0	0	4	1	0	0	0	0	0	26	36	12	0	0	0	0.0000000000	0.1666666667	1	1	0	0	0	0.0000000000	0	0	0	0	0	0	0	1	1	-1	1	1	0	1	1
104	2	0	2	39	0	0	0	0	0	0	0	0	0	0	1	0	0	0	0	0	10	22	0	0	1	0	0.7500000000	0.1111111111	1	1	0	0	0	0.1250000000	0	0	0	0	0	0	0	0	1	1	1	1	1	-1	1
105	1	0	3	39	0	0	0	0	0	0	0	0	0	2	1	0	0	0	0	0	23	9	0	0	0	0	0.0000000000	0.0000000000	0	1	0	0	0	0.0000000000	0	0	0	0	0	0	0	0	1	1	1	1	1	1	1
106	1	0	4	50	1	1	0	0	0	0	0	0	0	0	1	1	0	0	0	0	23	20	0	0	0	0	0.0000000000	0.0000000000	0	1	0	0	0	0.0000000000	0	0	0	0	0	0	0	0	1	1	1	1	1	1	1
107	5	1	5	79	0	0	0	0	0	0	0	0	0	0	1	1	0	0	1	0	30	42	0	0	0	0	0.0000000000	0.0000000000	0	1	0	0	0	0.0000000000	0	0	0	0	0	0	0	0	1	-1	1	1	1	1	1
108	1	0	2	25	0	0	0	0	0	0	0	0	0	0	1	1	0	0	0	0	13	5	0	0	0	0	0.9333333333	1.0000000000	0	1	0	0	0	0.0000000000	1	0	0	0	0	0	0	0	1	1	1	1	-1	-1	1
109	3	0	3	212	0	0	0	0	8	0	10	9	0	48	1	1	0	0	0	0	15	33	156	0	0	0	0.0909090909	0.7391304348	0	1	0	0	0	0.0000000000	1	1	0	0	0	0	0	0	1	-1	-1	1	0	1	1
110	3	0	3	57	0	0	0	0	0	0	0	0	0	0	1	1	0	0	0	0	15	33	1	0	0	0	0.0909090909	0.7391304348	0	1	0	0	0	0.0000000000	1	1	0	0	0	0	0	0	1	0	-1	1	0	1	1
111	3	1	3	47	0	0	0	0	0	0	0	0	0	0	1	0	0	0	0	0	18	22	0	0	0	0	0.0000000000	0.1538461538	0	1	0	0	0	0.0000000000	0	0	0	0	0	0	0	0	1	1	1	1	1	1	1
112	1	0	2	52	0	0	0	0	0	0	0	0	0	23	1	1	0	0	0	0	9	36	0	0	0	0	0.0000000000	0.0000000000	0	1	1	0	0	1.0000000000	0	0	0	0	0	0	0	0	1	1	1	1	1	-1	1
113	2	0	3	40	0	0	0	0	0	0	0	0	0	0	1	0	0	0	0	0	16	17	0	0	0	0	1.0000000000	1.0000000000	0	1	0	0	0	0.0000000000	1	0	0	0	0	0	0	0	1	1	-1	1	-1	-1	1
114	1	0	3	37	0	0	0	0	0	0	0	0	0	0	1	0	0	0	0	0	16	14	0	0	0	0	0.0000000000	0.0000000000	0	1	0	0	0	0.0000000000	0	0	0	0	0	0	1	0	1	1	1	1	1	1	1
115	2	0	2	37	0	0	0	0	0	0	0	0	0	0	1	0	0	0	0	0	15	15	0	0	0	0	0.0000000000	0.0714285714	0	1	0	0	0	1.0000000000	0	0	0	0	0	1	0	0	1	1	1	1	1	-1	1
116	3	1	2	64	2	2	0	0	0	0	0	0	0	0	1	1	0	0	0	0	37	20	0	0	0	0	1.0000000000	0.1428571429	1	1	0	0	0	0.0000000000	0	0	0	0	0	1	0	0	1	0	1	1	0	-1	1
117	2	0	3	42	0	0	0	0	0	0	0	0	0	0	1	0	0	0	0	0	13	22	0	0	0	0	0.0000000000	0.0000000000	0	1	0	0	0	0.0000000000	0	0	0	0	0	0	0	0	1	1	1	1	1	1	1
118	2	0	3	43	0	0	0	0	0	0	0	0	0	0	1	0	0	0	0	0	13	23	0	0	0	0	0.0000000000	0.0000000000	0	1	0	0	0	0.0000000000	0	0	0	0	0	0	0	0	1	1	1	1	1	1	1
119	2	0	3	42	0	0	0	0	0	0	0	0	0	0	1	0	0	0	0	0	13	22	0	0	0	0	0.0000000000	0.0000000000	0	1	0	0	0	0.0000000000	0	0	0	0	0	0	0	0	1	1	1	1	1	1	1
120	2	0	3	49	0	0	0	0	0	1	0	0	0	2	1	1	0	0	1	0	13	29	0	0	0	1	1.0000000000	0.9000000000	0	1	0	0	0	0.0000000000	1	1	0	0	0	0	0	0	1	1	-1	1	-1	-1	1
121	3	1	5	64	0	0	0	0	0	0	0	0	0	1	1	0	0	0	1	0	21	36	0	0	0	1	0.9090909091	1.0000000000	0	1	0	0	0	0.0000000000	1	0	0	0	0	0	0	0	1	0	1	1	-1	-1	1
122	2	0	4	68	0	0	0	0	0	0	0	0	0	0	1	1	0	0	0	0	23	38	0	0	0	1	1.0000000000	1.0000000000	1	1	0	1	0	0.0000000000	1	0	0	0	0	0	0	0	1	0	-1	0	-1	-1	1
123	2	0	4	48	2	2	0	0	0	0	0	0	0	0	1	0	0	0	0	0	17	24	0	0	0	0	0.0072992701	0.3250000000	0	1	0	0	0	0.9343065693	0	0	0	0	0	1	0	0	1	1	1	1	0	-1	1
124	2	0	4	49	2	2	0	0	0	0	0	0	0	0	1	0	0	0	0	0	17	25	0	0	0	0	0.2500000000	0.1875000000	0	1	0	0	0	0.7500000000	0	1	0	0	0	0	0	0	1	1	1	1	0	-1	1
125	1	0	4	38	2	2	0	0	0	0	0	0	0	0	1	0	0	0	0	0	17	14	0	0	0	0	0.0072992701	0.3250000000	0	1	0	0	0	0.9343065693	0	0	0	0	0	1	0	0	1	1	1	1	0	-1	1
126	4	0	4	89	2	0	0	0	0	0	0	0	0	21	1	1	1	0	0	0	13	34	34	0	2	0	0.0000000000	0.0357142857	1	1	0	0	0	0.0000000000	1	0	0	0	0	1	0	0	1	-1	1	1	1	1	1
127	2	1	5	79	0	0	0	0	0	0	0	0	0	20	1	1	0	0	1	0	19	53	0	0	0	0	0.0000000000	0.7777777778	1	1	1	0	0	0.7857142857	0	0	0	0	0	0	0	0	1	-1	-1	1	0	-1	1
128	4	0	4	90	2	0	0	0	0	0	0	0	0	22	1	1	1	0	0	0	13	34	35	0	2	0	0.0000000000	0.0357142857	1	1	0	0	0	0.0000000000	1	0	0	0	0	1	0	0	1	-1	1	1	1	1	1
129	4	0	4	89	2	0	0	0	0	0	0	0	0	21	1	1	1	0	0	0	13	34	34	0	2	0	0.0000000000	0.0357142857	1	1	0	0	0	0.0000000000	1	0	0	0	0	1	0	0	1	-1	1	1	1	1	1
130	2	0	8	50	1	1	0	0	0	0	0	0	0	2	1	0	0	0	0	0	12	31	0	0	0	0	1.0000000000	0.1428571429	1	1	0	0	0	0.0000000000	0	0	0	0	0	1	0	0	1	1	1	1	0	-1	1
131	3	1	3	54	1	0	0	0	0	0	0	0	0	0	1	0	0	0	0	0	22	25	0	0	0	0	1.0000000000	1.0000000000	0	1	0	1	0	0.0000000000	1	0	0	0	0	1	0	0	1	0	-1	0	-1	-1	1
132	6	0	3	149	3	0	0	0	0	0	0	0	0	1	1	1	0	0	1	0	14	56	71	0	1	0	0.0000000000	0.0000000000	0	1	1	1	0	0.0000000000	0	0	0	0	0	1	0	0	1	-1	1	0	1	1	1
133	2	0	8	50	1	1	0	0	0	0	0	0	0	2	1	0	0	0	0	0	12	31	0	0	0	0	1.0000000000	0.1428571429	1	1	0	0	0	0.0000000000	0	0	0	0	0	1	0	0	1	1	1	1	0	-1	1
134	2	0	8	50	1	1	0	0	0	0	0	0	0	2	1	0	0	0	0	0	12	31	0	0	0	0	1.0000000000	0.1428571429	1	1	0	0	0	0.0000000000	0	0	0	0	0	1	0	0	1	1	1	1	0	-1	1
135	2	1	3	37	0	0	0	0	0	0	0	0	0	1	1	1	0	0	0	0	15	15	0	0	0	0	0.0000000000	0.0000000000	0	1	0	0	0	0.0000000000	0	0	0	0	0	0	0	0	1	1	1	1	1	1	1
136	4	2	5	62	1	0	0	0	0	0	0	0	0	0	1	0	0	0	0	0	16	39	0	0	0	0	0.0000000000	0.6428571429	1	1	0	0	0	1.0000000000	0	0	0	0	0	0	0	0	1	0	-1	1	0	-1	1
137	1	0	2	29	0	0	0	0	0	0	0	0	0	0	1	0	0	0	0	0	17	5	0	0	0	0	1.0000000000	1.0000000000	0	1	0	0	0	0.0000000000	1	0	0	0	0	0	0	0	1	1	-1	1	-1	-1	1
138	2	0	3	172	1	0	0	0	7	0	2	2	0	25	1	1	0	0	0	0	17	52	95	0	0	0	0.0000000000	0.2000000000	0	1	1	0	0	0.0000000000	0	0	0	0	0	0	0	0	1	-1	1	1	0	1	1
139	2	0	3	164	1	0	0	0	7	0	2	2	0	25	1	1	0	0	0	0	17	52	87	0	0	0	0.0000000000	0.2000000000	0	1	1	0	0	0.0000000000	0	0	0	0	0	0	0	0	1	-1	1	1	0	1	1
140	2	0	3	44	0	0	0	0	0	0	0	0	0	0	1	0	0	0	1	0	19	18	0	0	0	0	0.0000000000	0.7857142857	0	1	0	0	0	1.0000000000	1	0	0	0	0	1	0	0	1	1	-1	1	1	-1	1
141	6	1	8	142	3	0	0	0	0	0	0	0	0	24	1	1	0	0	1	0	15	120	0	0	0	0	0.0027932961	0.0384615385	0	1	1	0	0	0.9525139665	0	0	1	0	0	1	0	0	1	-1	1	1	1	-1	1
142	4	1	5	191	2	0	0	0	7	0	3	2	0	22	1	1	0	0	1	0	18	69	96	0	0	0	0.0000000000	0.2000000000	0	1	1	0	0	0.0000000000	0	0	0	0	0	0	0	0	1	-1	1	1	0	1	1
143	4	1	5	191	2	0	0	0	7	0	3	2	0	26	1	1	0	0	1	0	18	69	96	0	0	0	0.0000000000	0.2000000000	0	1	1	0	0	0.0000000000	0	0	0	0	0	0	0	0	1	-1	1	1	0	1	1
144	4	1	5	191	2	0	0	0	7	0	3	2	0	21	1	1	0	0	1	0	18	69	96	0	0	0	0.0000000000	0.2000000000	0	1	1	0	0	0.0000000000	0	0	0	0	0	0	0	0	1	-1	1	1	0	1	1
145	1	0	4	59	0	0	0	0	0	0	0	0	0	22	1	1	0	0	1	0	12	40	0	0	0	0	0.0000000000	0.1250000000	0	1	1	0	0	0.9230769231	0	0	0	0	0	0	0	0	1	0	1	1	1	-1	1
146	3	1	3	56	0	0	0	0	0	0	0	0	0	0	1	0	0	0	0	0	21	28	0	0	0	0	0.0000000000	0.7857142857	0	1	0	0	0	1.0000000000	1	0	0	0	0	1	0	0	1	0	-1	1	1	-1	1
147	2	0	5	58	0	0	0	0	0	0	0	0	0	0	1	0	0	0	0	0	20	31	0	0	0	0	1.0000000000	0.1428571429	1	1	0	0	0	0.0000000000	0	0	0	0	0	1	0	0	1	0	1	1	0	-1	1
148	4	0	2	53	0	0	0	0	0	0	0	0	0	0	1	0	0	0	1	0	22	24	0	0	0	1	0.5000000000	1.0000000000	0	1	1	1	1	0.5000000000	1	0	0	0	0	0	0	0	1	1	-1	-1	-1	-1	1
149	2	0	2	33	0	0	0	0	0	0	0	0	0	0	1	0	0	0	1	0	12	14	0	0	0	0	0.0000000000	0.7857142857	0	1	0	0	0	1.0000000000	1	0	0	0	0	1	0	0	1	1	-1	1	1	-1	1
150	2	0	2	33	0	0	0	0	0	0	0	0	0	0	1	1	0	0	0	0	9	17	0	0	0	0	0.0000000000	0.0000000000	0	1	0	0	0	0.0000000000	0	0	0	0	0	0	0	0	1	1	1	1	1	1	1
151	2	1	2	55	1	1	0	0	0	0	0	0	0	0	1	1	0	0	0	0	37	11	0	0	0	0	0.0000000000	0.0000000000	0	1	1	0	0	1.0000000000	0	0	0	0	0	0	0	0	1	0	1	1	1	-1	1
152	3	1	1	51	1	0	0	0	0	0	0	0	0	0	1	0	0	0	0	0	23	21	0	0	0	0	1.0000000000	1.0000000000	1	1	0	0	0	0.0000000000	1	0	0	0	0	0	0	0	1	1	-1	1	-1	-1	1
153	1	0	5	41	0	0	0	0	0	0	0	0	0	0	1	1	0	0	1	0	15	19	0	0	0	0	1.0000000000	1.0000000000	1	1	0	0	0	0.0000000000	1	0	0	0	0	1	0	0	1	1	-1	1	-1	-1	1
154	1	0	3	35	0	0	0	0	0	0	0	0	0	0	1	0	0	0	1	0	17	11	0	0	0	0	0.0000000000	0.0000000000	0	1	0	0	0	0.0000000000	0	0	0	0	0	0	0	0	1	1	1	1	1	1	1
155	2	0	2	36	0	0	0	0	0	0	0	0	0	0	1	0	0	0	0	0	10	19	0	0	0	0	0.6666666667	1.0000000000	0	1	0	1	0	0.3333333333	1	0	0	0	0	0	0	0	1	1	-1	0	-1	-1	1
156	3	0	3	65	0	0	0	0	0	0	0	0	0	0	1	0	0	0	1	0	20	38	0	0	0	0	0.0000000000	1.0000000000	1	1	0	0	0	1.0000000000	1	0	0	0	0	0	0	0	1	0	-1	1	-1	-1	1
157	3	0	5	187	2	0	0	0	7	0	3	2	0	23	1	1	0	0	1	0	14	69	96	0	0	0	0.0000000000	0.2000000000	0	1	1	0	0	0.0000000000	0	0	0	0	0	0	0	0	1	-1	1	1	0	1	1
158	3	0	4	69	0	0	0	0	1	0	0	0	0	0	1	0	0	0	0	0	26	36	0	0	0	0	0.0000000000	0.1666666667	1	1	0	0	0	0.0000000000	0	0	0	0	0	0	0	1	1	0	1	1	0	1	1
159	5	1	4	83	0	0	0	0	0	0	2	0	0	12	0	0	0	0	1	0	11	27	36	0	0	0	0.0000000000	0.6428571429	1	0	0	0	0	0.0000000000	0	0	0	0	0	0	0	0	1	-1	-1	1	0	1	1
160	3	0	2	49	0	0	0	0	0	0	0	0	0	0	1	1	0	0	0	0	9	33	0	0	0	0	0.2236842105	0.8823529412	0	1	0	0	0	0.0000000000	0	0	0	0	0	0	0	0	1	1	-1	1	-1	1	1
161	2	0	3	48	0	0	0	0	0	0	0	0	0	0	1	0	0	0	0	0	15	26	0	0	0	0	0.0000000000	0.0714285714	0	1	0	0	0	1.0000000000	0	0	0	0	0	1	0	0	1	1	1	1	1	-1	1
162	2	1	2	56	1	1	0	0	0	0	0	0	0	0	0	1	0	0	0	0	37	11	0	0	0	0	0.0000000000	0.0000000000	0	0	1	0	0	1.0000000000	0	0	0	0	0	0	0	0	1	0	1	1	1	-1	1
163	2	0	3	42	0	0	0	0	0	0	0	0	0	0	1	0	0	0	0	0	13	22	0	0	0	0	0.0000000000	0.0000000000	0	1	0	0	0	0.0000000000	0	0	0	0	0	0	0	0	1	1	1	1	1	1	1
164	5	4	2	74	1	1	0	0	0	0	0	0	0	7	1	1	0	1	1	0	63	4	0	0	0	0	0.0000000000	0.0000000000	0	1	0	0	0	0.9750000000	0	0	0	0	0	0	0	0	-1	0	1	1	1	-1	1
165	5	4	2	86	1	1	0	0	0	0	1	0	0	4	1	1	0	1	1	0	49	4	25	0	0	0	0.0000000000	0.0000000000	0	1	0	0	0	0.0000000000	0	0	0	0	0	0	0	0	-1	-1	1	1	1	1	1
166	8	7	2	111	2	2	0	0	0	0	1	0	0	10	1	1	0	1	1	0	62	4	37	0	0	0	0.0000000000	0.0000000000	0	1	0	0	0	0.0000000000	0	0	0	0	0	0	0	0	-1	-1	1	1	1	1	1
167	8	7	2	123	1	1	0	0	0	0	1	0	0	13	1	1	0	1	1	0	65	4	46	0	0	0	0.0000000000	0.0000000000	0	1	0	0	0	0.0000000000	0	0	0	0	0	0	0	0	-1	-1	1	1	1	1	1
168	5	4	2	95	1	1	0	0	0	0	1	0	0	8	1	1	0	1	1	0	53	4	30	0	0	0	0.0000000000	0.0000000000	0	1	0	0	0	0.0000000000	0	0	0	0	0	0	0	0	-1	-1	1	1	1	1	1
169	4	1	3	55	0	0	0	0	0	0	0	0	0	0	1	0	0	0	1	0	31	17	0	0	0	0	0.0000000000	0.0000000000	0	1	0	0	0	0.0000000000	0	0	0	0	0	0	0	0	1	0	1	1	1	1	1
170	2	1	3	52	0	0	0	0	0	0	0	0	0	1	1	1	0	0	0	0	33	12	0	0	0	0	0.0000000000	0.0000000000	0	1	0	0	0	0.0000000000	0	0	0	0	0	0	0	0	1	1	1	1	1	1	1
171	2	0	2	37	0	0	0	0	0	0	0	0	0	0	1	0	0	0	0	0	14	16	0	0	0	0	0.9230769231	1.0000000000	0	1	0	0	0	0.0000000000	1	0	0	0	0	0	0	0	1	1	1	1	-1	-1	1
172	3	1	5	84	1	0	0	0	0	0	0	0	0	1	1	0	0	0	0	0	25	52	0	0	0	0	0.0000000000	0.0000000000	0	1	0	0	0	0.0000000000	0	0	0	0	0	0	0	0	1	-1	1	1	1	1	1
173	3	1	4	53	0	0	0	0	0	0	0	0	0	0	1	0	0	0	1	0	18	28	0	0	0	0	0.0000000000	0.0000000000	0	1	0	0	0	0.0000000000	0	0	0	0	0	0	0	0	1	1	1	1	1	1	1
174	2	0	2	92	1	0	0	0	5	0	1	0	0	5	1	1	0	0	0	0	14	19	51	0	0	0	0.0000000000	0.3333333333	0	1	1	0	0	0.0000000000	0	0	0	0	0	0	0	0	1	-1	1	1	-1	1	1
175	2	0	2	28	0	0	0	0	0	0	0	0	0	0	1	0	0	0	0	0	18	3	0	0	0	0	0.0000000000	0.1764705882	1	1	0	0	0	1.0000000000	0	0	0	0	0	0	0	0	1	1	1	1	1	-1	1
176	2	0	3	39	0	0	0	0	0	0	0	0	0	0	1	0	0	0	0	0	9	23	0	0	0	0	0.0000000000	0.3333333333	1	0	0	0	0	0.0000000000	0	0	0	0	0	0	0	0	1	1	1	1	0	1	1
177	2	0	4	48	1	0	0	0	0	0	0	0	0	0	1	0	0	0	0	0	10	31	0	0	0	0	0.9230769231	1.0000000000	0	1	0	0	0	0.0000000000	1	0	0	0	0	0	0	0	1	1	1	1	-1	-1	1
178	2	0	1	37	0	0	0	0	0	0	0	0	0	0	1	0	0	0	0	0	21	9	0	0	0	0	0.8571428571	1.0000000000	0	1	0	0	0	0.1428571429	1	0	0	0	0	0	0	0	1	1	-1	1	-1	-1	1
179	2	0	2	39	0	0	0	0	0	0	0	0	0	0	1	1	0	0	1	0	18	14	0	0	0	0	0.0000000000	0.0000000000	0	1	0	0	0	0.0000000000	0	0	0	0	0	0	0	0	1	1	1	1	1	1	1
180	3	1	2	35	0	0	0	0	0	0	0	0	0	2	1	0	0	0	0	0	15	13	0	0	0	0	0.8888888889	0.9333333333	0	1	1	0	0	0.0000000000	1	0	0	0	0	0	0	0	1	1	-1	1	-1	-1	1
181	1	0	3	37	0	0	0	0	0	0	0	0	0	0	1	0	0	0	0	0	16	14	0	0	0	0	0.0000000000	0.0000000000	0	1	0	0	0	0.0000000000	0	0	0	0	0	0	1	0	1	1	1	1	1	1	1
182	2	0	3	45	0	0	0	0	0	0	0	0	0	0	1	0	0	0	1	0	15	23	0	0	0	0	0.0000000000	0.0714285714	0	1	0	0	0	1.0000000000	0	0	0	0	0	1	0	0	1	1	1	1	1	-1	1
183	3	1	2	47	0	0	0	0	0	0	0	0	0	0	1	0	0	0	0	0	17	23	0	0	0	0	1.0000000000	0.7142857143	1	1	0	0	0	0.0000000000	1	0	0	0	0	1	0	0	1	1	-1	1	0	-1	1
184	3	1	4	60	2	1	0	0	0	0	0	0	0	0	1	0	0	0	1	0	21	32	0	0	0	0	0.0000000000	0.2857142857	0	1	0	0	0	0.0000000000	0	0	0	0	0	0	0	0	1	0	1	1	-1	1	1
185	2	0	3	35	0	0	0	0	0	0	0	0	0	0	1	0	0	0	0	0	15	13	0	0	0	0	0.0000000000	0.0000000000	0	1	0	0	0	0.0000000000	0	0	0	0	0	0	1	0	1	1	1	1	1	1	1
186	4	0	4	97	2	0	0	0	0	0	0	0	0	18	1	0	1	0	0	0	13	45	31	0	2	0	0.0000000000	0.0357142857	1	1	0	0	0	0.0000000000	1	0	0	0	0	1	0	0	1	-1	1	1	1	1	1
187	4	0	4	98	2	0	0	0	0	0	0	0	0	19	1	0	1	0	0	0	13	45	32	0	2	0	0.0000000000	0.0357142857	1	1	0	0	0	0.0000000000	1	0	0	0	0	1	0	0	1	-1	1	1	1	1	1
188	3	0	2	44	1	1	0	0	0	0	0	0	0	0	1	0	0	0	0	0	17	20	0	0	0	0	0.0000000000	0.2000000000	1	1	0	0	0	0.0588235294	0	0	0	0	0	1	0	0	1	1	1	1	0	1	1
189	3	0	4	61	0	0	0	0	0	0	0	0	0	2	1	1	0	0	0	0	24	30	0	0	0	0	0.0000000000	0.0000000000	0	0	0	0	0	0.0000000000	1	0	0	0	0	0	1	0	1	0	1	1	1	1	1
190	1	0	4	52	0	0	0	0	0	0	0	0	0	0	1	1	0	0	0	0	24	21	0	0	0	0	0.0000000000	0.7857142857	0	1	0	0	0	1.0000000000	1	0	0	0	0	1	0	0	1	1	-1	1	1	-1	1
191	4	2	1	50	0	0	0	0	0	0	0	0	0	0	1	0	0	0	0	0	28	15	0	0	0	0	1.0000000000	1.0000000000	0	1	0	0	0	0.0000000000	1	0	0	0	0	1	0	0	0	1	-1	1	1	-1	1
192	4	0	4	100	2	0	0	0	0	0	0	0	0	21	1	0	1	0	0	0	13	45	34	0	2	0	0.0000000000	0.0357142857	1	1	0	0	0	0.0000000000	1	0	0	0	0	1	0	0	1	-1	1	1	1	1	1
193	4	0	4	99	2	0	0	0	0	0	0	0	0	20	1	0	1	0	0	0	13	45	33	0	2	0	0.0000000000	0.0357142857	1	1	0	0	0	0.0000000000	1	0	0	0	0	1	0	0	1	-1	1	1	1	1	1
194	1	0	3	36	0	0	0	0	0	0	0	0	0	0	1	0	0	0	0	0	18	11	0	0	0	0	0.9130434783	1.0000000000	1	1	1	0	0	0.0652173913	1	0	0	0	0	0	0	0	1	1	-1	1	-1	-1	1
195	3	1	5	60	1	0	0	0	0	0	0	0	0	0	1	0	0	0	1	0	14	39	0	0	0	1	1.0000000000	0.0952380952	1	1	0	0	0	0.0000000000	1	0	0	0	1	0	0	0	1	0	1	1	1	-1	1
196	4	1	6	73	1	1	0	0	0	0	0	0	0	3	1	1	0	0	1	0	23	43	0	0	0	0	0.8571428571	1.0000000000	1	1	0	0	0	0.1428571429	1	0	0	0	0	1	0	0	1	0	-1	1	-1	-1	1
197	1	0	6	64	1	0	0	0	0	0	0	0	0	0	1	0	0	0	1	0	21	36	0	0	0	0	0.0000000000	0.0000000000	0	1	0	0	0	0.0000000000	0	0	0	0	0	0	0	0	1	0	1	1	1	1	1
198	1	0	4	38	1	0	0	0	0	0	0	0	0	0	1	0	0	0	0	0	10	21	0	0	0	0	0.9230769231	1.0000000000	0	1	0	0	0	0.0000000000	1	0	0	0	0	0	0	0	1	1	1	1	-1	-1	1
199	1	0	3	72	0	0	0	0	0	0	0	0	0	21	1	1	0	0	0	0	26	39	0	0	0	0	0.0000000000	0.7857142857	0	1	0	0	0	1.0000000000	1	0	0	0	0	1	0	0	1	0	-1	1	1	-1	1
200	4	0	1	104	11	1	0	0	0	0	0	0	0	14	1	1	0	0	1	0	19	78	0	0	0	1	0.9268292683	1.0000000000	1	1	0	1	0	0.0243902439	1	0	0	0	0	0	0	0	1	-1	-1	0	-1	-1	1
201	3	1	5	60	1	0	0	0	0	0	0	0	0	0	1	1	0	0	1	0	24	29	0	0	0	0	0.0000000000	0.0000000000	0	1	0	0	0	0.0000000000	0	0	0	0	0	0	0	0	1	0	1	1	1	1	1
202	4	1	7	83	0	0	0	0	0	2	0	0	0	10	1	1	0	0	0	0	18	58	0	0	0	0	0.0000000000	0.0000000000	0	1	0	0	0	1.0000000000	0	0	0	0	0	0	0	1	1	-1	1	1	1	-1	1
203	1	0	5	42	0	0	0	0	0	0	0	0	0	0	1	0	0	0	1	0	20	15	0	0	0	0	0.0000000000	0.0000000000	0	1	0	0	0	0.0000000000	0	0	0	0	0	0	0	0	1	1	1	1	1	1	1
204	3	1	4	50	0	0	0	0	0	0	0	0	0	0	1	0	0	0	1	0	21	22	0	0	0	0	0.0000000000	0.0000000000	0	1	0	0	0	0.0000000000	0	0	0	0	0	0	0	0	1	1	1	1	1	1	1
205	4	1	2	59	0	0	0	0	0	0	0	0	0	2	1	0	0	0	0	0	33	19	0	0	0	0	1.0000000000	0.6363636364	0	1	1	0	0	0.0000000000	1	0	0	0	0	0	0	0	1	0	-1	1	0	-1	1
206	1	0	3	35	0	0	0	0	0	0	0	0	0	0	1	1	0	0	0	0	16	12	0	0	0	0	0.0000000000	0.0000000000	0	1	0	0	0	0.0000000000	0	0	0	0	0	0	0	0	1	1	1	1	1	1	1
207	2	0	3	45	0	0	0	0	0	0	0	0	0	0	1	0	0	0	1	0	20	18	0	0	0	0	0.0000000000	0.0000000000	0	1	0	0	0	0.0000000000	0	0	0	0	0	0	1	0	1	1	1	1	1	1	1
208	2	0	2	38	0	0	0	0	0	0	0	0	0	0	1	1	0	0	0	0	16	15	0	0	0	0	0.0000000000	0.0000000000	0	1	0	0	0	0.0000000000	0	0	0	0	0	0	0	0	1	1	1	1	1	1	1
209	2	1	4	54	1	1	0	0	0	0	0	0	0	0	1	1	0	0	0	0	27	20	0	0	0	0	0.0000000000	0.0000000000	0	1	0	0	0	0.0000000000	0	0	0	0	0	0	0	0	1	0	1	1	1	1	1
210	1	0	3	47	2	1	0	0	0	0	0	0	0	0	1	0	0	0	0	0	20	20	0	0	0	0	0.0000000000	0.0625000000	1	1	0	0	0	0.0000000000	0	0	0	0	0	0	0	0	1	1	1	1	-1	1	1
211	1	0	3	38	0	0	0	0	0	0	0	0	0	0	1	1	0	0	1	0	21	10	0	0	0	0	1.0000000000	0.1052631579	0	1	0	0	0	0.0000000000	0	0	0	0	0	0	0	0	1	1	1	1	1	-1	1
212	4	1	3	71	1	0	0	0	0	0	0	0	0	1	1	0	0	0	0	0	30	34	0	0	0	0	1.0000000000	1.0000000000	0	1	0	0	0	0.0000000000	1	0	0	0	0	1	1	0	1	0	-1	1	-1	-1	1
213	1	0	3	38	0	0	0	0	0	0	0	0	0	0	1	0	0	0	0	0	15	16	0	0	0	0	0.0000000000	0.0714285714	0	1	0	0	0	1.0000000000	0	0	0	0	0	1	0	0	1	1	1	1	1	-1	1
214	3	1	3	61	0	0	0	0	0	0	0	0	0	1	1	1	0	0	0	0	33	21	0	0	0	0	0.0000000000	0.0000000000	0	1	0	0	0	0.0000000000	0	0	0	0	0	0	0	0	1	0	1	1	1	1	1
215	1	0	3	33	0	0	0	0	0	0	0	0	0	0	1	0	0	0	0	0	15	11	0	0	0	0	0.0000000000	0.0714285714	0	1	0	0	0	1.0000000000	0	0	0	0	0	1	0	0	1	1	1	1	1	-1	1
216	1	0	3	36	0	0	0	0	0	0	0	0	0	0	1	0	0	0	0	0	15	14	0	0	0	0	0.0000000000	0.0714285714	0	1	0	0	0	1.0000000000	0	0	0	0	0	1	0	0	1	1	1	1	1	-1	1
217	3	0	5	62	0	0	0	0	0	0	0	0	0	0	1	1	0	0	0	0	17	38	0	0	0	0	0.0000000000	0.0000000000	0	1	0	0	0	0.0000000000	0	0	0	0	0	0	0	0	1	0	1	1	1	1	1
218	1	0	2	33	1	1	0	0	0	0	0	0	0	1	1	1	0	0	1	0	22	4	0	0	0	0	1.0000000000	0.2857142857	0	1	0	0	0	0.0000000000	1	0	0	0	0	0	0	0	1	1	1	1	0	-1	1
219	2	0	7	69	1	0	0	0	0	0	0	0	0	6	1	1	0	0	0	0	10	52	0	0	0	0	0.0000000000	0.0000000000	0	0	0	0	0	0.0000000000	1	0	0	0	0	0	1	0	1	0	1	1	1	1	1
220	2	1	5	50	0	0	0	0	0	0	0	0	0	0	1	1	0	0	0	0	23	20	0	0	0	0	0.0000000000	0.0000000000	0	1	0	0	0	0.0000000000	0	0	0	0	0	0	0	0	1	1	1	1	1	1	1
221	3	1	4	126	0	0	0	0	0	0	1	0	0	41	1	0	0	0	0	0	15	35	68	0	1	0	0.0000000000	0.0000000000	0	1	0	0	0	0.0000000000	0	0	0	0	0	0	0	0	1	-1	1	1	1	1	1
222	3	1	4	63	1	1	0	0	0	0	0	0	0	0	1	1	0	0	0	0	27	29	0	0	0	0	0.0000000000	0.0000000000	0	1	0	0	0	0.0000000000	0	0	0	0	0	0	0	0	1	0	1	1	1	1	1
223	3	1	6	68	1	0	0	0	0	0	0	0	0	0	1	0	0	0	0	0	17	44	0	0	0	0	0.0000000000	0.0000000000	0	1	0	0	0	0.0000000000	0	0	0	0	0	0	0	0	1	0	1	1	1	1	1
224	1	0	2	34	0	0	0	0	0	0	0	0	0	1	1	1	0	0	0	0	17	10	0	0	0	0	0.0000000000	0.0000000000	0	1	0	0	0	0.0000000000	0	0	0	0	0	0	0	0	1	1	1	1	1	1	1
225	3	1	1	30	0	0	0	0	0	0	0	0	0	0	1	0	0	0	0	0	13	10	0	0	0	0	0.9230769231	1.0000000000	0	1	0	0	0	0.0000000000	1	0	0	0	0	0	0	0	1	1	1	1	-1	-1	1
226	1	0	6	53	0	0	0	0	0	0	0	0	0	2	1	0	0	0	1	0	7	39	0	0	0	0	0.9428571429	0.9333333333	0	1	1	0	1	0.0571428571	1	0	0	0	0	1	0	0	1	1	-1	-1	-1	-1	1
227	5	3	2	72	4	4	0	0	0	0	1	0	0	13	1	1	0	1	0	0	37	18	9	0	1	0	0.0000000000	0.0588235294	0	1	1	0	0	0.0000000000	0	0	0	0	0	0	0	0	-1	0	0	1	1	1	1
228	2	0	4	57	1	0	0	0	0	0	0	0	0	4	1	1	0	0	0	0	16	34	0	0	0	0	0.0000000000	0.0000000000	0	1	0	0	0	0.0000000000	0	0	0	0	0	0	0	0	1	0	1	1	1	1	1
229	2	0	2	97	1	0	0	0	5	0	1	0	0	2	1	1	0	0	0	0	19	19	51	0	0	0	0.0000000000	0.3333333333	0	1	1	0	0	0.0000000000	0	0	0	0	0	0	0	0	1	-1	1	1	-1	1	1
230	2	0	2	45	0	0	0	0	1	0	0	0	0	0	1	1	0	0	0	0	19	19	0	0	0	0	0.0000000000	0.3333333333	0	1	1	0	0	0.0000000000	0	0	0	0	0	0	0	0	1	1	1	1	-1	1	1
231	2	1	5	57	1	0	0	0	0	0	0	0	0	0	1	0	0	0	0	0	25	25	0	0	0	0	0.0000000000	0.0666666667	0	1	0	0	0	1.0000000000	0	0	0	0	0	1	0	0	1	0	1	1	1	-1	1
232	3	1	4	61	0	0	0	0	0	0	0	0	0	0	1	0	0	0	1	0	20	34	0	0	1	0	1.0000000000	0.0769230769	0	1	1	0	0	0.0000000000	0	0	0	0	0	0	0	0	1	0	1	1	0	-1	1
233	2	0	2	54	0	0	0	0	1	0	0	0	0	4	1	1	0	0	0	0	17	30	0	0	0	0	0.9230769231	1.0000000000	0	1	0	0	0	0.0000000000	1	0	0	0	0	0	0	0	1	0	1	1	-1	-1	1
234	2	0	2	40	0	0	0	0	0	0	0	0	0	0	1	1	0	0	1	0	28	5	0	0	0	0	0.9333333333	1.0000000000	0	1	0	0	0	0.0000000000	1	0	0	0	0	0	0	0	1	1	1	1	-1	-1	1
235	2	0	2	127	1	0	0	0	7	0	1	2	0	7	1	1	0	0	0	0	14	19	86	0	0	0	0.0000000000	0.3333333333	0	1	1	0	0	0.0000000000	0	0	0	0	0	0	0	0	1	-1	1	1	-1	1	1
236	2	0	2	132	1	0	0	0	7	0	1	2	0	4	1	1	0	0	0	0	19	19	86	0	0	0	0.0000000000	0.3333333333	0	1	1	0	0	0.0000000000	0	0	0	0	0	0	0	0	1	-1	1	1	-1	1	1
237	3	0	4	66	1	1	0	0	0	0	0	0	0	0	1	1	0	0	0	0	16	43	0	0	0	0	1.0000000000	0.9375000000	0	1	0	1	0	0.0000000000	1	1	0	0	0	0	0	0	1	0	0	0	-1	-1	1
238	2	0	2	40	0	0	0	0	1	0	0	0	0	3	1	1	0	0	0	0	14	19	0	0	0	0	0.0000000000	0.3333333333	0	1	1	0	0	0.0000000000	0	0	0	0	0	0	0	0	1	1	1	1	-1	1	1
239	4	2	2	53	0	0	0	0	0	0	0	0	0	0	1	0	0	0	0	0	32	14	0	0	0	0	0.9230769231	1.0000000000	0	1	0	0	0	0.0000000000	1	0	0	0	0	0	0	0	0	1	1	1	-1	-1	1
240	2	0	3	41	0	0	0	0	0	0	0	0	0	0	1	1	0	0	1	0	13	21	0	0	0	0	0.9230769231	1.0000000000	0	1	0	0	0	0.0000000000	1	0	0	0	0	0	0	0	1	1	1	1	-1	-1	1
241	2	0	2	144	1	0	0	0	7	0	2	2	0	4	1	1	0	0	0	0	19	22	95	0	0	0	0.0000000000	0.3333333333	0	1	1	0	0	0.0000000000	0	0	0	0	0	0	0	0	1	-1	1	1	-1	1	1
242	2	0	2	100	1	0	0	0	5	0	1	0	0	2	1	1	0	0	0	0	19	22	51	0	0	0	0.0000000000	0.3333333333	0	1	1	0	0	0.0000000000	0	0	0	0	0	0	0	0	1	-1	1	1	-1	1	1
243	2	0	2	136	1	0	0	0	7	0	2	2	0	4	1	1	0	0	0	0	19	22	87	0	0	0	0.0000000000	0.3333333333	0	1	1	0	0	0.0000000000	0	0	0	0	0	0	0	0	1	-1	1	1	-1	1	1
244	5	1	2	53	1	0	0	0	0	0	0	0	0	0	1	0	0	0	1	0	18	28	0	0	1	1	0.4716981132	0.9767441860	0	1	0	0	0	0.0377358491	1	0	0	0	0	0	0	0	1	1	-1	1	-1	0	1
245	4	2	2	57	1	1	0	0	0	0	0	0	0	1	1	1	0	0	0	0	33	17	0	0	0	0	0.9722222222	0.0352941176	1	1	0	0	0	0.0277777778	0	0	0	0	0	1	0	0	0	0	1	1	1	-1	1
246	4	0	2	46	1	0	0	0	0	0	0	0	0	0	1	0	0	0	1	0	9	30	0	0	1	1	0.4716981132	0.9767441860	0	1	0	0	0	0.0377358491	1	0	0	0	0	0	0	0	1	1	-1	1	-1	0	1
247	2	0	2	133	1	0	0	0	7	0	2	2	0	4	1	1	0	0	0	0	19	19	87	0	0	0	0.0000000000	0.3333333333	0	1	1	0	0	0.0000000000	0	0	0	0	0	0	0	0	1	-1	1	1	-1	1	1
248	2	0	4	73	1	0	0	0	0	0	0	0	0	19	1	1	0	0	0	0	13	53	0	0	0	1	1.0000000000	1.0000000000	0	1	0	0	0	0.0000000000	1	0	0	0	0	1	0	0	1	0	-1	1	-1	-1	1
249	1	0	2	29	0	0	0	0	0	0	0	0	0	0	1	0	0	0	0	0	17	5	0	0	0	0	1.0000000000	1.0000000000	0	1	0	0	0	0.0000000000	1	0	0	0	0	0	0	0	1	1	-1	1	-1	-1	1
250	1	0	2	28	0	0	0	0	0	0	0	0	0	0	1	0	0	0	1	0	17	4	0	0	0	0	1.0000000000	1.0000000000	0	1	0	0	0	0.0000000000	1	0	0	0	0	0	0	0	1	1	-1	1	-1	-1	1
251	2	0	5	62	1	0	0	0	0	0	0	0	0	0	1	1	0	0	0	0	19	36	0	0	0	0	0.9333333333	1.0000000000	0	1	0	0	0	0.0000000000	1	0	0	0	0	0	0	0	1	0	1	1	-1	-1	1
252	2	0	2	128	1	0	0	0	7	0	2	2	0	7	1	1	0	0	0	0	14	19	87	0	0	0	0.0000000000	0.3333333333	0	1	1	0	0	0.0000000000	0	0	0	0	0	0	0	0	1	-1	1	1	-1	1	1
253	2	0	3	51	0	0	0	0	0	0	0	0	0	8	1	1	0	0	0	0	15	29	0	0	0	0	0.0000000000	0.0000000000	0	1	1	0	0	1.0000000000	0	0	0	0	0	0	0	0	1	1	1	1	1	-1	1
254	2	0	3	146	1	1	0	0	1	0	0	0	0	25	1	1	0	0	0	0	20	54	64	0	0	0	0.0247524752	0.0266666667	1	1	1	0	0	0.0000000000	0	0	0	0	0	1	0	0	1	-1	1	1	1	1	1
255	4	0	4	80	0	0	0	0	0	0	0	0	0	0	1	0	0	0	0	0	33	40	0	0	1	0	1.0000000000	0.0000000000	0	1	0	0	0	0.0000000000	0	0	0	0	0	1	0	0	1	-1	1	1	1	-1	1
256	2	0	2	29	0	0	0	0	0	0	0	0	0	0	1	0	0	0	1	0	16	6	0	0	0	0	0.0000000000	0.0000000000	0	1	1	0	0	1.0000000000	0	0	0	0	0	0	0	0	1	1	1	1	1	-1	1
257	2	0	4	62	1	0	0	0	0	0	0	0	0	0	1	0	0	0	0	0	22	33	0	0	0	0	0.0000000000	0.2222222222	0	1	0	0	0	0.0000000000	0	0	0	0	0	0	0	0	1	0	0	1	1	1	1
258	2	0	3	49	0	0	0	0	0	0	0	0	0	0	1	1	0	0	0	0	13	29	0	0	1	1	1.0000000000	1.0000000000	0	1	0	0	0	0.0000000000	1	0	0	0	0	0	0	0	1	1	-1	1	-1	-1	1
259	5	1	2	60	1	0	0	0	0	0	0	0	0	0	1	0	0	0	1	0	25	28	0	0	1	1	0.4716981132	0.9767441860	0	1	0	0	0	0.0377358491	1	0	0	0	0	0	0	0	1	0	-1	1	-1	0	1
260	2	0	5	58	1	0	0	0	0	0	0	0	0	6	1	1	0	0	0	0	13	38	0	0	0	1	1.0000000000	1.0000000000	1	1	0	0	0	0.0000000000	1	0	0	0	0	1	0	0	1	0	-1	1	-1	-1	1
261	2	1	0	30	0	0	0	0	0	0	0	0	0	3	1	1	0	0	0	0	22	1	0	0	0	0	0.0000000000	0.0909090909	0	1	0	0	0	1.0000000000	0	0	0	0	0	0	0	0	1	1	1	1	1	-1	1
262	2	0	4	60	0	0	0	0	0	0	0	0	0	0	1	0	0	0	0	0	16	37	0	0	0	0	0.7857142857	0.0909090909	1	1	0	0	0	0.2142857143	0	0	0	0	0	0	0	0	1	0	1	1	0	-1	1
263	2	0	2	39	0	0	0	0	0	0	0	0	0	0	1	0	0	0	0	0	17	15	0	0	0	0	1.0000000000	1.0000000000	0	1	0	0	0	0.0000000000	1	0	0	0	0	0	0	0	1	1	-1	1	-1	-1	1
264	2	0	4	57	0	0	0	0	0	0	0	0	0	0	1	0	0	0	0	0	16	34	0	0	0	0	0.0000000000	0.0000000000	0	1	0	0	0	0.0000000000	0	0	0	0	0	0	0	0	1	0	1	1	1	1	1
265	2	0	2	39	0	0	0	0	0	0	0	0	0	0	1	0	0	0	0	0	17	15	0	0	0	0	1.0000000000	1.0000000000	0	1	0	0	0	0.0000000000	1	0	0	0	0	0	0	0	1	1	-1	1	-1	-1	1
266	2	0	2	38	0	0	0	0	0	0	0	0	0	0	1	0	0	0	1	0	17	14	0	0	0	0	1.0000000000	1.0000000000	0	1	0	0	0	0.0000000000	1	0	0	0	0	0	0	0	1	1	-1	1	-1	-1	1
267	2	0	6	54	1	0	0	0	0	0	0	0	0	0	1	0	0	0	1	0	16	31	0	0	0	0	0.0000000000	0.0000000000	0	1	0	0	0	0.0000000000	0	0	0	0	0	0	0	0	1	0	1	1	1	1	1
268	2	1	4	48	1	1	0	0	0	0	0	0	0	0	1	1	0	0	0	0	19	22	0	0	0	0	0.0000000000	0.0000000000	0	1	0	0	0	0.0000000000	0	0	0	0	0	0	0	0	1	1	1	1	1	1	1
269	3	0	5	72	1	0	0	0	0	0	0	0	0	0	1	1	0	0	0	0	19	46	0	0	0	0	0.9333333333	1.0000000000	0	1	0	0	0	0.0000000000	1	0	0	0	0	0	0	0	1	0	1	1	-1	-1	1
270	3	1	6	76	2	0	0	0	0	0	0	0	0	1	1	0	0	0	1	0	17	52	0	0	0	0	0.0000000000	0.0000000000	0	1	0	0	0	0.0000000000	0	0	0	0	0	0	0	0	1	-1	1	1	1	1	1
271	4	2	4	71	5	4	0	0	0	0	0	0	0	9	1	0	0	0	0	0	35	29	0	0	1	0	0.0000000000	0.6428571429	1	1	0	0	0	1.0000000000	0	0	0	0	0	0	0	0	0	0	-1	1	0	-1	1
272	2	0	2	34	0	0	0	0	0	0	0	0	0	0	1	1	0	0	0	0	11	16	0	0	0	0	1.0000000000	1.0000000000	0	1	0	0	0	0.0000000000	1	0	0	0	0	0	0	0	1	1	-1	1	-1	-1	1
273	4	0	5	76	0	0	0	0	0	0	0	0	0	0	1	1	0	0	1	0	25	44	0	0	0	0	0.0000000000	0.0000000000	0	1	1	0	0	0.0000000000	0	0	0	0	0	0	0	0	1	-1	1	1	1	1	1
274	3	0	3	211	0	0	0	0	8	0	9	9	0	48	1	1	0	0	0	0	15	33	155	0	0	0	0.0909090909	0.7391304348	0	1	0	0	0	0.0000000000	1	1	0	0	0	0	0	0	1	-1	-1	1	0	1	1
275	1	0	3	26	0	0	0	0	0	0	0	0	0	0	1	0	0	0	1	0	12	7	0	0	0	0	0.0000000000	0.1250000000	0	1	1	0	0	0.9230769231	0	0	0	0	0	0	0	0	1	1	1	1	1	-1	1
276	3	1	5	63	1	0	0	0	0	0	0	0	0	0	1	0	0	0	0	0	31	25	0	0	0	0	0.0000000000	0.0000000000	0	1	0	0	0	0.0000000000	0	0	0	0	0	0	0	0	1	0	1	1	1	1	1
277	3	1	3	76	1	1	0	0	0	0	0	0	0	0	0	1	0	0	0	0	41	27	0	0	0	0	0.0000000000	0.0000000000	0	0	1	0	0	0.0000000000	0	0	0	0	0	0	0	0	1	-1	1	1	1	1	1
278	3	1	4	60	1	1	0	0	0	0	0	0	0	0	1	0	0	0	1	0	20	33	0	0	1	0	0.9743589744	0.0000000000	0	1	0	0	0	0.0000000000	0	0	0	0	0	0	0	0	1	0	1	1	1	-1	1
279	1	0	1	32	0	0	0	0	0	0	0	0	0	0	1	0	0	0	1	0	21	4	0	0	0	0	0.0000000000	0.7857142857	0	1	0	0	0	1.0000000000	1	0	0	0	0	1	0	0	1	1	-1	1	1	-1	1
280	4	0	4	101	2	0	0	0	0	0	0	0	0	20	1	1	1	0	0	0	13	47	33	0	2	0	0.0000000000	0.0357142857	1	1	0	0	0	0.0000000000	1	0	0	0	0	1	0	0	1	-1	1	1	1	1	1
281	2	1	2	39	0	0	0	0	0	0	0	0	0	0	1	0	0	0	0	0	21	11	0	0	0	0	0.0000000000	0.0740740741	1	1	0	0	0	0.0000000000	0	0	0	0	0	0	0	0	1	1	1	1	1	1	1
282	1	0	5	62	1	0	0	0	0	0	0	0	0	0	1	1	0	0	0	0	18	37	0	0	0	0	0.9230769231	1.0000000000	0	1	0	0	0	0.0000000000	1	0	0	0	0	0	0	0	1	0	1	1	-1	-1	1
283	3	1	6	58	1	0	0	0	0	0	0	0	0	0	1	0	0	0	1	0	20	31	0	0	0	0	0.0000000000	0.0000000000	0	1	0	0	0	0.0000000000	0	0	0	0	0	0	0	0	1	0	1	1	1	1	1
284	3	0	3	64	3	0	0	0	0	0	0	0	0	0	1	0	0	0	0	0	13	44	0	0	0	0	0.5000000000	1.0000000000	0	1	0	0	0	0.0000000000	1	0	0	0	0	0	0	0	1	0	-1	1	-1	0	1
285	2	0	4	51	0	0	0	0	0	0	0	0	0	1	1	1	0	0	1	0	12	32	0	0	0	0	0.0000000000	1.0000000000	1	1	0	0	0	1.0000000000	1	0	0	0	0	0	0	0	1	1	-1	1	-1	-1	1
286	2	0	3	37	0	0	0	0	0	0	0	0	0	4	1	1	0	0	0	0	14	16	0	0	0	0	0.0000000000	0.0000000000	0	1	0	0	0	0.0000000000	0	0	0	0	0	0	0	0	1	1	1	1	1	1	1
287	3	1	5	73	1	0	0	0	0	0	0	0	0	0	1	0	0	0	1	0	17	49	0	0	0	0	0.0000000000	0.0833333333	0	1	0	0	0	0.0000000000	0	0	0	0	0	0	0	0	1	0	1	1	1	1	1
288	4	1	3	64	4	4	0	0	0	0	0	0	0	0	1	0	0	0	0	0	33	24	0	0	1	0	1.0000000000	0.5000000000	1	1	1	0	0	0.0000000000	1	0	0	0	0	0	0	0	1	0	1	1	0	-1	1
289	4	1	4	69	2	1	0	0	0	0	0	0	0	0	1	0	0	0	1	0	21	41	0	0	0	0	0.0000000000	0.2857142857	0	1	0	0	0	0.0000000000	0	0	0	0	0	0	0	0	1	0	1	1	-1	1	1
290	2	0	2	46	0	0	0	0	0	0	0	0	0	0	1	0	0	0	0	0	23	16	0	0	1	0	0.0000000000	0.0000000000	0	1	1	0	0	0.0000000000	0	0	0	0	0	0	1	0	1	1	1	1	1	1	1
291	3	1	3	91	0	0	0	0	0	0	1	0	0	22	1	1	0	0	0	0	23	25	35	0	0	0	0.0000000000	0.0000000000	0	1	0	0	0	0.0000000000	0	0	0	0	0	0	0	0	1	-1	1	1	1	1	1
292	5	0	4	61	0	0	0	0	0	0	1	0	0	0	1	0	0	0	1	0	11	38	4	0	1	1	0.9230769231	1.0000000000	1	1	0	0	0	0.0000000000	1	0	0	0	0	0	0	0	1	0	1	1	-1	-1	1
293	1	0	3	60	0	0	0	0	1	0	0	0	0	23	1	1	0	0	0	0	7	46	0	0	0	0	0.0000000000	0.0000000000	0	1	0	0	0	1.0000000000	0	0	0	0	0	0	0	1	1	0	1	1	1	-1	1
294	1	0	3	60	0	0	0	0	1	0	0	0	0	16	1	1	0	0	0	0	7	46	0	0	0	0	0.0000000000	0.0000000000	0	1	0	0	0	1.0000000000	0	0	0	0	0	0	0	1	1	0	1	1	1	-1	1
295	1	0	4	59	0	0	0	0	0	0	0	0	0	17	1	1	0	0	1	0	12	40	0	0	0	0	0.0000000000	0.1250000000	0	1	1	0	0	0.9230769231	0	0	0	0	0	0	0	0	1	0	1	1	1	-1	1
296	4	1	6	86	2	0	0	0	0	0	0	0	0	1	1	0	0	0	1	0	17	62	0	0	0	0	0.0000000000	0.0000000000	0	1	0	0	0	0.0000000000	0	0	0	0	0	0	0	0	1	-1	1	1	1	1	1
297	4	1	4	78	0	0	0	0	2	0	0	0	0	0	1	1	0	0	0	0	22	49	0	0	0	0	0.2592592593	0.1666666667	1	1	0	0	0	0.7407407407	0	0	0	0	0	1	0	0	1	-1	1	1	0	-1	1
298	2	0	4	68	1	0	0	0	0	0	0	0	0	0	1	1	0	0	0	0	24	37	0	0	0	0	0.6666666667	1.0000000000	0	1	0	0	0	0.3333333333	1	0	0	0	0	0	0	0	1	0	-1	1	-1	-1	1
299	2	0	5	58	0	0	0	0	0	0	0	0	0	1	1	1	0	0	1	0	10	41	0	0	0	0	0.0000000000	0.9534883721	0	1	0	0	0	0.0000000000	1	0	0	0	0	0	0	0	1	0	-1	1	0	1	1
300	3	1	8	54	1	1	0	0	0	0	0	0	0	2	1	0	0	0	0	0	16	31	0	0	0	0	1.0000000000	0.1428571429	1	1	0	0	0	0.0000000000	0	0	0	0	0	1	0	0	1	0	1	1	0	-1	1
301	3	1	8	54	1	1	0	0	0	0	0	0	0	2	1	0	0	0	0	0	16	31	0	0	0	0	1.0000000000	0.1428571429	1	1	0	0	0	0.0000000000	0	0	0	0	0	1	0	0	1	0	1	1	0	-1	1
302	3	1	8	54	1	1	0	0	0	0	0	0	0	2	1	0	0	0	0	0	16	31	0	0	0	0	1.0000000000	0.1428571429	1	1	0	0	0	0.0000000000	0	0	0	0	0	1	0	0	1	0	1	1	0	-1	1
303	3	1	8	54	1	1	0	0	0	0	0	0	0	2	1	0	0	0	0	0	16	31	0	0	0	0	1.0000000000	0.1428571429	1	1	0	0	0	0.0000000000	0	0	0	0	0	1	0	0	1	0	1	1	0	-1	1
304	3	1	8	54	1	1	0	0	0	0	0	0	0	2	1	0	0	0	0	0	16	31	0	0	0	0	1.0000000000	0.1428571429	1	1	0	0	0	0.0000000000	0	0	0	0	0	1	0	0	1	0	1	1	0	-1	1
305	3	1	8	54	1	1	0	0	0	0	0	0	0	2	1	0	0	0	0	0	16	31	0	0	0	0	1.0000000000	0.1428571429	1	1	0	0	0	0.0000000000	0	0	0	0	0	1	0	0	1	0	1	1	0	-1	1
306	3	1	8	54	1	1	0	0	0	0	0	0	0	2	1	0	0	0	0	0	16	31	0	0	0	0	1.0000000000	0.1428571429	1	1	0	0	0	0.0000000000	0	0	0	0	0	1	0	0	1	0	1	1	0	-1	1
307	3	1	8	54	1	1	0	0	0	0	0	0	0	2	1	0	0	0	0	0	16	31	0	0	0	0	1.0000000000	0.1428571429	1	1	0	0	0	0.0000000000	0	0	0	0	0	1	0	0	1	0	1	1	0	-1	1
308	3	1	8	54	1	1	0	0	0	0	0	0	0	2	1	0	0	0	0	0	16	31	0	0	0	0	1.0000000000	0.1428571429	1	1	0	0	0	0.0000000000	0	0	0	0	0	1	0	0	1	0	1	1	0	-1	1
309	3	1	8	54	1	1	0	0	0	0	0	0	0	2	1	0	0	0	0	0	16	31	0	0	0	0	1.0000000000	0.1428571429	1	1	0	0	0	0.0000000000	0	0	0	0	0	1	0	0	1	0	1	1	0	-1	1
310	3	1	8	54	1	1	0	0	0	0	0	0	0	2	1	0	0	0	0	0	16	31	0	0	0	0	1.0000000000	0.1428571429	1	1	0	0	0	0.0000000000	0	0	0	0	0	1	0	0	1	0	1	1	0	-1	1
311	3	1	8	54	1	1	0	0	0	0	0	0	0	2	1	0	0	0	0	0	16	31	0	0	0	0	1.0000000000	0.1428571429	1	1	0	0	0	0.0000000000	0	0	0	0	0	1	0	0	1	0	1	1	0	-1	1
312	3	1	8	54	1	1	0	0	0	0	0	0	0	2	1	0	0	0	0	0	16	31	0	0	0	0	1.0000000000	0.1428571429	1	1	0	0	0	0.0000000000	0	0	0	0	0	1	0	0	1	0	1	1	0	-1	1
313	3	1	8	54	1	1	0	0	0	0	0	0	0	2	1	0	0	0	0	0	16	31	0	0	0	0	1.0000000000	0.1428571429	1	1	0	0	0	0.0000000000	0	0	0	0	0	1	0	0	1	0	1	1	0	-1	1
314	3	1	8	54	1	1	0	0	0	0	0	0	0	2	1	0	0	0	0	0	16	31	0	0	0	0	1.0000000000	0.1428571429	1	1	0	0	0	0.0000000000	0	0	0	0	0	1	0	0	1	0	1	1	0	-1	1
315	3	1	8	54	1	1	0	0	0	0	0	0	0	2	1	0	0	0	0	0	16	31	0	0	0	0	1.0000000000	0.1428571429	1	1	0	0	0	0.0000000000	0	0	0	0	0	1	0	0	1	0	1	1	0	-1	1
316	3	1	8	54	1	1	0	0	0	0	0	0	0	2	1	0	0	0	0	0	16	31	0	0	0	0	1.0000000000	0.1428571429	1	1	0	0	0	0.0000000000	0	0	0	0	0	1	0	0	1	0	1	1	0	-1	1
317	1	0	2	44	1	0	0	0	0	0	0	0	0	0	1	1	0	0	0	0	23	14	0	0	0	0	0.0000000000	0.1538461538	0	1	0	0	0	0.0000000000	0	0	0	0	0	0	0	0	1	1	1	1	1	1	1
318	2	1	2	58	0	0	0	0	0	0	0	0	0	23	1	1	0	0	0	0	17	34	0	0	0	0	0.6000000000	1.0000000000	0	1	0	0	0	0.4000000000	1	0	0	0	0	0	0	0	1	0	-1	1	-1	-1	1
319	2	1	2	58	0	0	0	0	0	0	0	0	0	22	1	1	0	0	0	0	17	34	0	0	0	0	0.6000000000	1.0000000000	0	1	0	0	0	0.4000000000	1	0	0	0	0	0	0	0	1	0	-1	1	-1	-1	1
320	3	1	2	44	0	0	0	0	0	0	0	0	0	0	1	1	0	0	0	0	27	10	0	0	0	0	0.0000000000	0.7857142857	0	1	0	0	0	1.0000000000	1	0	0	0	0	1	0	0	1	1	-1	1	1	-1	1
321	2	0	5	52	0	0	0	0	0	0	0	0	0	0	1	0	0	0	0	0	17	28	0	0	0	0	0.0000000000	0.0000000000	0	1	0	0	0	0.0000000000	0	0	0	0	0	0	0	0	1	1	1	1	1	1	1
322	3	1	5	52	0	0	0	0	0	0	0	0	0	0	1	0	0	0	0	0	17	28	0	0	0	0	0.0000000000	0.0000000000	0	1	0	0	0	0.0000000000	0	0	0	0	0	0	0	0	1	1	1	1	1	1	1
323	1	0	7	111	1	0	0	0	0	0	0	0	0	20	1	1	0	0	0	0	26	78	0	0	0	0	0.0000000000	0.6666666667	0	1	1	0	0	0.0000000000	0	0	0	0	0	0	0	0	1	-1	1	1	0	1	1
324	1	0	3	29	0	0	0	0	0	0	0	0	0	2	1	1	0	0	0	0	7	15	0	0	1	1	0.9230769231	1.0000000000	0	1	0	0	0	0.0000000000	1	0	0	0	0	0	0	0	1	1	1	1	-1	-1	1
325	4	0	4	88	2	0	0	0	0	0	0	0	0	20	1	1	1	0	0	0	13	34	33	0	2	0	0.0000000000	0.0357142857	1	1	0	0	0	0.0000000000	1	0	0	0	0	1	0	0	1	-1	1	1	1	1	1
326	1	0	3	33	0	0	0	0	0	0	0	0	0	0	1	1	0	0	1	0	18	8	0	0	0	0	1.0000000000	0.1428571429	1	1	0	0	0	0.0000000000	0	0	0	0	0	1	0	0	1	1	1	1	0	-1	1
327	4	1	5	182	2	0	0	0	7	0	2	2	0	26	1	1	0	0	1	0	18	69	87	0	0	0	0.0000000000	0.2000000000	0	1	1	0	0	0.0000000000	0	0	0	0	0	0	0	0	1	-1	1	1	0	1	1
328	4	1	5	94	1	0	0	0	1	0	0	0	0	17	1	1	0	0	1	0	18	69	0	0	0	0	0.0000000000	0.2000000000	0	1	1	0	0	0.0000000000	0	0	0	0	0	0	0	0	1	-1	1	1	0	1	1
329	3	0	5	90	1	0	0	0	1	0	0	0	0	22	1	1	0	0	1	0	14	69	0	0	0	0	0.0000000000	0.2000000000	0	1	1	0	0	0.0000000000	0	0	0	0	0	0	0	0	1	-1	1	1	0	1	1
330	4	1	5	182	2	0	0	0	7	0	2	2	0	28	1	1	0	0	1	0	18	69	87	0	0	0	0.0000000000	0.2000000000	0	1	1	0	0	0.0000000000	0	0	0	0	0	0	0	0	1	-1	1	1	0	1	1
331	3	0	2	45	0	0	0	0	0	0	0	0	0	0	1	0	0	0	0	0	21	17	0	0	0	0	0.0000000000	0.0000000000	0	1	0	0	0	0.0000000000	0	0	0	0	0	0	0	0	1	1	1	1	1	1	1
332	2	0	3	53	0	0	0	0	0	0	0	0	0	4	1	1	0	0	0	0	22	24	0	0	0	0	1.0000000000	0.1428571429	1	1	0	0	0	0.0000000000	0	0	0	0	0	1	0	0	1	1	1	1	0	-1	1
333	3	1	5	57	1	0	0	0	0	0	0	0	0	0	1	0	0	0	0	0	21	29	0	0	0	0	0.0000000000	0.0000000000	0	1	0	0	0	0.0000000000	0	0	0	0	0	0	0	0	1	0	1	1	1	1	1
334	3	0	3	44	0	0	0	0	0	0	0	0	0	0	1	0	0	0	1	0	10	27	0	0	0	0	0.0000000000	0.0000000000	0	1	1	0	0	0.0000000000	0	0	0	0	0	0	1	0	1	1	1	1	1	1	1
335	3	0	3	57	2	0	0	0	0	0	0	0	0	0	1	0	0	0	0	0	13	37	0	0	0	0	1.0000000000	1.0000000000	0	1	0	0	0	0.0000000000	1	0	0	0	0	1	0	0	1	0	-1	1	-1	-1	1
336	2	0	2	30	0	0	0	0	0	0	0	0	0	0	1	1	0	0	1	0	10	13	0	0	0	0	1.0000000000	1.0000000000	0	1	0	0	0	0.0000000000	1	0	0	0	0	0	0	0	1	1	-1	1	-1	-1	1
337	3	0	5	82	0	0	0	0	0	0	1	0	0	4	1	1	0	0	0	0	20	47	7	0	0	0	0.0000000000	1.0000000000	0	1	1	0	0	0.0000000000	1	0	0	0	0	0	0	0	1	-1	-1	1	-1	1	1
338	4	0	5	59	0	0	0	1	0	0	0	0	0	10	1	1	1	0	0	0	13	39	0	0	0	0	0.0000000000	0.0000000000	0	1	0	0	0	0.0000000000	1	0	0	0	0	0	0	0	1	0	1	1	1	1	1
339	3	1	5	65	0	0	0	1	0	0	0	0	0	0	1	1	0	0	0	0	19	39	0	0	0	0	0.0000000000	0.0000000000	0	1	0	0	0	0.0000000000	0	0	0	0	0	0	0	0	1	0	1	1	1	1	1
340	3	1	5	70	1	1	0	1	0	0	0	0	0	0	1	1	0	0	0	0	24	39	0	0	0	0	0.0000000000	0.0000000000	0	1	0	0	0	0.0000000000	0	0	0	0	0	0	0	0	1	0	1	1	1	1	1
341	4	0	3	38	0	0	0	0	0	0	0	0	0	9	1	0	1	0	0	0	12	19	0	0	0	0	0.0000000000	0.0000000000	0	1	0	0	0	0.0000000000	1	0	0	0	0	0	0	0	1	1	1	1	1	1	1
342	3	0	5	216	0	0	0	0	0	0	0	0	0	31	1	1	0	0	1	0	28	46	134	0	0	0	0.0000000000	0.0000000000	0	1	0	0	0	0.0000000000	0	0	0	0	0	0	0	0	1	-1	1	1	1	1	1
343	2	0	2	36	0	0	0	0	0	0	0	0	0	1	1	1	0	0	0	0	13	16	0	0	0	0	1.0000000000	1.0000000000	0	1	0	0	0	0.0000000000	1	0	0	0	0	0	0	0	1	1	-1	1	-1	-1	1
344	2	0	2	54	1	0	0	0	0	0	0	0	0	0	1	1	0	0	0	0	23	24	0	0	0	0	0.0000000000	0.1538461538	0	1	0	0	0	0.0000000000	0	0	0	0	0	0	0	0	1	0	1	1	1	1	1
345	3	1	3	46	0	0	0	0	0	0	0	0	0	1	1	1	0	0	0	0	15	24	0	0	0	0	0.0000000000	0.0000000000	0	1	0	0	0	0.0000000000	0	0	0	0	0	0	0	0	1	1	1	1	1	1	1
346	3	1	5	57	0	0	0	1	0	0	0	0	0	0	1	1	0	0	0	0	11	39	0	0	0	0	0.0000000000	0.0000000000	0	1	0	0	0	0.0000000000	0	0	0	0	0	0	0	0	1	0	1	1	1	1	1
347	4	1	2	45	0	0	0	0	0	0	0	0	0	0	1	0	0	0	0	0	22	16	0	0	0	0	1.0000000000	1.0000000000	0	1	0	0	0	0.0000000000	1	0	0	0	0	0	0	0	1	1	-1	1	-1	-1	1
348	4	1	2	94	1	1	0	0	0	0	0	0	0	5	1	1	0	0	0	0	22	65	0	0	1	0	1.0000000000	0.0000000000	0	1	0	0	0	0.0000000000	0	0	0	0	0	0	0	0	1	-1	1	1	1	-1	1
349	3	1	5	67	1	0	0	0	0	0	0	0	0	0	1	0	0	0	0	0	25	35	0	0	0	0	0.0000000000	0.0666666667	0	1	0	0	0	1.0000000000	0	0	0	0	0	1	0	0	1	0	1	1	1	-1	1
350	3	1	4	51	1	1	0	0	0	0	0	0	0	1	1	0	0	0	1	0	20	24	0	0	0	0	0.0000000000	0.5000000000	1	1	0	0	0	0.0000000000	0	0	1	0	0	0	0	0	1	1	1	1	-1	1	1
351	3	0	2	41	0	0	0	0	0	0	0	0	0	0	1	0	0	0	0	0	17	17	0	0	0	0	0.6666666667	0.0000000000	0	1	0	0	0	0.3333333333	0	0	0	0	0	0	0	0	1	1	1	1	1	-1	1
352	1	0	2	38	0	0	0	0	0	0	0	0	0	0	1	1	0	0	0	0	23	8	0	0	0	0	0.0000000000	0.1538461538	0	1	0	0	0	0.0000000000	0	0	0	0	0	0	0	0	1	1	1	1	1	1	1
353	2	0	3	39	0	0	0	0	0	0	0	0	0	2	1	1	0	0	0	0	7	25	0	0	1	1	0.9230769231	1.0000000000	0	1	0	0	0	0.0000000000	1	0	0	0	0	0	0	0	1	1	1	1	-1	-1	1
354	2	0	3	34	0	0	0	0	0	0	0	0	0	0	1	0	0	0	0	0	7	20	0	0	0	0	0.1320754717	0.3200000000	0	1	1	1	0	0.8679245283	0	0	0	0	0	1	0	0	1	1	0	0	0	-1	1
355	1	0	2	37	0	0	0	0	0	0	0	0	0	0	1	1	0	0	0	0	17	13	0	0	0	0	1.0000000000	0.1428571429	1	1	0	0	0	0.0000000000	0	0	0	0	0	1	0	0	1	1	1	1	0	-1	1
356	2	1	0	40	0	0	0	0	0	0	1	0	0	2	1	1	0	0	0	0	21	1	10	0	0	0	0.4444444444	0.9545454545	0	1	0	1	0	0.0000000000	1	0	0	0	0	0	0	0	1	1	-1	0	-1	0	1
357	1	0	2	39	0	0	0	0	0	0	0	0	0	4	1	1	0	0	0	0	22	10	0	0	0	0	1.0000000000	0.1428571429	1	1	0	0	0	0.0000000000	0	0	0	0	0	1	0	0	1	1	1	1	0	-1	1
358	2	1	0	32	0	0	0	0	0	0	0	0	0	2	1	1	0	0	0	0	24	1	0	0	0	1	0.4444444444	0.9545454545	0	1	0	1	0	0.0000000000	1	0	0	0	0	0	0	0	1	1	-1	0	-1	0	1
359	2	0	2	34	0	0	0	0	0	0	0	0	0	0	1	1	0	0	0	0	10	17	0	0	0	0	1.0000000000	1.0000000000	0	1	0	0	0	0.0000000000	1	0	0	0	0	0	0	0	1	1	-1	1	-1	-1	1
360	3	1	5	102	0	0	0	0	0	0	0	0	0	4	1	1	0	0	0	0	29	66	0	0	0	0	0.9230769231	1.0000000000	0	1	0	1	0	0.0000000000	1	0	0	0	0	0	0	0	1	-1	1	0	-1	-1	1
361	3	0	2	44	0	0	0	0	0	0	0	0	0	0	1	0	0	0	0	0	15	22	0	0	0	1	1.0000000000	1.0000000000	0	1	0	0	0	0.0000000000	1	0	0	0	0	0	0	0	1	1	-1	1	-1	-1	1
362	3	1	2	30	0	0	0	0	0	0	0	0	0	0	1	0	0	0	0	0	18	5	0	0	0	0	0.0000000000	0.0740740741	1	1	0	0	0	0.0000000000	0	0	0	0	0	0	0	0	1	1	1	1	1	1	1
363	2	0	2	32	0	0	0	0	0	0	0	0	0	0	1	0	0	0	0	0	8	17	0	0	0	0	0.0000000000	0.0000000000	0	1	0	0	0	0.0000000000	0	0	0	0	0	0	0	0	1	1	1	1	1	1	1
364	1	0	3	32	0	0	0	0	0	0	0	0	0	2	1	1	0	0	0	0	15	10	0	0	0	0	0.0000000000	0.0000000000	0	1	1	0	0	1.0000000000	0	0	0	0	0	0	0	0	1	1	1	1	1	-1	1
365	2	0	1	32	0	0	0	0	0	0	0	0	0	0	1	0	0	0	0	0	14	11	0	0	0	0	0.9333333333	1.0000000000	0	1	0	0	0	0.0000000000	1	0	0	0	0	1	0	0	1	1	-1	1	-1	-1	1
366	2	0	2	41	0	0	0	0	0	0	0	0	0	0	1	1	0	0	0	0	16	18	0	0	0	0	0.0000000000	0.0000000000	0	1	0	0	0	0.0000000000	0	0	0	0	0	0	0	0	1	1	1	1	1	1	1
367	3	1	3	48	1	0	0	0	0	0	0	0	0	0	1	1	0	0	0	0	20	21	0	0	0	0	0.8000000000	1.0000000000	1	1	0	0	0	0.1200000000	1	0	0	0	0	0	0	0	1	1	-1	1	-1	-1	1
368	1	0	2	40	0	0	0	0	0	0	0	0	0	1	1	0	0	0	0	0	25	8	0	0	0	0	0.7777777778	0.1818181818	0	1	0	0	0	0.2222222222	0	0	0	0	0	1	0	0	1	1	1	1	0	-1	1
369	3	1	2	46	0	0	0	0	0	0	0	0	0	0	1	0	0	0	0	0	22	17	0	0	0	0	1.0000000000	1.0000000000	1	1	0	0	0	0.0000000000	1	0	0	0	0	1	0	0	1	1	-1	1	-1	-1	1
370	4	1	2	40	0	0	0	0	0	0	0	0	0	0	1	0	0	0	0	0	18	15	0	0	0	0	0.0000000000	0.0740740741	1	1	0	0	0	0.0000000000	0	0	0	0	0	0	0	0	1	1	1	1	1	1	1
371	2	1	3	40	0	0	0	0	0	0	0	0	0	0	1	1	0	0	1	0	22	11	0	0	0	0	1.0000000000	0.1428571429	1	1	0	0	0	0.0000000000	0	0	0	0	0	1	0	0	1	1	1	1	0	-1	1
372	1	0	11	170	1	0	0	0	0	0	0	0	0	39	1	1	0	0	1	0	26	137	0	0	2	1	0.6470588235	0.9032258065	1	1	0	0	0	0.3529411765	1	0	0	0	0	0	0	0	1	-1	-1	1	-1	-1	1
373	3	0	4	47	0	0	0	0	0	0	0	0	0	0	1	0	0	0	1	0	13	27	0	0	0	0	0.0000000000	1.0000000000	1	1	0	0	0	1.0000000000	0	0	0	0	0	0	0	0	1	1	-1	1	-1	-1	1
374	2	0	3	55	1	0	0	0	0	0	0	0	0	0	1	0	0	0	0	0	24	24	0	0	0	0	1.0000000000	1.0000000000	0	1	0	1	0	0.0000000000	1	0	0	0	0	1	0	0	1	0	-1	0	1	-1	1
375	3	1	3	58	1	0	0	0	0	0	0	0	0	0	1	0	0	0	0	0	20	31	0	0	0	0	0.0000000000	0.0000000000	0	1	1	0	0	1.0000000000	0	0	0	0	0	0	0	0	1	0	1	1	1	-1	1
376	3	1	3	69	0	0	0	0	0	0	0	0	0	0	1	0	0	0	0	0	39	23	0	0	0	0	0.0000000000	0.0000000000	0	1	0	0	0	0.0000000000	0	0	0	0	0	0	0	0	1	0	1	1	1	1	1
377	3	1	2	51	0	0	0	0	0	0	0	0	0	0	1	0	0	0	0	0	26	18	0	0	0	0	0.0000000000	0.0000000000	0	1	0	0	0	0.0000000000	0	0	0	0	0	0	0	0	1	1	1	1	1	1	1
378	5	0	4	60	0	0	0	0	0	0	0	0	0	0	1	0	0	0	1	0	11	38	3	0	1	1	0.9230769231	1.0000000000	1	1	0	0	0	0.0000000000	1	0	0	0	0	0	0	0	1	0	1	1	-1	-1	1
379	2	0	2	37	1	1	0	0	0	0	0	0	0	0	1	0	0	0	1	0	17	13	0	0	0	0	0.9230769231	1.0000000000	0	1	0	0	0	0.0000000000	1	0	0	0	0	0	0	0	1	1	1	1	-1	-1	1
380	5	1	3	72	0	0	0	0	0	0	0	0	0	0	1	0	0	0	1	0	24	41	0	0	0	0	0.0000000000	0.0000000000	0	1	0	0	0	1.0000000000	0	0	0	0	0	0	0	0	1	0	1	1	1	-1	1
381	1	0	3	60	0	0	0	0	1	0	0	0	0	23	1	1	0	0	0	0	7	46	0	0	0	0	0.0000000000	0.0000000000	0	1	0	0	0	1.0000000000	0	0	0	0	0	0	0	1	1	0	1	1	1	-1	1
382	3	1	4	65	1	0	0	0	0	0	0	0	0	0	1	0	0	0	0	0	19	39	0	0	0	0	1.0000000000	1.0000000000	0	1	0	1	0	0.0000000000	1	0	0	0	0	1	0	0	1	0	-1	0	-1	-1	1
383	5	0	4	88	0	0	0	0	0	0	4	0	0	0	1	0	0	0	1	0	11	38	31	0	1	1	0.9230769231	1.0000000000	1	1	0	0	0	0.0000000000	1	0	0	0	0	0	0	0	1	-1	1	1	-1	-1	1
384	5	0	4	56	0	0	0	0	0	0	0	0	0	0	1	0	0	0	1	0	11	38	0	0	1	1	0.9230769231	1.0000000000	1	1	0	0	0	0.0000000000	1	0	0	0	0	0	0	0	1	0	1	1	-1	-1	1
385	1	0	3	47	0	0	0	0	1	0	0	0	0	0	1	0	0	0	0	0	16	24	0	0	1	0	0.0000000000	0.0000000000	0	1	0	0	0	0.0000000000	0	0	0	0	0	0	0	0	1	1	1	1	1	1	1
386	2	0	4	57	0	0	0	0	0	0	0	0	0	12	1	1	0	0	0	0	15	35	0	0	0	0	0.0000000000	0.0000000000	0	1	1	0	0	1.0000000000	0	0	0	0	0	0	0	0	1	0	1	1	1	-1	1
387	4	1	4	67	2	1	0	0	0	0	0	0	0	0	1	0	0	0	0	0	21	39	0	0	0	0	0.0000000000	0.2857142857	0	1	0	0	0	0.0000000000	0	0	0	0	0	0	0	0	1	0	1	1	-1	1	1
388	2	0	2	38	0	0	0	0	0	0	0	0	0	0	1	0	0	0	0	0	13	18	0	0	0	0	0.0000000000	0.0000000000	0	1	0	0	0	0.0000000000	0	0	0	0	0	0	0	0	1	1	1	1	1	1	1
389	7	0	6	91	0	0	0	0	0	0	0	0	0	0	1	0	0	0	1	0	19	65	0	0	0	0	0.8333333333	0.2352941176	1	1	0	0	0	0.0000000000	0	0	0	0	0	1	0	0	1	-1	1	1	0	-1	1
390	14	0	3	242	0	0	0	0	0	0	6	12	1	74	1	0	0	0	0	0	15	20	174	0	0	0	0.0000000000	0.6428571429	1	1	0	0	0	0.0000000000	0	0	0	0	0	0	0	0	1	-1	-1	1	0	1	1
391	2	0	2	39	0	0	0	0	0	0	0	0	0	0	1	0	0	0	0	0	15	17	0	0	1	0	0.7500000000	0.2222222222	1	1	0	0	0	0.1250000000	0	0	0	0	0	0	0	0	1	1	1	1	0	-1	1
392	1	0	4	42	0	0	0	0	0	0	0	0	0	0	1	0	0	0	0	0	16	19	0	0	0	0	0.0000000000	0.0000000000	0	1	0	0	0	0.0000000000	0	0	0	0	0	0	0	0	1	1	1	1	1	1	1
393	1	0	1	39	0	0	0	0	0	0	0	0	0	0	1	0	0	0	0	0	27	5	0	0	0	0	1.0000000000	0.0000000000	0	1	0	0	0	0.0000000000	1	0	0	0	0	0	0	0	1	1	1	1	1	-1	1
394	1	0	2	40	0	0	0	0	0	0	0	0	0	0	1	0	0	0	0	0	27	6	0	0	0	0	1.0000000000	0.0000000000	0	1	0	0	0	0.0000000000	1	0	0	0	0	0	0	0	1	1	1	1	1	-1	1
395	2	0	6	62	2	1	0	0	0	0	0	0	0	0	1	0	0	0	0	0	15	40	0	0	0	0	0.0000000000	0.0000000000	0	1	0	0	0	0.0000000000	0	0	0	0	0	0	0	0	1	0	1	1	1	1	1
396	2	0	3	44	0	0	0	0	0	0	0	0	0	4	1	1	0	0	0	0	10	27	0	0	0	0	0.0000000000	0.0000000000	0	1	0	0	0	0.0000000000	0	0	0	0	0	0	0	0	1	1	1	1	1	1	1
397	4	1	4	68	2	1	0	0	0	0	0	0	0	0	1	0	0	0	1	0	21	40	0	0	0	0	0.0000000000	0.2857142857	0	1	0	0	0	0.0000000000	0	0	0	0	0	0	0	0	1	0	1	1	-1	1	1
398	2	0	5	51	0	0	0	0	0	0	0	0	0	0	1	0	0	0	1	0	24	20	0	0	0	0	0.0000000000	0.4285714286	1	1	0	0	0	1.0000000000	0	0	0	0	0	0	0	0	1	1	1	1	0	-1	1
399	2	0	3	47	1	0	0	0	0	0	0	0	0	0	1	0	0	0	0	0	15	25	0	0	0	0	1.0000000000	1.0000000000	0	1	0	0	0	0.0000000000	1	0	0	0	0	1	0	0	1	1	-1	1	-1	-1	1
400	3	1	1	46	0	0	0	0	1	0	0	0	0	0	1	0	0	0	1	0	15	24	0	0	0	0	0.6000000000	1.0000000000	1	1	0	0	0	0.4000000000	1	0	0	0	0	0	0	0	1	1	-1	1	-1	-1	1
401	2	0	6	72	2	1	0	0	0	0	0	0	0	0	1	1	0	0	1	0	20	45	0	0	0	0	1.0000000000	1.0000000000	0	1	0	1	0	0.0000000000	1	0	0	0	0	1	0	0	1	0	-1	0	1	-1	1
402	2	1	4	47	0	0	0	0	0	0	0	0	0	4	1	1	0	0	0	0	22	18	0	0	0	0	0.0000000000	0.0000000000	0	1	0	0	0	1.0000000000	0	0	0	0	0	0	0	1	1	1	1	1	1	-1	1
403	4	1	2	42	0	0	0	0	0	0	0	0	0	1	1	1	0	0	0	0	25	10	0	0	0	0	0.0000000000	0.1538461538	0	1	0	0	0	0.0000000000	0	0	0	0	0	0	0	0	1	1	1	1	1	1	1
404	1	0	4	79	1	0	0	0	0	0	0	0	0	29	1	1	0	0	0	0	13	59	0	0	0	0	0.0000000000	0.0000000000	0	1	0	0	0	0.0000000000	0	0	0	0	0	0	0	0	1	-1	1	1	1	1	1
405	2	0	4	73	1	0	0	0	0	0	0	0	0	13	1	1	0	0	0	0	13	53	0	0	0	1	1.0000000000	1.0000000000	0	1	0	0	0	0.0000000000	1	0	0	0	0	1	0	0	1	0	-1	1	-1	-1	1
406	3	1	5	66	1	0	0	0	1	0	0	0	0	6	1	1	0	0	1	0	15	44	0	0	0	0	0.0000000000	0.0000000000	0	0	0	0	0	0.0000000000	1	0	0	0	0	0	1	0	1	0	1	1	1	1	1
407	2	0	4	73	1	0	0	0	0	0	0	0	0	16	1	1	0	0	0	0	13	53	0	0	0	1	1.0000000000	1.0000000000	0	1	0	0	0	0.0000000000	1	0	0	0	0	1	0	0	1	0	-1	1	-1	-1	1
408	3	0	3	53	1	0	0	0	0	0	0	0	0	0	1	0	0	0	0	0	21	25	0	0	0	0	1.0000000000	1.0000000000	0	1	0	0	0	0.0000000000	1	0	0	0	0	0	0	0	1	1	-1	1	-1	-1	1
409	1	0	4	56	1	0	0	0	0	0	0	0	0	0	1	0	0	0	0	0	25	24	0	0	0	0	0.9230769231	1.0000000000	0	1	0	0	0	0.0000000000	1	0	0	0	0	0	0	0	1	0	1	1	-1	-1	1
410	2	0	5	69	1	0	0	0	0	0	0	0	0	0	1	1	0	0	0	0	25	37	0	0	0	0	0.0000000000	0.0000000000	0	1	1	0	0	1.0000000000	0	0	0	0	0	0	0	0	1	0	1	1	1	-1	1
411	3	0	6	68	0	0	0	0	0	0	0	0	0	0	1	0	0	0	0	0	19	42	0	0	0	0	0.0000000000	0.0000000000	0	1	1	0	0	0.0000000000	0	0	0	0	0	0	0	0	1	0	1	1	1	1	1
412	1	0	2	35	1	1	0	0	0	0	0	0	0	7	1	1	0	0	1	0	24	4	0	0	0	0	0.8461538462	0.3333333333	0	1	0	0	0	0.1538461538	1	0	0	0	0	1	0	0	1	1	0	1	0	-1	1
413	3	1	1	51	3	1	0	0	0	0	0	0	0	0	1	0	0	0	1	0	26	18	0	0	0	1	1.0000000000	0.3846153846	1	1	0	1	0	0.0000000000	1	0	0	0	0	1	0	0	1	1	1	0	0	-1	1
414	2	0	6	75	2	1	0	0	0	0	0	0	0	0	1	1	0	0	0	0	20	48	0	0	0	0	1.0000000000	1.0000000000	0	1	0	1	0	0.0000000000	1	0	0	0	0	1	0	0	1	0	-1	0	-1	-1	1
415	2	0	6	79	2	1	0	0	0	0	0	0	0	0	1	1	0	0	0	0	20	52	0	0	0	0	1.0000000000	1.0000000000	0	1	0	1	0	0.0000000000	1	0	0	0	0	1	0	0	1	-1	-1	0	-1	-1	1
416	4	1	3	57	1	0	0	0	0	0	0	0	0	0	1	1	0	0	0	0	20	30	0	0	0	0	0.8000000000	1.0000000000	1	1	0	0	0	0.1200000000	1	0	0	0	0	0	0	0	1	0	-1	1	-1	-1	1
417	14	0	3	240	0	0	0	0	0	0	6	12	1	74	1	0	0	0	1	0	12	21	174	0	0	0	0.0000000000	0.6666666667	1	1	0	1	0	0.0000000000	0	0	0	0	0	0	0	0	1	-1	-1	0	0	1	1
418	2	0	2	49	1	0	0	0	0	0	0	0	0	3	1	1	0	0	0	0	10	32	0	0	0	0	0.5000000000	1.0000000000	1	1	0	0	0	0.0000000000	1	0	0	0	0	0	0	0	1	1	-1	1	-1	0	1
419	2	0	3	44	1	0	0	0	0	0	0	0	0	0	1	0	0	0	0	0	13	24	0	0	0	0	1.0000000000	0.0833333333	1	1	1	0	1	0.0000000000	1	0	0	0	0	0	0	0	1	1	1	-1	1	-1	1
420	1	0	4	69	0	0	0	0	0	0	0	0	0	17	1	1	0	0	0	0	14	48	0	0	0	0	1.0000000000	1.0000000000	0	1	0	0	0	0.0000000000	1	0	0	0	0	0	0	0	1	0	-1	1	-1	-1	1
421	2	0	3	40	0	0	0	0	0	0	0	0	0	0	1	0	0	0	1	0	12	21	0	0	0	0	0.0000000000	0.6666666667	1	1	0	1	0	1.0000000000	0	0	0	0	0	0	0	0	1	1	-1	0	0	-1	1
422	1	0	3	60	0	0	0	0	1	0	0	0	0	13	1	1	0	0	0	0	7	46	0	0	0	0	0.0000000000	0.0000000000	0	1	0	0	0	1.0000000000	0	0	0	0	0	0	0	1	1	0	1	1	1	-1	1
423	1	0	3	60	0	0	0	0	1	0	0	0	0	26	1	1	0	0	0	0	7	46	0	0	0	0	0.0000000000	0.0000000000	0	1	0	0	0	1.0000000000	0	0	0	0	0	0	0	1	1	0	1	1	1	-1	1
424	1	0	4	44	0	0	0	0	0	0	0	0	0	2	1	1	0	0	0	0	20	17	0	0	0	0	1.0000000000	0.8979591837	0	1	1	0	0	0.0000000000	1	0	0	0	0	1	0	0	1	1	1	1	-1	-1	1
425	3	1	3	39	0	0	0	0	0	0	0	0	0	1	1	0	0	0	0	0	14	18	0	0	1	0	0.0000000000	0.0000000000	0	1	1	0	0	0.0000000000	0	0	0	0	0	0	0	0	1	1	1	1	1	1	1
426	3	0	4	44	0	0	0	1	0	0	0	0	0	9	1	0	1	0	0	0	12	25	0	0	0	0	0.0000000000	0.7857142857	0	1	0	0	0	1.0000000000	1	0	0	0	0	1	0	0	1	1	-1	1	1	-1	1
427	1	0	4	36	0	0	0	0	0	0	0	0	0	9	1	1	0	0	0	0	12	17	0	0	0	0	0.0000000000	0.7857142857	0	1	0	0	0	1.0000000000	1	0	0	0	0	1	0	0	1	1	-1	1	1	-1	1
428	4	0	3	43	0	0	0	0	1	0	0	0	0	9	1	0	1	0	0	0	12	22	1	0	0	0	0.3750000000	0.0000000000	0	1	0	0	0	0.0000000000	1	0	0	0	0	0	0	0	1	1	1	1	0	0	1
429	4	0	3	46	0	0	0	0	1	0	0	0	0	9	1	0	1	0	0	0	12	22	4	0	0	0	0.3750000000	0.0000000000	0	1	0	0	0	0.0000000000	1	0	0	0	0	0	0	0	1	1	1	1	0	0	1
430	1	0	3	34	0	0	0	0	0	0	0	0	0	4	1	1	0	0	0	0	10	17	0	0	0	0	0.0000000000	0.0000000000	0	1	0	0	0	0.0000000000	0	0	0	0	0	0	0	0	1	1	1	1	1	1	1
431	2	0	2	47	0	0	0	0	0	0	0	0	0	0	1	1	0	0	0	0	24	16	0	0	1	0	0.0000000000	0.0000000000	0	1	1	0	0	0.0000000000	0	0	0	0	0	0	1	0	1	1	1	1	1	1	1
432	3	1	3	48	1	0	0	0	0	0	0	0	0	0	1	0	0	0	0	0	17	24	0	0	0	0	1.0000000000	0.0833333333	1	1	1	0	1	0.0000000000	1	0	0	0	0	0	0	0	1	1	1	-1	1	-1	1
433	1	0	3	33	0	0	0	0	0	0	0	0	0	0	1	0	0	0	0	0	17	9	0	0	0	0	1.0000000000	1.0000000000	0	1	0	0	0	0.0000000000	1	0	0	0	0	0	0	0	1	1	-1	1	-1	-1	1
434	2	0	3	55	0	0	0	0	0	0	0	0	0	1	1	0	0	0	1	0	25	23	0	0	2	0	0.7500000000	0.2222222222	1	1	0	0	0	0.1250000000	0	0	0	0	0	0	0	0	1	0	1	1	0	-1	1
435	1	0	4	79	1	0	0	0	0	0	0	0	0	22	1	1	0	0	0	0	13	59	0	0	0	0	0.0000000000	0.0000000000	0	1	0	0	0	0.0000000000	0	0	0	0	0	0	0	0	1	-1	1	1	1	1	1
436	2	1	4	83	1	0	0	0	0	0	0	0	0	29	1	1	0	0	0	0	17	59	0	0	0	0	0.0000000000	0.0000000000	0	1	0	0	0	0.0000000000	0	0	0	0	0	0	0	0	1	-1	1	1	1	1	1
437	2	0	4	89	1	0	0	0	0	0	0	0	0	29	1	1	0	0	0	0	13	69	0	0	0	0	0.0000000000	0.0000000000	0	1	0	0	0	0.0000000000	0	0	0	0	0	0	0	0	1	-1	1	1	1	1	1
438	2	1	2	58	0	0	0	0	0	0	0	0	0	19	1	1	0	0	0	0	17	34	0	0	0	0	0.6000000000	1.0000000000	0	1	0	0	0	0.4000000000	1	0	0	0	0	0	0	0	1	0	-1	1	-1	-1	1
439	4	1	2	40	0	0	0	0	0	0	0	0	0	0	1	0	0	0	0	0	17	16	0	0	0	0	0.0000000000	0.0000000000	0	1	0	0	0	0.0000000000	0	0	0	0	0	0	0	0	1	1	1	1	1	1	1
440	2	0	5	56	0	0	0	0	0	0	0	0	0	0	1	1	0	0	1	0	9	40	0	1	0	0	0.0000000000	0.0000000000	0	1	0	0	0	1.0000000000	0	0	0	0	0	0	0	1	1	0	1	1	1	-1	1
441	3	1	2	33	0	0	0	0	0	0	0	0	0	0	1	0	0	0	0	0	20	6	0	0	0	0	0.9333333333	1.0000000000	0	1	0	0	0	0.0000000000	1	0	0	0	0	0	0	0	1	1	1	1	-1	-1	1
442	7	1	2	129	1	0	0	0	0	0	2	1	0	2	1	0	0	0	0	0	15	13	93	0	1	0	0.0000000000	0.6666666667	0	0	0	0	0	0.0000000000	1	0	0	0	0	1	0	0	1	-1	0	1	-1	1	1
443	3	1	2	28	0	0	0	0	0	0	0	0	0	0	1	0	0	0	0	0	16	5	0	0	0	0	0.0000000000	0.0000000000	0	1	0	0	0	0.0000000000	0	0	0	0	0	0	0	0	1	1	1	1	1	1	1
444	6	3	2	59	0	0	0	0	0	0	0	0	0	0	1	0	0	1	0	0	32	20	0	0	0	0	0.0000000000	0.0000000000	0	1	0	0	0	0.0000000000	0	0	0	0	0	0	0	0	-1	0	1	1	1	1	1
445	1	0	3	38	0	0	0	0	0	0	0	0	0	0	1	1	0	0	0	0	18	13	0	0	0	0	0.0000000000	0.0000000000	0	1	0	0	0	0.0000000000	0	0	0	0	0	0	0	0	1	1	1	1	1	1	1
446	2	0	3	47	0	0	0	0	0	0	0	0	0	0	1	0	0	0	0	0	18	22	0	0	0	0	1.0000000000	1.0000000000	0	1	0	0	0	0.0000000000	1	0	0	0	0	0	0	0	1	1	-1	1	-1	-1	1
447	1	0	3	38	1	0	0	0	0	0	0	0	0	0	1	0	0	0	0	0	15	16	0	0	0	0	1.0000000000	1.0000000000	0	1	0	0	0	0.0000000000	1	0	0	0	0	1	0	0	1	1	-1	1	-1	-1	1
448	2	0	4	54	0	0	0	0	0	0	0	0	0	0	1	0	0	0	1	0	18	29	0	0	1	1	0.9230769231	1.0000000000	0	1	0	0	0	0.0000000000	1	0	0	0	0	0	0	0	1	0	1	1	-1	-1	1
449	3	1	3	60	0	0	0	0	0	0	0	0	0	10	1	1	0	0	0	0	24	29	0	0	0	0	0.0000000000	0.0000000000	0	1	1	0	0	1.0000000000	0	0	0	0	0	0	0	0	1	0	1	1	1	-1	1
450	1	0	11	170	1	0	0	0	0	0	0	0	0	39	1	1	0	0	1	0	26	137	0	0	2	1	0.6470588235	0.9032258065	1	1	0	0	0	0.3529411765	1	0	0	0	0	0	0	0	1	-1	-1	1	-1	-1	1
451	3	1	4	61	0	0	0	0	0	0	0	0	0	12	1	1	0	0	0	0	19	35	0	0	0	0	0.0000000000	0.0000000000	0	1	1	0	0	1.0000000000	0	0	0	0	0	0	0	0	1	0	1	1	1	-1	1
452	2	0	3	56	0	0	0	0	0	0	0	0	0	0	1	0	0	0	1	0	26	23	0	0	0	1	0.9285714286	1.0000000000	0	1	0	0	0	0.0000000000	1	0	0	0	0	0	0	0	1	0	1	1	-1	-1	1
453	2	0	3	44	0	0	0	0	0	0	0	0	0	0	1	0	0	0	0	0	12	25	0	0	0	0	1.0000000000	1.0000000000	0	1	0	0	0	0.0000000000	1	0	0	0	0	0	0	0	1	1	-1	1	-1	-1	1
454	1	0	6	74	0	0	0	0	0	0	0	0	0	0	1	1	0	0	0	0	22	45	0	0	1	0	0.0000000000	0.1333333333	0	1	1	0	0	1.0000000000	0	0	0	0	0	0	0	0	1	0	1	1	0	-1	1
455	2	0	1	34	0	0	0	0	1	0	0	0	0	2	1	0	0	0	0	0	13	14	0	0	1	0	1.0000000000	1.0000000000	0	1	0	0	0	0.0000000000	1	0	0	0	0	0	0	0	1	1	-1	1	-1	-1	1
456	1	0	4	79	1	0	0	0	0	0	0	0	0	29	1	1	0	0	0	0	13	59	0	0	0	0	0.0000000000	0.0000000000	0	1	0	0	0	0.0000000000	0	0	0	0	0	0	0	0	1	-1	1	1	1	1	1
457	1	0	4	79	1	0	0	0	0	0	0	0	0	29	1	1	0	0	0	0	13	59	0	0	0	0	0.0000000000	0.0000000000	0	1	0	0	0	0.0000000000	0	0	0	0	0	0	0	0	1	-1	1	1	1	1	1
458	3	0	2	48	1	0	0	0	0	0	0	0	0	0	1	0	0	0	0	0	19	22	0	0	0	0	0.0000000000	0.7857142857	0	1	0	0	0	1.0000000000	1	0	0	0	0	1	0	0	1	1	-1	1	1	-1	1
459	2	0	4	52	0	0	0	0	0	0	0	0	0	0	1	0	0	0	0	0	16	29	0	0	0	0	0.0000000000	0.0000000000	0	1	0	0	0	0.0000000000	0	0	0	0	0	0	0	0	1	1	1	1	1	1	1
460	2	0	3	43	0	0	0	0	0	0	0	0	0	0	1	0	0	0	0	0	10	26	0	0	0	0	1.0000000000	0.1428571429	1	1	0	0	0	0.0000000000	0	0	0	0	0	1	0	0	1	1	1	1	0	-1	1
461	2	0	3	58	0	0	0	0	0	0	0	0	0	1	1	0	0	0	1	0	25	26	0	0	2	0	0.7500000000	0.2222222222	1	1	0	0	0	0.1250000000	0	0	0	0	0	0	0	0	1	0	1	1	0	-1	1
462	3	0	4	47	0	0	0	1	0	0	0	0	0	9	1	0	1	0	0	0	12	28	0	0	0	0	0.0000000000	0.7857142857	0	1	0	0	0	1.0000000000	1	0	0	0	0	1	0	0	1	1	-1	1	1	-1	1
463	2	0	3	46	0	0	0	0	0	0	0	0	0	0	1	1	0	0	0	0	15	24	0	0	1	0	1.0000000000	1.0000000000	0	1	0	0	0	0.0000000000	1	1	0	0	0	0	0	0	1	1	-1	1	-1	-1	1
464	4	0	4	101	2	0	0	0	0	0	0	0	0	31	1	1	1	0	0	0	13	47	33	0	2	0	0.0000000000	0.0357142857	1	1	0	0	0	0.0000000000	1	0	0	0	0	1	0	0	1	-1	1	1	1	1	1
465	4	0	4	101	2	0	0	0	0	0	0	0	0	31	1	1	1	0	0	0	13	47	33	0	2	0	0.0000000000	0.0357142857	1	1	0	0	0	0.0000000000	1	0	0	0	0	1	0	0	1	-1	1	1	1	1	1
466	2	0	2	35	0	0	0	0	0	0	0	0	0	1	1	0	0	0	1	0	19	9	0	0	0	0	0.0000000000	0.0000000000	0	0	0	0	0	0.0000000000	1	0	0	0	0	0	1	0	1	1	1	1	1	1	1
467	2	0	1	44	0	0	0	0	0	0	0	0	0	0	1	1	0	0	0	0	23	14	0	0	0	0	0.9230769231	1.0000000000	0	1	0	0	0	0.0000000000	1	0	0	0	0	0	0	0	1	1	1	1	-1	-1	1
468	3	0	5	61	0	0	0	0	0	0	0	0	0	0	1	0	0	0	1	0	24	30	0	0	0	0	0.0000000000	0.4285714286	1	1	0	0	0	1.0000000000	0	0	0	0	0	0	0	0	1	0	1	1	0	-1	1
469	1	0	4	79	1	0	0	0	0	0	0	0	0	31	1	1	0	0	0	0	13	59	0	0	0	0	0.0000000000	0.0000000000	0	1	0	0	0	0.0000000000	0	0	0	0	0	0	0	0	1	-1	1	1	1	1	1
470	2	0	6	89	0	0	0	0	1	0	0	0	0	0	1	1	0	0	1	0	25	57	0	0	0	0	1.0000000000	0.2857142857	1	1	0	0	0	0.0000000000	1	0	0	0	0	0	1	0	1	-1	1	1	0	-1	1
471	1	0	4	79	1	0	0	0	0	0	0	0	0	26	1	1	0	0	0	0	13	59	0	0	0	0	0.0000000000	0.0000000000	0	1	0	0	0	0.0000000000	0	0	0	0	0	0	0	0	1	-1	1	1	1	1	1
472	4	0	4	98	2	0	0	0	0	0	0	0	0	28	1	1	1	0	0	0	13	47	30	0	2	0	0.0000000000	0.0357142857	1	1	0	0	0	0.0000000000	1	0	0	0	0	1	0	0	1	-1	1	1	1	1	1
473	4	1	3	55	1	0	0	0	0	0	0	0	0	0	1	0	0	0	0	0	20	28	0	0	0	0	1.0000000000	1.0000000000	0	1	0	1	0	0.0000000000	1	0	0	0	0	1	0	0	1	0	-1	0	-1	-1	1
474	3	0	2	39	0	0	0	0	0	0	0	0	0	0	1	0	0	0	0	0	15	17	0	0	0	0	1.0000000000	1.0000000000	0	1	0	0	0	0.0000000000	1	0	0	0	0	0	0	0	1	1	-1	1	-1	-1	1
475	4	0	4	103	2	0	0	0	0	0	0	0	0	33	1	1	1	0	0	0	13	47	35	0	2	0	0.0000000000	0.0357142857	1	1	0	0	0	0.0000000000	1	0	0	0	0	1	0	0	1	-1	1	1	1	1	1
476	2	0	4	43	0	0	0	0	0	0	0	0	0	0	1	0	0	0	0	0	14	22	0	0	0	0	0.0000000000	0.0000000000	0	0	0	0	0	0.0000000000	1	0	0	0	0	0	1	0	1	1	1	1	1	1	1
477	3	0	3	45	0	0	0	0	0	0	0	0	0	3	1	0	0	0	0	0	20	18	0	0	0	0	1.0000000000	1.0000000000	0	1	0	0	0	0.0000000000	1	0	0	0	0	0	0	0	1	1	-1	1	-1	-1	1
478	3	1	3	48	0	0	0	0	0	0	0	0	0	4	1	1	0	0	0	0	14	27	0	0	0	0	0.0000000000	0.0000000000	0	1	1	0	0	1.0000000000	0	0	0	0	0	0	0	0	1	1	1	1	1	-1	1
479	2	0	1	43	0	0	0	0	0	0	0	0	0	0	1	1	0	0	0	0	23	13	0	0	0	0	0.9230769231	1.0000000000	0	1	0	0	0	0.0000000000	1	0	0	0	0	0	0	0	1	1	1	1	-1	-1	1
480	2	1	3	32	0	0	0	0	0	0	0	0	0	0	1	0	0	0	1	0	13	12	0	0	0	0	0.0000000000	0.4285714286	1	1	0	0	0	1.0000000000	0	0	0	0	0	0	0	0	1	1	1	1	0	-1	1
481	2	0	1	41	0	0	0	0	0	0	0	0	0	0	1	1	0	0	0	0	23	11	0	0	0	0	0.9230769231	1.0000000000	0	1	0	0	0	0.0000000000	1	0	0	0	0	0	0	0	1	1	1	1	-1	-1	1
482	3	1	5	81	1	0	0	0	0	0	0	0	0	0	1	1	0	0	0	0	22	52	0	0	0	0	0.9230769231	1.0000000000	0	1	0	0	0	0.0000000000	1	0	0	0	0	0	0	0	1	-1	1	1	-1	-1	1
483	1	0	11	170	1	0	0	0	0	0	0	0	0	41	1	1	0	0	1	0	26	137	0	0	2	1	0.6470588235	0.9032258065	1	1	0	0	0	0.3529411765	1	0	0	0	0	0	0	0	1	-1	-1	1	-1	-1	1
484	1	0	5	78	0	0	0	0	0	0	0	0	0	24	1	1	0	0	0	0	20	51	0	0	0	0	0.2023809524	1.0000000000	0	1	0	0	0	0.0119047619	0	0	0	0	0	0	0	0	1	-1	-1	1	-1	1	1
485	4	1	4	53	0	0	0	0	0	0	0	0	0	0	1	1	0	0	0	0	19	27	0	0	0	0	0.0000000000	0.0000000000	0	1	1	0	0	0.0000000000	0	0	0	0	0	0	0	0	1	1	1	1	1	1	1
486	1	0	1	26	0	0	0	0	0	0	0	0	0	0	1	1	0	0	0	0	13	6	0	0	0	0	0.0000000000	0.0000000000	0	1	0	0	0	0.0000000000	0	0	0	0	0	0	0	0	1	1	1	1	1	1	1
487	4	0	3	118	0	0	0	0	1	0	1	1	0	49	1	0	1	0	0	0	12	22	76	0	0	0	0.3750000000	0.0000000000	0	1	0	0	0	0.0000000000	1	0	0	0	0	0	0	0	1	-1	1	1	0	0	1
488	2	0	4	55	0	0	0	0	0	0	0	0	0	0	1	1	0	0	0	0	24	24	0	0	0	0	0.0000000000	0.0000000000	0	1	0	0	0	0.0000000000	0	0	0	0	0	0	0	0	1	0	1	1	1	1	1
489	1	0	5	78	0	0	0	0	0	0	0	0	0	19	1	1	0	0	0	0	20	51	0	0	0	0	0.2023809524	1.0000000000	0	1	0	0	0	0.0119047619	0	0	0	0	0	0	0	0	1	-1	-1	1	-1	1	1
490	1	0	5	78	0	0	0	0	0	0	0	0	0	17	1	1	0	0	0	0	20	51	0	0	0	0	0.2023809524	1.0000000000	0	1	0	0	0	0.0119047619	0	0	0	0	0	0	0	0	1	-1	-1	1	-1	1	1
491	1	0	4	53	1	0	0	0	0	0	0	0	0	0	1	0	0	0	1	0	21	25	0	0	0	0	0.0000000000	0.7857142857	0	1	0	0	0	1.0000000000	1	0	0	0	0	1	0	0	1	1	-1	1	1	-1	1
492	3	0	5	44	0	0	0	1	0	0	0	0	0	9	1	0	1	0	1	0	12	25	0	0	0	0	0.0000000000	0.7857142857	0	1	0	0	0	1.0000000000	1	0	0	0	0	1	0	0	1	1	-1	1	1	-1	1
493	2	1	3	46	0	0	0	0	0	0	0	0	0	6	1	1	0	0	1	0	27	12	0	0	0	0	0.8333333333	0.2631578947	1	1	0	0	0	0.0833333333	0	0	0	0	0	1	0	0	1	1	1	1	0	-1	1
494	3	1	2	53	0	0	0	0	0	0	0	0	0	0	1	1	0	0	0	0	20	26	0	0	0	0	0.0000000000	0.0000000000	0	1	1	0	0	0.0000000000	0	0	0	0	0	0	1	0	1	1	1	1	1	1	1
495	2	0	4	116	1	0	0	0	4	0	2	1	0	1	1	1	0	0	0	0	17	43	48	0	0	0	0.0000000000	0.0000000000	0	1	1	0	0	0.0000000000	0	0	0	0	0	0	0	0	1	-1	1	1	1	1	1
496	2	0	4	73	1	0	0	0	0	0	0	0	0	18	1	1	0	0	0	0	13	53	0	0	0	1	1.0000000000	1.0000000000	0	1	0	0	0	0.0000000000	1	0	0	0	0	1	0	0	1	0	-1	1	-1	-1	1
497	4	1	2	44	0	0	0	0	0	0	0	0	0	0	1	0	0	0	1	0	23	14	0	0	0	0	0.0000000000	0.7857142857	0	1	0	0	0	1.0000000000	1	0	0	0	0	1	0	0	1	1	-1	1	1	-1	1
498	4	1	2	48	1	1	0	0	0	0	0	0	0	0	1	0	0	0	0	0	21	20	0	0	0	0	0.0000000000	0.2000000000	1	1	0	0	0	0.0588235294	0	0	0	0	0	1	0	0	1	1	1	1	0	1	1
499	1	0	2	25	0	0	0	0	0	0	0	0	0	0	1	1	0	0	0	0	12	6	0	0	0	0	0.9230769231	1.0000000000	0	1	0	0	0	0.0000000000	1	0	0	0	0	0	0	0	1	1	1	1	-1	-1	1
500	1	0	5	78	0	0	0	0	0	0	0	0	0	19	1	1	0	0	0	0	20	51	0	0	0	0	0.2023809524	1.0000000000	0	1	0	0	0	0.0119047619	0	0	0	0	0	0	0	0	1	-1	-1	1	-1	1	1
501	1	0	4	55	0	0	0	0	0	0	0	0	0	0	1	1	0	0	0	0	23	25	0	0	0	0	0.0000000000	0.7857142857	0	1	0	0	0	1.0000000000	1	0	0	0	0	1	0	0	1	0	-1	1	1	-1	1
502	2	0	4	61	0	0	0	0	0	0	0	0	0	0	1	1	0	0	0	0	24	30	0	0	0	0	0.0000000000	0.7857142857	0	1	0	0	0	1.0000000000	1	0	0	0	0	1	0	0	1	0	-1	1	1	-1	1
503	2	0	4	63	0	0	0	0	0	0	0	0	0	0	1	1	0	0	1	0	24	32	0	0	0	0	0.0000000000	0.7857142857	0	1	0	0	0	1.0000000000	1	0	0	0	0	1	0	0	1	0	-1	1	1	-1	1
504	4	0	3	199	0	0	0	0	4	0	13	6	0	48	1	0	1	0	0	0	12	22	157	0	1	0	0.3750000000	0.0000000000	0	1	0	0	0	0.0000000000	1	0	0	0	0	0	0	0	1	-1	1	1	0	0	1
505	4	0	5	53	0	0	0	1	0	0	0	0	0	9	1	0	1	0	1	0	12	34	0	0	0	0	0.0000000000	0.7857142857	0	1	0	0	0	1.0000000000	1	0	0	0	0	1	0	0	1	1	-1	1	1	-1	1
506	3	1	4	49	0	0	0	0	0	0	0	0	0	9	1	1	0	0	0	0	16	26	0	0	0	0	0.0000000000	0.7857142857	0	1	0	0	0	1.0000000000	1	0	0	0	0	1	0	0	1	1	-1	1	1	-1	1
507	1	0	3	24	0	0	0	0	0	0	0	0	0	3	1	1	0	0	0	0	7	10	0	0	0	0	1.0000000000	0.1428571429	1	1	0	0	0	0.0000000000	0	0	0	0	0	1	0	0	1	1	1	1	0	-1	1
508	2	0	3	56	0	0	0	0	0	0	0	0	0	0	1	0	0	0	1	0	26	23	0	0	0	1	0.9285714286	1.0000000000	0	1	0	0	0	0.0000000000	1	0	0	0	0	0	0	0	1	0	1	1	-1	-1	1
509	3	0	6	75	1	0	0	0	1	0	0	0	0	0	1	0	0	0	0	0	21	47	0	0	0	0	0.0000000000	0.0000000000	0	0	0	0	0	0.0000000000	1	0	0	0	0	0	1	0	1	0	1	1	1	1	1
510	1	0	2	19	0	0	0	0	0	0	0	0	0	0	1	0	0	0	0	0	8	4	0	0	0	0	0.3888888889	1.0000000000	1	1	1	0	1	0.0555555556	1	0	0	0	0	0	0	0	1	1	1	-1	-1	0	1
511	2	0	2	44	0	0	0	0	0	0	0	0	0	0	1	1	0	0	1	0	20	17	0	0	0	1	1.0000000000	1.0000000000	0	1	0	1	0	0.0000000000	1	0	0	0	0	0	0	0	1	1	-1	0	-1	-1	1
512	2	0	2	40	0	0	0	0	0	0	0	0	0	0	1	0	0	0	0	0	13	20	0	0	0	0	0.0000000000	1.0000000000	0	1	1	0	0	1.0000000000	1	0	0	0	0	0	0	0	1	1	-1	1	-1	-1	1
513	4	1	6	95	1	0	0	0	0	3	0	0	0	11	1	1	0	0	0	0	23	65	0	0	0	0	0.0000000000	1.0000000000	0	1	1	0	0	1.0000000000	1	0	0	0	0	0	0	0	1	-1	-1	1	-1	-1	1
514	3	1	3	46	0	0	0	0	0	0	0	0	0	0	1	0	0	0	1	0	24	15	0	0	0	0	0.5000000000	0.0000000000	0	1	0	0	0	0.5000000000	0	0	0	0	0	1	0	0	1	1	1	1	1	-1	1
515	1	0	4	69	0	0	0	0	0	0	0	0	0	19	1	1	0	0	0	0	14	48	0	0	0	0	1.0000000000	1.0000000000	0	1	0	0	0	0.0000000000	1	0	0	0	0	0	0	0	1	0	-1	1	-1	-1	1
516	2	0	3	51	0	0	0	0	0	0	0	0	0	0	1	0	0	0	1	0	18	26	0	0	0	0	0.0000000000	0.0000000000	0	1	1	0	0	0.0000000000	0	0	0	0	0	0	1	0	1	1	1	1	1	1	1
517	3	0	5	162	2	0	0	0	8	0	2	2	0	4	1	0	0	0	0	0	21	38	95	0	0	0	0.0000000000	0.3333333333	0	1	1	0	0	0.0000000000	0	0	0	0	0	0	0	0	1	-1	1	1	-1	1	1
518	2	0	3	44	0	0	0	0	0	0	0	0	0	0	1	0	0	0	1	0	15	22	0	0	0	0	0.8571428571	1.0000000000	0	1	0	0	0	0.1428571429	1	0	0	0	0	0	0	0	1	1	-1	1	-1	-1	1
519	4	0	3	55	0	0	0	0	2	0	1	1	0	9	1	0	1	0	0	0	12	22	13	0	0	0	0.3750000000	0.0000000000	0	1	0	0	0	0.0000000000	1	0	0	0	0	0	0	0	1	0	1	1	0	0	1
520	1	0	2	33	0	0	0	0	0	0	0	0	0	0	1	0	0	0	1	0	21	5	0	0	0	0	0.0000000000	0.7857142857	0	1	0	0	0	1.0000000000	1	0	0	0	0	1	0	0	1	1	-1	1	1	-1	1
521	3	1	3	44	0	0	0	0	0	0	0	0	0	0	1	0	0	0	1	0	20	17	0	1	0	0	0.0000000000	0.0000000000	0	1	0	0	0	0.0000000000	0	0	0	0	0	0	0	0	1	1	1	1	1	1	1
522	4	1	3	49	0	0	0	0	0	0	0	0	0	0	1	1	0	0	0	0	19	23	0	0	0	0	0.0000000000	0.0000000000	0	1	0	0	0	0.0000000000	0	0	0	0	0	0	0	0	1	1	1	1	1	1	1
523	3	1	3	55	0	0	0	0	0	0	0	0	0	8	1	1	0	0	0	0	19	29	0	0	0	0	0.0000000000	0.0000000000	0	1	1	0	0	1.0000000000	0	0	0	0	0	0	0	0	1	0	1	1	1	-1	1
524	1	0	4	47	1	1	0	0	1	0	0	0	0	0	1	0	0	0	0	0	11	29	0	0	0	0	0.0000000000	0.0714285714	1	1	0	0	0	1.0000000000	0	0	0	0	0	1	0	0	1	1	1	1	1	-1	1
525	3	1	7	71	0	0	0	1	0	0	0	0	0	0	1	0	0	0	0	0	26	38	0	0	1	0	0.0000000000	1.0000000000	1	0	0	1	0	0.0000000000	1	0	1	0	0	0	0	0	1	0	1	0	-1	1	1
526	2	1	7	78	0	0	0	1	0	0	0	0	0	0	1	0	0	0	0	0	33	38	0	0	1	0	0.0000000000	1.0000000000	1	0	0	1	0	0.0000000000	1	0	1	0	0	0	0	0	1	-1	1	0	-1	1	1
527	1	0	4	79	1	0	0	0	0	0	0	0	0	31	1	1	0	0	0	0	13	59	0	0	0	0	0.0000000000	0.0000000000	0	1	0	0	0	0.0000000000	0	0	0	0	0	0	0	0	1	-1	1	1	1	1	1
528	1	0	4	79	1	0	0	0	0	0	0	0	0	24	1	1	0	0	0	0	13	59	0	0	0	0	0.0000000000	0.0000000000	0	1	0	0	0	0.0000000000	0	0	0	0	0	0	0	0	1	-1	1	1	1	1	1
529	2	0	3	51	1	0	0	0	0	0	0	0	0	0	1	0	0	0	0	0	24	20	0	0	0	0	1.0000000000	1.0000000000	0	1	0	1	0	0.0000000000	1	0	0	0	0	1	0	0	1	1	-1	0	1	-1	1
530	2	0	4	45	0	0	0	0	0	0	0	0	0	0	1	1	0	0	1	0	10	28	0	0	0	0	0.0000000000	0.6666666667	1	1	0	0	0	1.0000000000	0	0	0	0	0	0	0	0	1	1	-1	1	0	-1	1
531	3	1	5	57	0	0	0	0	0	0	0	0	0	0	1	0	0	0	1	0	21	29	0	0	0	0	0.0000000000	0.0000000000	0	1	0	0	0	0.0000000000	0	0	0	0	0	0	0	0	1	0	1	1	1	1	1
532	2	0	3	47	0	0	0	0	0	0	0	0	0	0	1	0	0	0	0	0	16	24	0	0	0	0	0.0000000000	0.7857142857	0	1	0	0	0	1.0000000000	1	0	0	0	0	1	0	0	1	1	-1	1	1	-1	1
533	3	1	4	49	0	0	0	0	0	0	0	0	0	0	1	1	0	0	1	0	14	28	0	0	0	0	0.0000000000	0.6666666667	1	1	0	0	0	1.0000000000	0	0	0	0	0	0	0	0	1	1	-1	1	0	-1	1
534	3	1	7	85	1	0	0	0	0	0	0	0	0	0	1	0	0	0	0	0	16	62	0	0	0	0	0.0000000000	0.0000000000	0	1	0	0	0	0.0000000000	0	0	0	0	0	0	0	0	1	-1	1	1	1	1	1
535	3	1	3	61	1	0	0	0	0	0	0	0	0	0	1	0	0	0	0	0	28	26	0	0	0	0	1.0000000000	1.0000000000	0	1	0	1	0	0.0000000000	1	0	0	0	0	1	0	0	1	0	-1	0	1	-1	1
536	2	0	4	73	1	0	0	0	0	0	0	0	0	21	1	1	0	0	0	0	13	53	0	0	0	1	1.0000000000	1.0000000000	0	1	0	0	0	0.0000000000	1	0	0	0	0	1	0	0	1	0	-1	1	-1	-1	1
537	2	1	3	51	2	1	0	0	0	0	0	0	0	0	1	0	0	0	0	0	24	20	0	0	0	0	1.0000000000	1.0000000000	0	1	0	1	0	0.0000000000	1	0	0	0	0	1	0	0	1	1	-1	0	1	-1	1
538	1	0	4	79	1	0	0	0	0	0	0	0	0	29	1	1	0	0	0	0	13	59	0	0	0	0	0.0000000000	0.0000000000	0	1	0	0	0	0.0000000000	0	0	0	0	0	0	0	0	1	-1	1	1	1	1	1
539	1	0	4	79	1	0	0	0	0	0	0	0	0	28	1	1	0	0	0	0	13	59	0	0	0	0	0.0000000000	0.0000000000	0	1	0	0	0	0.0000000000	0	0	0	0	0	0	0	0	1	-1	1	1	1	1	1
540	1	0	4	79	1	0	0	0	0	0	0	0	0	32	1	1	0	0	0	0	13	59	0	0	0	0	0.0000000000	0.0000000000	0	1	0	0	0	0.0000000000	0	0	0	0	0	0	0	0	1	-1	1	1	1	1	1
541	1	0	4	79	1	0	0	0	0	0	0	0	0	33	1	1	0	0	0	0	13	59	0	0	0	0	0.0000000000	0.0000000000	0	1	0	0	0	0.0000000000	0	0	0	0	0	0	0	0	1	-1	1	1	1	1	1
542	1	0	4	79	1	0	0	0	0	0	0	0	0	31	1	1	0	0	0	0	13	59	0	0	0	0	0.0000000000	0.0000000000	0	1	0	0	0	0.0000000000	0	0	0	0	0	0	0	0	1	-1	1	1	1	1	1
543	3	0	3	64	0	0	0	0	0	0	0	0	0	0	1	0	0	0	1	0	33	24	0	0	0	0	1.0000000000	1.0000000000	0	1	0	0	0	0.0000000000	1	0	0	0	0	0	0	0	1	0	-1	1	-1	-1	1
544	3	0	4	82	1	0	0	0	0	0	0	0	0	17	1	1	0	0	0	0	13	62	0	0	0	1	1.0000000000	1.0000000000	0	1	0	0	0	0.0000000000	1	0	0	0	0	1	0	0	1	-1	-1	1	-1	-1	1
545	3	1	3	56	0	0	0	0	0	0	0	0	0	6	1	1	0	0	1	0	27	22	0	0	0	0	0.8333333333	0.2631578947	1	1	0	0	0	0.0000000000	0	0	0	0	0	1	0	0	1	0	1	1	0	-1	1
546	2	0	8	80	0	0	0	0	0	0	0	0	0	0	1	0	0	0	0	0	13	60	0	0	0	0	1.0000000000	0.0454545455	1	1	0	0	0	0.0000000000	0	0	0	0	0	1	0	0	1	-1	1	1	1	-1	1
547	4	0	5	87	1	0	0	0	0	0	2	0	0	11	1	0	0	0	1	0	13	33	33	0	0	1	1.0000000000	1.0000000000	1	1	0	0	0	0.0000000000	1	0	0	0	0	0	0	0	1	-1	-1	1	-1	-1	1
548	3	0	4	78	0	0	0	0	0	0	0	0	0	0	1	0	0	0	1	0	33	38	0	0	0	0	1.0000000000	1.0000000000	0	1	0	0	0	0.0000000000	1	0	0	0	0	0	0	0	1	-1	-1	1	-1	-1	1
549	4	0	4	103	2	0	0	0	0	0	0	0	0	33	1	1	1	0	0	0	13	47	35	0	2	0	0.0000000000	0.0357142857	1	1	0	0	0	0.0000000000	1	0	0	0	0	1	0	0	1	-1	1	1	1	1	1
550	4	0	4	100	2	0	0	0	0	0	0	0	0	30	1	1	1	0	0	0	13	47	32	0	2	0	0.0000000000	0.0357142857	1	1	0	0	0	0.0000000000	1	0	0	0	0	1	0	0	1	-1	1	1	1	1	1
551	4	0	4	101	2	0	0	0	0	0	0	0	0	31	1	1	1	0	0	0	13	47	33	0	2	0	0.0000000000	0.0357142857	1	1	0	0	0	0.0000000000	1	0	0	0	0	1	0	0	1	-1	1	1	1	1	1
552	3	1	4	48	0	0	0	0	0	0	0	0	0	0	1	1	0	0	1	0	17	24	0	0	0	1	1.0000000000	0.0000000000	0	1	0	0	0	0.0000000000	1	0	0	0	0	0	0	0	1	1	1	1	1	-1	1
553	4	1	4	119	3	0	0	0	1	0	2	1	0	7	1	0	0	0	1	0	14	23	74	0	1	0	0.0000000000	0.0000000000	0	0	0	0	0	0.0000000000	1	0	0	0	0	0	1	0	1	-1	1	1	1	1	1
554	3	1	1	36	0	0	0	0	0	0	0	0	0	0	1	0	0	0	0	0	20	9	0	0	0	0	0.0000000000	1.0000000000	0	1	1	0	0	0.0000000000	1	0	0	0	0	0	0	0	1	1	-1	1	-1	1	1
555	5	1	4	57	1	1	0	0	0	0	0	0	0	0	1	1	0	0	0	0	23	27	0	0	0	0	0.0000000000	0.0000000000	0	1	1	0	0	0.0000000000	0	0	0	0	0	0	0	0	1	0	1	1	1	1	1
556	5	2	1	35	0	0	0	0	0	0	0	0	0	1	1	0	0	0	0	0	19	9	0	0	0	0	0.0000000000	1.0000000000	0	1	1	0	0	0.0000000000	1	0	0	0	0	0	0	0	0	1	-1	1	-1	1	1
557	3	1	1	36	0	0	0	0	0	0	0	0	0	0	1	1	0	0	0	0	20	9	0	0	0	0	0.0000000000	1.0000000000	0	1	1	0	0	0.0000000000	1	0	0	0	0	0	0	0	1	1	-1	1	-1	1	1
558	4	0	4	67	0	0	0	0	0	0	0	0	0	21	1	1	1	0	0	0	13	47	0	0	1	0	0.0000000000	0.0357142857	1	1	0	0	0	1.0000000000	1	0	0	0	0	1	0	0	1	0	1	1	1	-1	1
559	4	0	4	102	2	0	0	0	0	0	0	0	0	32	1	1	1	0	0	0	13	47	34	0	2	0	0.0000000000	0.0357142857	1	1	0	0	0	0.0000000000	1	0	0	0	0	1	0	0	1	-1	1	1	1	1	1
560	4	1	1	43	0	0	0	0	0	0	0	0	0	0	1	0	0	0	0	0	27	9	0	0	0	0	0.0000000000	1.0000000000	0	1	1	0	0	0.0000000000	1	0	0	0	0	0	0	0	1	1	-1	1	-1	1	1
561	3	0	6	82	0	0	0	0	0	0	0	0	0	9	1	1	0	0	1	0	18	57	0	0	0	0	0.0000000000	0.5000000000	0	1	0	0	0	0.0000000000	1	0	0	0	0	0	0	0	1	-1	0	1	1	1	1
562	2	0	3	55	0	0	0	0	0	0	0	0	0	0	1	0	0	0	0	0	15	33	0	0	1	0	1.0000000000	1.0000000000	0	1	0	0	0	0.0000000000	1	0	0	0	0	0	0	0	1	0	-1	1	-1	-1	1
563	4	0	3	205	0	0	0	0	3	0	10	6	0	67	1	0	1	0	0	0	12	22	163	0	1	0	0.3750000000	0.0000000000	0	1	0	0	0	0.0000000000	1	0	0	0	0	0	0	0	1	-1	1	1	0	0	1
564	2	0	5	53	0	0	0	0	1	0	0	0	0	0	1	0	0	0	1	0	11	35	0	1	0	0	0.0000000000	0.0000000000	0	1	0	0	0	0.0000000000	0	0	0	0	0	1	0	0	1	1	1	1	1	1	1
565	5	1	4	91	1	0	0	0	0	0	1	0	0	12	1	0	0	0	0	0	21	29	33	0	0	0	0.0000000000	0.6428571429	1	1	0	0	0	0.0000000000	0	0	0	0	0	0	0	0	1	-1	-1	1	0	1	1
566	3	0	2	38	0	0	0	0	0	0	0	0	0	0	1	0	0	0	0	0	14	17	0	0	0	0	0.0000000000	0.0000000000	0	0	0	0	0	0.0000000000	1	0	0	0	0	0	1	0	1	1	1	1	1	1	1
567	5	2	6	87	1	0	0	0	0	0	0	0	0	0	1	1	0	0	0	0	26	54	0	0	0	0	0.0000000000	0.0083333333	1	1	0	0	0	0.0000000000	0	0	0	0	0	0	0	1	1	-1	1	1	-1	1	1
568	2	0	5	139	0	0	0	0	0	0	2	1	0	37	1	1	0	0	0	0	21	60	50	0	0	0	0.0000000000	0.6250000000	0	1	0	0	0	0.0000000000	0	0	0	0	0	0	0	0	1	-1	0	1	0	1	1
569	13	11	6	165	2	2	0	0	0	0	1	1	0	18	1	1	0	1	0	0	84	58	15	0	1	1	1.0000000000	1.0000000000	1	1	0	1	0	0.0000000000	1	0	0	0	0	0	0	0	-1	-1	-1	0	-1	-1	1
570	3	0	1	43	0	0	0	0	0	0	0	0	0	0	1	0	0	0	0	0	19	17	0	0	0	0	1.0000000000	0.0000000000	0	1	0	1	0	0.0000000000	0	0	0	0	0	0	0	0	1	1	1	0	1	-1	1
571	4	0	4	101	2	0	0	0	0	0	0	0	0	20	1	1	1	0	0	0	13	47	33	0	2	0	0.0000000000	0.0357142857	1	1	0	0	0	0.0000000000	1	0	0	0	0	1	0	0	1	-1	1	1	1	1	1
572	3	0	5	81	0	0	0	0	0	0	0	0	0	1	1	1	0	0	1	0	28	46	0	0	0	0	0.0000000000	0.0000000000	0	1	0	0	0	0.0000000000	0	0	0	0	0	0	0	0	1	-1	1	1	1	1	1
573	3	1	3	82	4	0	0	1	0	0	0	0	0	9	1	0	0	0	0	0	14	12	48	0	0	0	1.0000000000	0.2000000000	0	1	1	0	0	0.0000000000	0	0	0	0	0	0	0	0	1	-1	1	1	1	-1	1
574	5	0	2	68	1	0	0	0	0	0	0	0	0	24	1	0	1	0	1	0	14	17	29	0	1	0	1.0000000000	0.1600000000	1	1	0	0	0	0.0000000000	1	0	0	0	0	1	0	0	1	0	1	1	0	-1	1
575	5	0	2	66	1	0	0	0	0	0	0	0	0	22	1	0	1	0	1	0	14	17	27	0	1	0	1.0000000000	0.1600000000	1	1	0	0	0	0.0000000000	1	0	0	0	0	1	0	0	1	0	1	1	0	-1	1
576	5	0	2	68	1	0	0	0	0	0	0	0	0	24	1	0	1	0	1	0	14	17	29	0	1	0	1.0000000000	0.1600000000	1	1	0	0	0	0.0000000000	1	0	0	0	0	1	0	0	1	0	1	1	0	-1	1
577	1	0	2	25	0	0	0	0	0	0	0	0	0	0	1	1	0	0	0	0	12	6	0	0	0	0	0.0000000000	0.0000000000	0	1	0	0	0	0.0000000000	0	0	0	0	0	0	0	0	1	1	1	1	1	1	1
578	2	1	4	48	0	0	0	0	0	0	0	0	0	4	1	1	0	0	0	0	22	19	0	0	0	0	0.0000000000	0.0000000000	0	1	0	0	0	1.0000000000	0	0	0	0	0	0	0	1	1	1	1	1	1	-1	1
579	2	0	2	38	0	0	0	0	0	0	0	0	0	0	1	0	0	0	0	0	13	18	0	0	0	0	1.0000000000	1.0000000000	0	1	0	0	0	0.0000000000	1	0	0	0	0	1	1	0	1	1	-1	1	1	-1	1
580	4	0	3	93	2	0	0	0	0	0	0	0	0	22	1	0	1	0	0	0	13	37	35	0	2	0	0.0000000000	0.0357142857	1	1	0	0	0	0.0000000000	1	0	0	0	0	1	0	0	1	-1	1	1	1	1	1
581	3	1	8	79	1	0	0	0	0	0	0	0	0	6	1	1	0	0	1	0	19	53	0	0	0	0	0.9230769231	1.0000000000	0	1	0	0	0	0.0000000000	1	0	0	0	0	0	0	0	1	-1	1	1	-1	-1	1
582	3	1	8	79	1	0	0	0	0	0	0	0	0	6	1	1	0	0	1	0	19	53	0	0	0	0	0.9230769231	1.0000000000	0	1	0	0	0	0.0000000000	1	0	0	0	0	0	0	0	1	-1	1	1	-1	-1	1
583	4	1	4	57	1	0	0	0	0	0	0	0	0	0	1	0	0	0	0	0	21	29	0	0	0	0	0.0000000000	0.6428571429	1	1	0	0	0	1.0000000000	0	0	0	0	0	0	0	0	1	0	-1	1	0	-1	1
584	3	1	3	95	1	0	0	0	3	0	2	1	0	1	1	0	0	0	1	0	18	19	50	0	0	0	0.1250000000	0.1500000000	1	1	0	1	0	0.0000000000	0	0	0	0	0	0	0	0	1	-1	1	0	0	1	1
585	3	0	2	39	0	0	0	0	0	0	0	0	0	0	1	1	0	0	1	0	16	16	0	0	0	1	1.0000000000	0.0833333333	1	1	1	0	1	0.0000000000	1	0	0	0	0	0	0	0	1	1	1	-1	1	-1	1
586	1	0	3	36	0	0	0	0	0	0	0	0	0	0	1	1	0	0	1	0	18	11	0	0	0	0	1.0000000000	0.1428571429	1	1	0	0	0	0.0000000000	0	0	0	0	0	1	0	0	1	1	1	1	0	-1	1
587	3	0	2	42	0	0	0	0	0	0	0	0	0	0	1	0	0	0	0	0	12	23	0	0	0	0	0.0000000000	1.0000000000	0	1	1	0	0	1.0000000000	1	0	0	0	0	0	0	0	1	1	-1	1	-1	-1	1
588	2	0	3	121	1	1	0	0	0	0	2	1	0	58	1	1	0	0	1	0	19	41	53	0	0	0	0.0000000000	0.2162162162	0	1	1	0	0	0.0000000000	0	0	0	0	0	0	0	0	1	-1	1	1	0	1	1
589	2	0	1	27	0	0	0	0	0	0	0	0	0	0	1	0	0	0	0	0	16	4	0	0	0	0	0.0000000000	0.6428571429	1	1	1	0	0	1.0000000000	0	0	0	0	0	0	0	0	1	1	-1	1	0	-1	1
590	1	0	5	46	0	0	0	0	0	0	0	0	0	0	1	0	0	0	1	0	19	20	0	0	0	0	0.0000000000	0.0000000000	0	1	0	0	0	0.0000000000	0	0	0	0	0	0	0	0	1	1	1	1	1	1	1
591	2	1	4	41	0	0	0	0	0	0	0	0	0	0	1	0	0	0	1	0	21	13	0	0	0	0	0.0000000000	0.0000000000	0	1	0	0	0	0.0000000000	0	0	0	0	0	0	0	0	1	1	1	1	1	1	1
592	5	1	2	133	1	0	0	0	0	0	7	6	0	14	1	0	0	0	0	0	20	11	94	0	0	0	0.0000000000	0.6428571429	1	1	0	0	0	0.0000000000	0	0	0	0	0	0	0	0	1	-1	-1	1	0	1	1
593	5	2	1	49	0	0	0	0	0	0	0	0	0	1	1	1	0	0	0	0	30	12	0	0	0	0	0.7500000000	0.0000000000	0	1	0	0	0	0.0000000000	0	0	0	0	0	0	0	0	1	1	1	1	1	-1	1
594	2	1	3	38	0	0	0	0	0	0	0	0	0	0	1	0	0	0	0	0	19	12	0	0	0	0	0.0000000000	0.1538461538	0	1	0	0	0	0.0000000000	0	0	0	0	0	0	0	0	1	1	1	1	1	1	1
595	2	0	2	35	1	1	0	0	0	0	0	0	0	0	1	0	0	0	0	0	15	13	0	0	0	0	1.0000000000	1.0000000000	0	1	0	0	0	0.0000000000	1	0	0	0	0	0	0	0	1	1	-1	1	-1	-1	1
596	1	0	3	49	1	1	0	0	0	0	0	0	0	0	1	1	0	0	0	0	10	32	0	0	0	0	0.9090909091	0.1250000000	0	1	0	0	0	0.0000000000	0	0	0	0	0	1	0	0	1	1	1	1	1	-1	1
597	5	0	2	68	1	0	0	0	0	0	0	0	0	24	1	0	1	0	1	0	14	17	29	0	1	0	1.0000000000	0.1600000000	1	1	0	0	0	0.0000000000	1	0	0	0	0	1	0	0	1	0	1	1	0	-1	1
598	3	0	3	67	0	0	0	0	0	0	0	0	0	0	1	1	0	0	0	0	19	41	0	0	0	0	0.5000000000	0.0666666667	1	1	1	0	0	0.5000000000	0	0	0	0	0	1	0	0	1	0	1	1	0	-1	1
599	2	0	2	31	0	0	0	0	0	0	0	0	0	0	1	0	0	0	0	0	18	6	0	0	0	0	0.9230769231	1.0000000000	0	1	0	0	0	0.0000000000	1	0	0	0	0	0	0	0	1	1	1	1	-1	-1	1
600	3	0	2	47	0	0	0	0	0	0	0	0	0	0	1	0	0	0	0	0	21	19	0	0	0	0	0.9230769231	1.0000000000	0	1	0	0	0	0.0000000000	1	0	0	0	0	0	0	0	1	1	1	1	-1	-1	1
601	1	0	3	30	0	0	0	0	0	0	0	0	0	0	1	1	0	0	0	0	10	13	0	0	0	0	0.0000000000	0.0000000000	0	1	0	0	0	0.0000000000	0	0	0	0	0	0	0	0	1	1	1	1	1	1	1
602	4	0	4	100	2	0	0	0	0	0	0	0	0	19	1	1	1	0	0	0	13	47	32	0	2	0	0.0000000000	0.0357142857	1	1	0	0	0	0.0000000000	1	0	0	0	0	1	0	0	1	-1	1	1	1	1	1
603	1	0	3	32	0	0	0	0	0	0	0	0	0	2	1	0	0	0	0	0	13	12	0	0	0	0	0.0000000000	0.2857142857	0	1	0	0	0	0.0000000000	0	0	0	0	0	0	0	0	1	1	1	1	-1	1	1
604	3	1	4	60	0	0	0	0	0	0	0	0	0	1	1	0	0	0	1	0	24	29	0	0	0	0	0.8333333333	0.2631578947	1	1	0	0	0	0.0000000000	0	0	0	0	0	1	0	0	1	0	1	1	0	-1	1
605	2	0	4	51	0	0	0	0	0	0	0	0	0	0	1	1	0	0	1	0	17	27	0	0	0	0	1.0000000000	0.0000000000	0	1	0	0	0	0.0000000000	0	0	0	0	0	0	0	0	1	1	1	1	1	-1	1
606	1	0	3	32	0	0	0	0	0	0	0	0	0	2	1	0	0	0	1	0	13	12	0	0	0	0	0.0000000000	0.2857142857	0	1	0	0	0	0.0000000000	0	0	0	0	0	0	0	0	1	1	1	1	-1	1	1
607	4	1	3	57	0	0	0	0	1	0	0	0	0	0	1	0	0	0	1	0	17	33	0	0	0	0	1.0000000000	1.0000000000	1	1	0	0	0	0.0000000000	1	0	0	0	0	1	0	0	1	0	-1	1	-1	-1	1
608	3	0	5	78	0	0	0	0	2	0	0	0	0	0	1	0	0	0	0	0	23	48	0	0	1	0	1.0000000000	0.8095238095	1	1	1	0	1	0.0000000000	1	0	0	0	0	1	0	0	1	-1	0	-1	-1	-1	1
609	3	0	2	38	0	0	0	0	0	0	0	0	0	0	1	0	0	0	0	0	17	14	0	0	2	0	0.9000000000	1.0000000000	1	1	0	0	0	0.1000000000	1	0	0	0	0	1	0	0	1	1	-1	1	-1	-1	1
610	2	0	2	38	0	0	0	0	0	0	0	0	0	0	1	0	0	0	0	0	17	14	0	0	0	0	0.0000000000	0.0833333333	0	1	0	0	0	0.0000000000	0	0	0	0	0	0	0	0	1	1	1	1	1	1	1
611	2	0	3	54	0	0	0	0	0	0	0	0	0	0	1	0	0	0	0	0	24	23	0	0	0	0	0.9090909091	0.3846153846	1	1	0	0	0	0.0909090909	0	0	0	0	0	1	0	0	1	0	0	1	0	-1	1
612	6	0	3	106	1	0	0	0	4	0	1	0	0	0	1	1	0	0	1	0	9	54	35	0	0	0	0.0000000000	0.9047619048	0	1	1	0	0	0.0000000000	0	0	0	0	0	0	0	0	1	-1	-1	1	-1	1	1
613	4	1	2	39	0	0	0	0	0	0	0	0	0	0	1	0	0	0	0	0	18	14	0	0	0	0	0.0000000000	0.0000000000	0	1	0	0	0	0.0000000000	0	0	0	0	0	0	0	0	1	1	1	1	1	1	1
614	4	0	4	101	2	0	0	0	0	0	0	0	0	20	1	1	1	0	0	0	12	47	34	0	2	0	0.0000000000	0.0357142857	1	1	0	0	0	0.0000000000	1	0	0	0	0	1	0	0	1	-1	1	1	1	1	1
615	2	1	3	36	0	0	0	0	0	0	0	0	0	0	1	0	0	0	1	0	21	8	0	0	0	0	0.0000000000	0.0000000000	0	1	0	0	0	0.0000000000	0	0	0	0	0	0	0	0	1	1	1	1	1	1	1
616	2	1	4	72	0	0	0	0	0	0	0	0	0	26	1	1	0	0	0	0	18	47	0	0	0	0	0.0000000000	0.0000000000	0	1	0	0	0	0.0000000000	0	0	0	0	0	0	0	0	1	0	1	1	1	1	1
617	2	1	4	72	0	0	0	0	0	0	0	0	0	15	1	1	0	0	0	0	18	47	0	0	0	0	0.0000000000	0.0000000000	0	1	0	0	0	0.0000000000	0	0	0	0	0	0	0	0	1	0	1	1	1	1	1
618	3	1	3	140	0	0	0	0	2	0	2	0	0	51	1	0	0	0	0	0	17	16	99	0	1	0	0.0000000000	0.0000000000	0	1	0	0	0	0.0000000000	0	0	0	0	0	0	0	0	1	-1	1	1	1	1	1
619	3	0	6	80	0	0	0	0	1	0	0	0	0	0	1	1	0	0	0	0	23	50	0	0	1	0	0.9336609337	0.9455782313	1	1	1	0	1	0.0024570025	1	0	0	0	0	1	0	0	1	-1	-1	-1	-1	-1	1
620	1	0	5	47	0	0	0	0	1	0	0	0	0	0	1	0	0	0	1	0	20	20	0	0	0	0	0.0000000000	0.0000000000	0	1	0	0	0	0.0000000000	0	0	0	0	0	0	0	0	1	1	1	1	1	1	1
621	3	1	5	220	1	0	0	0	0	0	0	0	0	32	1	0	0	0	0	0	25	52	135	0	0	0	0.0000000000	0.0000000000	0	1	0	0	0	0.0000000000	0	0	0	0	0	0	0	0	1	-1	1	1	1	1	1
622	1	0	6	66	1	1	0	0	0	0	0	0	0	0	1	0	0	0	0	0	17	42	0	0	0	1	1.0000000000	0.2500000000	1	1	0	0	0	0.0000000000	1	0	0	0	0	0	0	0	1	0	0	1	0	-1	1
623	2	0	5	65	1	0	0	0	0	0	0	0	0	1	1	0	0	0	0	0	16	42	0	0	0	0	0.8333333333	0.2631578947	1	1	0	0	0	0.0000000000	0	0	0	0	0	1	0	0	1	0	1	1	0	-1	1
624	2	1	3	39	0	0	0	0	0	0	0	0	0	0	1	1	0	0	1	0	22	10	0	0	0	0	1.0000000000	0.1428571429	1	1	0	0	0	0.0000000000	0	0	0	0	0	1	0	0	1	1	1	1	0	-1	1
625	3	0	3	53	1	0	0	0	0	0	0	0	0	0	1	1	0	0	0	0	16	30	0	0	0	0	0.8000000000	1.0000000000	1	1	0	0	0	0.1200000000	1	0	0	0	0	0	0	0	1	1	-1	1	-1	-1	1
626	2	0	3	58	1	0	0	0	0	0	0	0	0	0	1	0	0	0	0	0	15	36	0	0	1	0	0.0000000000	0.0000000000	0	1	0	0	0	0.0000000000	0	0	0	0	0	0	0	0	1	0	1	1	1	1	1
627	6	1	8	142	3	0	0	0	0	0	0	0	0	26	1	1	0	0	1	0	15	120	0	0	0	0	0.0027932961	0.0384615385	0	1	1	0	0	0.9525139665	0	0	1	0	0	1	0	0	1	-1	1	1	1	-1	1
628	2	1	3	60	0	0	0	0	0	0	0	0	0	0	1	0	0	0	0	0	39	14	0	0	0	0	0.0000000000	0.0000000000	0	1	0	0	0	0.0000000000	0	0	0	0	0	0	0	0	1	0	1	1	1	1	1
629	6	1	8	142	3	0	0	0	0	0	0	0	0	23	1	1	0	0	1	0	15	120	0	0	0	0	0.0027932961	0.0384615385	0	1	1	0	0	0.9525139665	0	0	1	0	0	1	0	0	1	-1	1	1	1	-1	1
630	6	1	8	142	3	0	0	0	0	0	0	0	0	25	1	1	0	0	1	0	15	120	0	0	0	0	0.0027932961	0.0384615385	0	1	1	0	0	0.9525139665	0	0	1	0	0	1	0	0	1	-1	1	1	1	-1	1
631	6	1	8	142	3	0	0	0	0	0	0	0	0	21	1	1	0	0	1	0	15	120	0	0	0	0	0.0027932961	0.0384615385	0	1	1	0	0	0.9525139665	0	0	1	0	0	1	0	0	1	-1	1	1	1	-1	1
632	1	0	3	33	0	0	0	0	0	0	0	0	0	4	1	0	0	0	0	0	15	11	0	0	0	0	1.0000000000	0.0000000000	0	1	0	0	0	0.0000000000	0	0	0	0	0	1	0	0	1	1	1	1	1	-1	1
633	2	0	3	48	0	0	0	0	0	0	0	0	0	0	1	0	0	0	0	0	15	26	0	0	0	0	0.0000000000	0.7857142857	0	1	0	0	0	1.0000000000	1	0	0	0	0	1	0	0	1	1	-1	1	1	-1	1
634	1	0	3	44	0	0	0	0	0	0	0	0	0	0	1	1	0	0	0	0	23	14	0	0	0	0	0.0000000000	0.1538461538	0	1	0	0	0	0.0000000000	0	0	0	0	0	0	0	0	1	1	1	1	1	1	1
635	4	0	4	101	2	0	0	0	0	0	0	0	0	20	1	1	1	0	0	0	13	47	33	0	2	0	0.0000000000	0.0357142857	1	1	0	0	0	0.0000000000	1	0	0	0	0	1	0	0	1	-1	1	1	1	1	1
636	2	0	3	36	0	0	0	0	0	0	0	0	0	1	1	0	0	0	0	0	13	16	0	0	1	0	0.0000000000	0.0000000000	0	1	0	0	0	0.4545454545	0	0	0	0	0	0	0	0	1	1	1	1	1	0	1
637	3	1	3	66	0	0	0	0	1	0	2	0	0	1	1	0	0	0	0	0	17	16	25	0	1	0	0.0000000000	0.0000000000	0	1	0	0	0	0.0000000000	0	0	0	0	0	0	0	0	1	0	1	1	1	1	1
638	3	1	5	82	1	0	0	0	0	0	0	0	0	0	1	1	0	0	0	0	22	53	0	0	0	1	0.9230769231	1.0000000000	0	1	0	0	0	0.0000000000	1	0	0	0	0	0	0	0	1	-1	1	1	-1	-1	1
639	2	0	3	128	1	0	0	0	5	0	1	0	0	22	1	1	0	0	0	0	17	52	51	0	0	0	0.0000000000	0.2000000000	0	1	1	0	0	0.0000000000	0	0	0	0	0	0	0	0	1	-1	1	1	0	1	1
640	3	1	3	47	0	0	0	0	0	0	0	0	0	0	1	0	0	0	0	0	18	22	0	0	0	0	0.0000000000	0.1538461538	0	1	0	0	0	0.0000000000	0	0	0	0	0	0	0	0	1	1	1	1	1	1	1
641	3	1	3	48	0	0	0	0	0	0	0	0	0	0	1	0	0	0	0	0	19	22	0	0	0	0	0.0000000000	0.1538461538	0	1	0	0	0	0.0000000000	0	0	0	0	0	0	0	0	1	1	1	1	1	1	1
642	3	1	3	140	0	0	0	0	2	0	2	0	0	41	1	0	0	0	0	0	17	16	99	0	1	0	0.0000000000	0.0000000000	0	1	0	0	0	0.0000000000	0	0	0	0	0	0	0	0	1	-1	1	1	1	1	1
643	1	0	5	47	0	0	0	0	0	0	0	0	0	0	1	0	0	0	0	0	10	30	0	0	0	0	0.0072992701	0.3250000000	0	1	0	0	0	0.9343065693	0	0	0	0	0	1	0	0	1	1	1	1	0	-1	1
644	3	0	3	47	0	0	0	0	0	0	1	0	0	0	1	0	0	0	1	0	12	21	6	0	0	0	0.0000000000	0.6666666667	1	1	0	1	0	0.0000000000	0	0	0	0	0	0	0	0	1	1	-1	0	0	1	1
645	3	0	4	84	1	1	0	0	0	0	0	0	0	20	1	1	0	0	1	0	21	56	0	0	1	1	0.9230769231	1.0000000000	1	1	0	0	0	0.0000000000	1	0	0	0	0	0	0	0	1	-1	1	1	-1	-1	1
646	3	1	5	63	1	0	0	0	0	0	0	0	0	0	1	0	0	0	1	0	20	36	0	0	0	0	0.0000000000	0.0000000000	0	1	0	0	0	0.0000000000	0	0	0	0	0	0	0	0	1	0	1	1	1	1	1
647	2	0	2	44	0	0	0	0	0	0	0	0	0	3	1	1	0	0	0	0	16	21	0	0	1	0	0.0000000000	0.0000000000	0	1	1	0	0	0.9629629630	0	0	0	0	0	0	0	0	1	1	1	1	1	-1	1
648	2	0	2	78	0	0	0	0	0	0	2	1	0	3	1	1	0	0	0	0	16	21	33	0	1	0	0.0000000000	0.0000000000	0	1	1	0	0	0.0000000000	0	0	0	0	0	0	0	0	1	-1	1	1	1	1	1
649	5	1	5	120	1	0	0	0	1	0	0	0	0	23	1	1	0	0	1	0	23	90	0	0	2	1	0.8571428571	1.0000000000	1	1	0	1	0	0.0714285714	1	0	0	0	0	0	0	0	1	-1	-1	0	-1	-1	1
650	2	0	2	39	0	0	0	0	0	0	0	0	0	0	1	0	0	0	1	0	19	13	0	0	0	0	0.9230769231	1.0000000000	0	1	0	0	0	0.0000000000	1	0	0	0	0	0	0	0	1	1	1	1	-1	-1	1
651	5	1	5	118	1	0	0	0	0	0	0	0	0	23	1	1	0	0	1	0	23	88	0	0	1	1	0.7500000000	1.0000000000	1	1	0	0	0	0.0000000000	1	0	0	0	0	0	0	0	1	-1	-1	1	-1	-1	1
652	3	1	4	64	0	0	0	0	1	0	0	0	0	0	1	0	0	0	0	0	17	40	0	0	0	0	1.0000000000	1.0000000000	1	1	0	1	0	0.0000000000	1	0	0	0	0	0	0	0	1	0	-1	0	-1	-1	1
653	2	0	2	39	1	0	0	0	0	0	0	0	0	1	1	0	0	0	0	0	21	11	0	0	0	0	0.0000000000	0.1538461538	0	1	0	0	0	0.0000000000	0	0	0	0	0	0	0	0	1	1	1	1	1	1	1
654	5	0	2	68	1	0	0	0	0	0	1	0	0	23	1	0	1	0	1	0	14	17	29	0	1	0	1.0000000000	0.1600000000	1	1	0	0	0	0.0000000000	1	0	0	0	0	1	0	0	1	0	1	1	0	-1	1
655	5	0	2	67	1	0	0	0	0	0	0	0	0	23	1	0	1	0	1	0	14	17	28	0	1	0	1.0000000000	0.1600000000	1	1	0	0	0	0.0000000000	1	0	0	0	0	1	0	0	1	0	1	1	0	-1	1
656	5	0	2	67	1	0	0	0	0	0	0	0	0	23	1	0	1	0	1	0	14	17	28	0	1	0	1.0000000000	0.1600000000	1	1	0	0	0	0.0000000000	1	0	0	0	0	1	0	0	1	0	1	1	0	-1	1
657	2	1	2	40	0	0	0	0	0	0	0	0	0	0	1	0	0	0	0	0	25	8	0	0	0	0	0.9333333333	1.0000000000	0	1	0	0	0	0.0000000000	1	0	0	0	0	0	0	0	1	1	1	1	-1	-1	1
658	4	0	2	38	0	0	0	0	0	0	0	0	0	11	1	0	1	0	1	0	14	17	0	0	1	0	1.0000000000	0.1600000000	1	1	0	0	0	0.0000000000	1	0	0	0	0	1	0	0	1	1	1	1	0	-1	1
659	3	0	4	64	0	0	0	0	0	0	0	0	0	0	1	0	0	0	1	0	19	38	0	0	0	0	0.7500000000	0.0000000000	0	1	0	0	0	0.0000000000	0	0	0	0	0	0	0	0	1	0	1	1	1	-1	1
660	2	1	7	81	1	1	0	0	0	0	0	0	0	13	1	1	0	0	0	0	23	51	0	0	1	0	0.0000000000	0.2500000000	0	1	0	0	0	0.0000000000	0	0	0	0	0	0	0	0	1	-1	1	1	0	1	1
661	2	1	7	94	1	1	0	0	0	0	0	0	0	13	1	1	0	0	0	0	30	57	0	0	0	0	0.0000000000	0.2500000000	0	1	0	0	0	0.0000000000	0	0	0	0	0	0	0	0	1	-1	1	1	0	1	1
662	1	0	3	28	0	0	0	0	0	0	0	0	0	0	1	0	0	0	0	0	11	10	0	0	0	0	0.0000000000	0.0000000000	0	1	0	0	0	0.0000000000	0	0	0	0	0	0	0	0	1	1	1	1	1	1	1
663	3	0	4	77	0	0	0	0	1	1	0	0	0	5	1	1	0	0	0	0	29	41	0	0	1	1	0.9230769231	1.0000000000	0	1	0	0	0	0.0000000000	1	0	0	0	0	0	0	0	1	-1	1	1	-1	-1	1
664	1	0	5	47	0	0	0	0	0	0	0	0	0	0	1	0	0	0	1	0	17	23	0	0	0	0	0.0666666667	0.0769230769	0	1	1	0	0	0.8666666667	0	0	0	0	0	0	0	0	1	1	1	1	1	-1	1
665	2	0	3	45	0	0	0	0	0	0	0	0	0	0	1	0	0	0	1	0	17	21	0	0	0	0	0.0000000000	0.0000000000	0	1	0	0	0	0.0000000000	0	0	0	0	0	0	0	0	1	1	1	1	1	1	1
666	3	0	4	54	1	1	0	0	0	0	0	0	0	0	1	1	0	0	1	0	17	30	0	0	0	0	0.0000000000	0.0000000000	0	1	0	0	0	0.0000000000	0	0	0	0	0	0	0	0	1	0	1	1	1	1	1
667	2	1	6	59	1	0	0	0	0	0	0	0	0	0	1	0	0	0	0	0	17	35	0	0	0	0	0.0000000000	0.0000000000	0	1	0	0	0	0.0000000000	0	0	0	0	0	0	0	0	1	0	1	1	1	1	1
668	3	1	3	58	0	0	0	0	1	0	0	0	0	0	1	0	0	0	1	0	18	33	0	0	0	1	0.9230769231	1.0000000000	0	1	0	0	0	0.0000000000	1	0	0	0	0	0	0	0	1	0	1	1	-1	-1	1
669	4	1	1	40	0	0	0	0	0	0	0	0	0	0	1	0	0	0	1	0	24	9	0	0	0	0	0.9230769231	1.0000000000	0	1	0	0	0	0.0000000000	1	0	0	0	0	0	0	0	1	1	1	1	-1	-1	1
670	3	1	3	62	0	0	0	0	0	0	0	0	0	0	1	0	0	0	0	0	33	22	0	0	0	0	0.0000000000	0.0625000000	0	1	0	0	0	0.0000000000	0	0	0	0	0	1	0	0	1	0	1	1	0	1	1
671	3	0	2	31	0	0	0	0	0	0	0	0	0	0	1	0	0	0	0	0	10	14	0	0	0	0	0.0000000000	0.3636363636	0	1	0	0	0	1.0000000000	0	0	0	0	0	0	0	0	1	1	1	1	0	-1	1
672	3	0	3	37	0	0	0	0	0	0	0	0	0	1	1	0	0	0	1	0	9	21	0	0	0	0	0.0000000000	0.0000000000	0	1	0	0	0	0.0000000000	0	0	0	0	0	0	0	0	1	1	1	1	1	1	1
673	4	0	4	89	2	0	0	0	0	0	0	0	0	21	1	1	1	0	0	0	13	34	34	0	2	0	0.0000000000	0.0357142857	1	1	0	0	0	0.0000000000	1	0	0	0	0	1	0	0	1	-1	1	1	1	1	1
674	4	1	3	51	1	1	0	0	0	0	0	0	0	0	1	0	0	0	0	0	16	28	0	0	0	0	0.7500000000	0.0000000000	0	1	0	0	0	0.0000000000	0	0	0	0	0	0	0	0	1	1	1	1	1	-1	1
675	1	0	4	48	0	0	0	0	0	0	0	0	0	0	1	0	0	0	0	0	16	25	0	0	0	0	0.0000000000	0.0000000000	0	1	0	0	0	0.0000000000	0	0	0	0	0	0	0	0	1	1	1	1	1	1	1
676	3	0	6	64	0	0	0	0	0	0	0	0	0	0	1	1	0	0	1	0	16	41	0	0	0	0	1.0000000000	0.9090909091	0	1	0	0	0	0.0000000000	1	1	0	0	0	0	0	0	1	0	-1	1	-1	-1	1
677	2	1	3	41	0	0	0	0	0	0	0	0	0	0	1	1	0	0	0	0	20	14	0	0	0	0	0.0000000000	0.0000000000	0	1	0	0	0	0.0000000000	0	0	0	0	0	0	0	0	1	1	1	1	1	1	1
678	2	0	3	57	2	1	0	0	1	0	0	0	0	0	1	0	0	0	0	0	14	36	0	0	0	0	1.0000000000	1.0000000000	0	1	0	0	0	0.0000000000	1	0	0	0	0	1	1	0	1	0	-1	1	-1	-1	1
679	3	1	8	79	1	0	0	0	0	0	0	0	0	6	1	1	0	0	1	0	19	53	0	0	0	0	0.9230769231	1.0000000000	0	1	0	0	0	0.0000000000	1	0	0	0	0	0	0	0	1	-1	1	1	-1	-1	1
680	4	1	4	56	0	0	0	0	0	0	0	0	0	6	1	1	0	0	0	0	19	30	0	0	0	0	0.0000000000	0.1538461538	0	1	1	0	1	0.9589041096	0	0	0	0	0	1	0	0	1	0	0	-1	1	-1	1
681	7	1	3	110	3	3	0	0	0	0	1	0	0	0	1	0	0	0	0	0	24	24	54	0	2	0	1.0000000000	0.5000000000	1	1	1	0	0	0.0000000000	1	0	0	0	0	0	0	0	1	-1	1	1	0	-1	1
682	1	0	3	42	1	0	0	0	0	0	0	0	0	0	1	0	0	0	0	0	12	23	0	0	0	0	0.9141630901	0.0980392157	0	1	0	1	0	0.0085836910	1	0	0	0	0	1	0	0	1	1	1	0	0	-1	1
683	2	0	2	52	0	0	0	0	0	0	0	0	0	0	1	0	0	0	0	0	25	20	0	0	0	0	0.9230769231	1.0000000000	0	1	0	0	0	0.0000000000	1	0	0	0	0	0	0	0	1	1	1	1	-1	-1	1
684	2	1	0	30	2	2	0	0	0	0	0	0	0	3	1	0	0	1	0	0	22	1	0	0	0	0	0.9111111111	1.0000000000	1	1	0	0	0	0.0888888889	1	0	0	0	0	1	0	0	1	1	-1	1	-1	-1	1
685	4	1	5	73	2	0	0	0	0	0	0	0	0	0	1	1	0	0	1	0	20	46	0	0	0	0	0.0000000000	0.0000000000	0	0	0	0	0	0.6666666667	0	0	0	0	0	0	0	0	1	0	1	1	1	0	1
686	2	1	4	47	0	0	0	0	0	0	0	0	0	6	1	1	0	0	0	0	22	18	0	0	0	0	0.0000000000	0.0000000000	0	0	0	0	0	1.0000000000	0	0	0	0	0	0	0	0	1	1	1	1	1	-1	1
687	4	0	2	63	1	0	0	0	0	0	0	0	0	0	1	1	0	0	1	0	24	32	0	0	1	1	0.4716981132	0.9767441860	0	1	0	0	0	0.0377358491	1	0	0	0	0	0	0	0	1	0	-1	1	-1	0	1
688	2	0	1	26	0	0	0	0	0	0	0	0	0	0	1	0	0	0	0	0	11	8	0	0	0	0	0.0000000000	0.0000000000	0	1	1	0	0	0.0000000000	0	0	0	0	0	0	0	0	1	1	1	1	1	1	1
689	4	0	3	197	0	0	0	0	5	0	16	14	0	12	1	0	1	0	0	0	12	22	155	0	1	0	0.3750000000	0.0000000000	0	1	0	0	0	0.0000000000	1	0	0	0	0	0	0	0	1	-1	1	1	0	0	1
690	4	0	3	71	0	0	0	0	2	0	4	4	0	9	1	0	1	0	0	0	12	22	29	0	0	0	0.3750000000	0.0000000000	0	1	0	0	0	0.0000000000	1	0	0	0	0	0	0	0	1	0	1	1	0	0	1
691	4	0	3	79	0	0	0	0	1	0	5	5	0	11	1	0	1	0	0	0	12	22	37	0	0	0	0.3750000000	0.0000000000	0	1	0	0	0	0.0000000000	1	0	0	0	0	0	0	0	1	-1	1	1	0	0	1
692	4	0	3	59	0	0	0	0	2	0	2	2	0	9	1	0	1	0	0	0	12	22	17	0	0	0	0.3750000000	0.0000000000	0	1	0	0	0	0.0000000000	1	0	0	0	0	0	0	0	1	0	1	1	0	0	1
693	4	0	3	164	0	0	0	0	4	0	10	9	0	9	1	0	1	0	0	0	12	22	122	0	1	0	0.3750000000	0.0000000000	0	1	0	0	0	0.0000000000	1	0	0	0	0	0	0	0	1	-1	1	1	0	0	1
694	4	0	3	199	0	0	0	0	6	0	13	10	0	9	1	0	1	0	0	0	12	22	157	0	1	0	0.3750000000	0.0000000000	0	1	0	0	0	0.0000000000	1	0	0	0	0	0	0	0	1	-1	1	1	0	0	1
695	4	0	3	57	0	0	0	0	1	0	1	1	0	9	1	0	1	0	0	0	12	22	15	0	0	0	0.3750000000	0.0000000000	0	1	0	0	0	0.0000000000	1	0	0	0	0	0	0	0	1	0	1	1	0	0	1
696	4	0	3	222	0	0	0	0	7	0	19	11	0	9	1	0	1	0	0	0	12	22	180	0	1	0	0.3750000000	0.0000000000	0	1	0	0	0	0.0000000000	1	0	0	0	0	0	0	0	1	-1	1	1	0	0	1
697	4	0	3	92	0	0	0	0	1	0	6	6	0	25	1	0	1	0	0	0	12	22	50	0	0	0	0.3750000000	0.0000000000	0	1	0	0	0	0.0000000000	1	0	0	0	0	0	0	0	1	-1	1	1	0	0	1
698	4	0	3	86	0	0	0	0	0	0	5	5	0	11	1	0	1	0	0	0	12	22	44	0	0	0	0.3750000000	0.0000000000	0	1	0	0	0	0.0000000000	1	0	0	0	0	0	0	0	1	-1	1	1	0	0	1
699	3	0	2	43	1	0	0	0	0	0	0	0	0	0	1	0	0	0	0	0	20	16	0	0	0	0	0.0000000000	0.0833333333	0	1	0	0	0	0.0000000000	0	0	0	0	0	0	0	0	1	1	1	1	1	1	1
700	1	0	4	79	1	0	0	0	0	0	0	0	0	31	1	1	0	0	0	0	13	59	0	0	0	0	0.0000000000	0.0000000000	0	1	0	0	0	0.0000000000	0	0	0	0	0	0	0	0	1	-1	1	1	1	1	1
701	1	0	3	39	0	0	0	0	0	0	0	0	0	0	1	0	0	0	1	0	15	17	0	0	0	0	0.0000000000	0.7857142857	0	1	0	0	0	1.0000000000	1	0	0	0	0	1	0	0	1	1	-1	1	1	-1	1
702	1	0	2	33	0	0	0	0	0	0	0	0	0	0	1	1	0	0	0	0	22	4	0	0	0	0	0.0000000000	0.0714285714	0	1	0	0	0	1.0000000000	0	0	0	0	0	1	0	0	1	1	1	1	1	-1	1
703	15	1	4	249	0	0	0	0	0	0	6	12	1	74	1	1	0	0	1	0	14	28	174	0	0	0	0.0000000000	0.6666666667	1	1	0	0	0	0.0000000000	0	0	0	0	0	0	0	0	1	-1	-1	1	0	1	1
704	4	1	2	34	0	0	0	0	0	0	0	0	0	0	1	0	0	0	1	0	17	10	0	0	0	0	0.0000000000	0.0000000000	0	1	0	0	0	0.0000000000	0	0	0	0	0	0	0	0	1	1	1	1	1	1	1
705	5	2	3	71	5	4	0	0	0	0	0	0	0	12	1	0	0	0	1	0	36	28	0	0	0	0	0.0000000000	0.0000000000	0	1	0	0	0	1.0000000000	0	0	0	0	0	0	0	0	0	0	1	1	1	-1	1
706	2	1	4	46	1	0	0	0	0	0	0	0	0	0	1	1	0	0	0	0	17	22	0	0	0	0	0.0000000000	0.0000000000	0	1	0	0	0	0.0000000000	0	0	0	0	0	0	0	0	1	1	1	1	1	1	1
707	2	0	3	53	0	0	0	0	0	0	0	0	0	0	1	0	0	0	0	0	10	36	0	0	0	0	1.0000000000	0.0000000000	0	1	1	0	0	0.0000000000	0	0	0	0	0	1	0	0	1	1	1	1	1	-1	1
708	3	1	1	92	2	2	0	0	0	0	0	0	0	9	1	1	0	1	0	0	75	10	0	0	1	0	0.0000000000	0.0000000000	0	1	0	0	0	1.0000000000	0	0	0	0	0	0	0	0	1	-1	1	1	1	-1	1
709	10	8	5	163	3	3	0	0	0	0	1	0	0	19	1	1	0	1	0	0	65	51	39	0	1	1	1.0000000000	1.0000000000	1	1	0	1	0	0.0000000000	1	0	0	0	0	0	0	0	-1	-1	-1	0	-1	-1	1
710	2	0	3	43	0	0	0	0	0	0	0	0	0	0	1	0	0	0	1	0	17	19	0	0	1	0	0.0000000000	0.0000000000	0	1	0	0	0	1.0000000000	0	0	0	0	0	0	0	0	1	1	1	1	1	-1	1
711	16	1	2	241	0	0	0	0	0	0	6	12	1	74	1	0	0	0	1	0	17	17	174	0	0	0	0.0000000000	0.6666666667	1	1	0	0	0	0.0000000000	0	0	0	0	0	0	0	0	1	-1	-1	1	0	1	1
712	2	0	4	32	0	0	0	0	0	0	0	0	0	0	1	0	0	0	0	0	9	16	0	0	0	0	0.8571428571	0.2000000000	1	1	0	0	0	0.1071428571	1	0	0	0	0	0	0	0	1	1	1	1	0	-1	1
713	1	0	6	80	1	0	0	0	0	0	0	0	0	0	1	1	0	0	1	0	26	47	0	0	0	0	0.9333333333	1.0000000000	0	1	0	0	0	0.0000000000	1	0	0	0	0	0	0	0	1	-1	1	1	-1	-1	1
714	1	0	2	42	0	0	0	0	0	0	0	0	0	0	1	0	0	0	0	0	25	10	0	0	0	0	0.9230769231	1.0000000000	0	1	0	0	0	0.0000000000	1	0	0	0	0	0	0	0	1	1	1	1	-1	-1	1
715	1	0	3	63	0	0	0	0	0	0	0	0	0	22	1	1	0	0	0	0	18	38	0	0	0	0	0.0000000000	0.0000000000	0	1	0	0	0	0.0000000000	0	0	0	0	0	0	0	0	1	0	1	1	1	1	1
716	5	0	4	168	2	0	0	0	1	0	2	1	0	52	1	0	1	0	1	0	14	26	120	0	2	0	0.0000000000	0.0000000000	0	1	1	0	0	0.0000000000	1	0	0	0	0	0	0	0	1	-1	1	1	1	1	1
717	1	0	3	57	0	0	0	0	0	0	0	0	0	19	1	1	0	0	0	0	12	38	0	0	0	0	0.0000000000	0.0000000000	0	1	0	0	0	0.0000000000	0	0	0	0	0	0	0	0	1	0	1	1	1	1	1
718	3	0	3	37	1	0	0	0	0	0	0	0	0	12	1	0	1	0	1	0	12	18	0	0	0	0	0.0000000000	0.0000000000	0	1	0	0	0	1.0000000000	1	0	0	0	0	0	0	0	1	1	1	1	1	-1	1
719	3	0	3	63	0	0	0	0	0	0	0	0	0	4	1	1	0	0	1	0	19	37	0	0	0	1	0.9428571429	0.9666666667	1	1	1	0	1	0.0571428571	1	0	0	0	0	1	0	0	1	0	-1	-1	-1	-1	1
720	3	0	5	231	11	0	0	0	3	0	5	3	0	25	1	0	0	0	1	0	16	112	95	0	0	0	0.5000000000	0.9375000000	0	1	0	0	0	0.0000000000	1	0	0	0	0	1	0	0	1	-1	-1	1	-1	0	1
721	2	0	4	73	1	0	0	0	0	0	0	0	0	20	1	1	0	0	0	0	13	53	0	0	0	1	1.0000000000	1.0000000000	0	1	0	0	0	0.0000000000	1	0	0	0	0	1	0	0	1	0	-1	1	-1	-1	1
722	1	0	2	37	2	2	0	0	0	0	0	0	0	2	1	1	0	0	0	0	23	7	0	0	0	0	0.8461538462	0.3333333333	0	1	0	0	0	0.1538461538	1	0	0	0	0	1	0	0	1	1	0	1	0	-1	1
723	1	0	3	63	0	0	0	0	0	0	0	0	0	23	1	1	0	0	1	0	15	41	0	0	0	0	0.1739130435	0.2441860465	0	1	0	0	0	0.0434782609	0	0	0	0	0	0	0	0	1	0	1	1	-1	1	1
724	1	0	3	63	0	0	0	0	0	0	0	0	0	17	1	1	0	0	1	0	15	41	0	0	0	0	0.1739130435	0.2441860465	0	1	0	0	0	0.0434782609	0	0	0	0	0	0	0	0	1	0	1	1	-1	1	1
725	2	1	5	81	0	0	0	1	0	0	0	0	0	30	0	1	0	0	0	0	23	50	0	0	0	0	0.0000000000	0.0000000000	0	0	0	0	0	0.0000000000	0	0	0	0	0	0	0	0	1	-1	1	1	1	1	1
726	2	1	5	81	0	0	0	1	0	0	0	0	0	28	0	1	0	0	0	0	23	50	0	0	0	0	0.0000000000	0.0000000000	0	0	0	0	0	0.0000000000	0	0	0	0	0	0	0	0	1	-1	1	1	1	1	1
727	2	1	5	81	0	0	0	1	0	0	0	0	0	32	0	1	0	0	0	0	23	50	0	0	0	0	0.0000000000	0.0000000000	0	0	0	0	0	0.0000000000	0	0	0	0	0	0	0	0	1	-1	1	1	1	1	1
728	2	1	5	81	0	0	0	1	0	0	0	0	0	30	0	1	0	0	0	0	23	50	0	0	0	0	0.0000000000	0.0000000000	0	0	0	0	0	0.0000000000	0	0	0	0	0	0	0	0	1	-1	1	1	1	1	1
729	2	1	5	81	0	0	0	1	0	0	0	0	0	27	0	1	0	0	0	0	23	50	0	0	0	0	0.0000000000	0.0000000000	0	0	0	0	0	0.0000000000	0	0	0	0	0	0	0	0	1	-1	1	1	1	1	1
730	3	0	4	42	0	0	0	1	0	0	0	0	0	11	1	0	1	0	0	0	14	21	0	0	0	0	0.0000000000	0.0000000000	0	1	0	0	0	0.0000000000	1	0	0	0	0	0	0	0	1	1	1	1	1	1	1
731	1	0	2	29	1	1	0	0	0	0	0	0	0	4	1	1	0	0	1	0	18	4	0	0	0	0	0.8461538462	0.3333333333	0	1	0	0	0	0.1538461538	1	0	0	0	0	1	0	0	1	1	0	1	0	-1	1
732	1	0	2	33	1	1	0	0	0	0	0	0	0	0	1	0	0	0	0	0	17	9	0	0	0	0	0.3076923077	1.0000000000	0	1	0	0	0	0.0000000000	1	0	0	0	0	0	0	0	1	1	1	1	-1	1	1
733	4	0	3	47	1	0	0	0	0	0	0	0	0	12	1	0	1	0	1	0	12	28	0	0	0	0	0.0000000000	0.0000000000	0	1	0	0	0	1.0000000000	1	0	0	0	0	0	0	0	1	1	1	1	1	-1	1
734	5	2	4	63	0	0	0	0	0	0	0	0	0	0	1	0	0	0	1	0	18	38	0	0	0	0	0.8333333333	0.2352941176	1	1	0	0	0	0.0000000000	0	0	0	0	0	1	0	0	1	0	1	1	0	-1	1
735	1	0	4	52	1	0	0	0	0	0	0	0	0	0	1	0	0	0	0	0	19	26	0	0	0	0	0.0000000000	0.0000000000	0	1	0	0	0	0.0000000000	0	0	0	0	0	0	0	0	1	1	1	1	1	1	1
736	9	8	5	171	4	3	0	0	3	0	2	1	0	22	1	1	0	1	0	0	65	51	47	0	1	1	1.0000000000	1.0000000000	1	1	0	1	0	0.0000000000	1	0	0	0	0	0	0	0	-1	-1	-1	0	-1	-1	1
737	2	0	2	51	1	1	0	0	0	0	0	0	0	0	1	0	0	0	0	0	26	18	0	0	0	0	0.0000000000	0.7500000000	1	1	0	0	0	0.0000000000	1	0	0	0	0	0	0	0	1	1	0	1	-1	1	1
738	2	0	2	51	1	1	0	0	0	0	0	0	0	0	1	0	0	0	0	0	26	18	0	0	0	0	0.0000000000	0.4000000000	0	1	0	0	0	0.0000000000	0	0	0	0	0	0	0	0	1	1	0	1	0	1	1
739	3	0	5	231	11	0	0	0	3	0	5	3	0	25	1	0	0	0	1	0	16	112	95	0	0	0	0.5000000000	0.9375000000	0	1	0	0	0	0.0000000000	1	0	0	0	0	1	0	0	1	-1	-1	1	-1	0	1
740	3	0	5	231	11	0	0	0	3	0	5	3	0	25	1	0	0	0	1	0	16	112	95	0	0	0	0.5000000000	0.9375000000	0	1	0	0	0	0.0000000000	1	0	0	0	0	1	0	0	1	-1	-1	1	-1	0	1
741	3	0	5	142	11	0	0	0	1	0	1	0	0	7	1	0	0	0	1	0	16	111	7	0	0	0	0.5000000000	0.9375000000	0	1	0	0	0	0.0000000000	1	0	0	0	0	1	0	0	1	-1	-1	1	-1	0	1
742	3	0	5	134	11	0	0	0	0	0	0	0	0	5	1	0	0	0	1	0	16	111	0	0	0	0	0.5000000000	0.9375000000	0	1	0	0	0	0.0000000000	1	0	0	0	0	1	0	0	1	-1	-1	1	-1	0	1
743	3	0	5	231	11	0	0	0	3	0	5	3	0	25	1	0	0	0	1	0	16	112	95	0	0	0	0.5000000000	0.9375000000	0	1	0	0	0	0.0000000000	1	0	0	0	0	1	0	0	1	-1	-1	1	-1	0	1
744	8	0	5	215	1	0	0	0	4	0	7	0	0	21	1	0	0	0	0	0	16	44	147	0	2	0	0.8333333333	0.2631578947	1	1	0	0	0	0.0000000000	0	0	0	0	0	1	0	0	1	-1	1	1	0	-1	1
745	2	0	3	36	0	0	0	0	0	0	0	0	0	0	1	0	0	0	1	0	18	11	0	0	0	0	0.0000000000	0.0000000000	0	1	0	0	0	0.0000000000	0	0	0	0	0	0	0	0	1	1	1	1	1	1	1
746	2	0	7	138	0	0	0	0	0	0	2	1	0	22	1	1	0	0	0	0	18	55	57	0	0	0	0.3750000000	0.7142857143	0	1	0	0	0	0.0000000000	1	0	0	0	0	0	0	0	1	-1	-1	1	0	0	1
747	1	0	3	43	0	0	0	0	1	0	0	0	0	0	1	1	0	0	0	0	11	25	0	0	0	0	1.0000000000	1.0000000000	0	1	0	0	0	0.0000000000	1	0	0	0	0	0	0	0	1	1	-1	1	-1	-1	1
748	1	0	4	51	0	0	0	0	0	0	0	0	0	0	1	0	0	0	0	0	20	24	0	0	0	0	0.0000000000	0.0000000000	0	0	0	0	0	0.0000000000	1	0	0	0	0	0	1	0	1	1	1	1	1	1	1
749	1	0	4	82	2	2	0	0	0	0	0	0	0	22	1	1	0	0	0	0	24	51	0	0	0	1	0.6666666667	0.9545454545	1	1	0	0	0	0.1666666667	1	0	0	0	0	0	0	0	1	-1	-1	1	-1	-1	1
750	1	0	2	27	1	1	0	0	0	0	0	0	0	3	1	1	0	0	1	0	16	4	0	0	0	0	0.8461538462	0.3333333333	0	1	0	0	0	0.1538461538	1	0	0	0	0	1	0	0	1	1	0	1	0	-1	1
751	1	0	7	59	0	0	0	0	0	0	0	0	0	0	1	0	0	0	1	0	18	34	0	0	0	0	0.0000000000	0.0740740741	1	1	0	0	0	0.0000000000	0	0	0	0	0	0	0	0	1	0	1	1	1	1	1
752	4	0	5	91	0	0	0	0	0	0	1	1	0	2	1	0	0	0	0	0	16	44	23	0	1	0	0.8333333333	0.2631578947	1	1	0	0	0	0.0000000000	0	0	0	0	0	1	0	0	1	-1	1	1	0	-1	1
753	2	0	5	70	1	0	0	0	0	0	0	0	0	0	1	1	0	0	1	0	11	52	0	0	1	0	1.0000000000	0.0769230769	0	1	1	0	0	0.0000000000	0	0	0	0	0	0	0	0	1	0	1	1	0	-1	1
754	2	0	3	50	0	0	0	0	0	0	0	0	0	0	1	1	0	0	0	0	23	20	0	0	0	0	0.0000000000	0.7857142857	0	1	0	0	0	1.0000000000	1	0	0	0	0	1	0	0	1	1	-1	1	1	-1	1
755	1	0	5	47	0	0	0	0	0	0	0	0	0	0	1	0	0	0	1	0	17	23	0	0	0	0	0.0666666667	0.0769230769	0	1	1	0	0	0.8666666667	0	0	0	0	0	0	0	0	1	1	1	1	1	-1	1
756	8	0	5	216	1	0	0	0	5	0	7	0	0	21	1	0	0	0	0	0	16	44	148	0	2	0	0.8333333333	0.2631578947	1	1	0	0	0	0.0000000000	0	0	0	0	0	1	0	0	1	-1	1	1	0	-1	1
757	3	0	4	169	2	0	0	0	1	0	2	1	0	41	1	0	0	0	1	0	15	26	120	0	2	0	0.0000000000	0.0000000000	0	1	1	0	0	0.0000000000	0	0	0	0	0	0	0	0	1	-1	1	1	1	1	1
758	2	0	2	30	0	0	0	0	0	0	0	0	0	0	1	0	0	0	0	0	15	8	0	0	0	0	1.0000000000	1.0000000000	0	1	0	0	0	0.0000000000	1	0	0	0	0	0	0	0	1	1	-1	1	-1	-1	1
759	2	0	2	30	0	0	0	0	0	0	0	0	0	0	1	0	0	0	1	0	15	8	0	0	0	0	1.0000000000	1.0000000000	0	1	0	0	0	0.0000000000	1	0	0	0	0	0	0	0	1	1	-1	1	-1	-1	1
760	2	0	2	29	0	0	0	0	0	0	0	0	0	0	1	0	0	0	1	0	15	7	0	0	0	0	1.0000000000	1.0000000000	0	1	0	0	0	0.0000000000	1	0	0	0	0	0	0	0	1	1	-1	1	-1	-1	1
761	2	0	2	28	0	0	0	0	0	0	0	0	0	0	1	0	0	0	0	0	15	6	0	0	0	0	1.0000000000	1.0000000000	0	1	0	0	0	0.0000000000	1	0	0	0	0	0	0	0	1	1	-1	1	-1	-1	1
762	3	1	5	77	1	0	0	0	0	0	0	0	0	0	1	1	0	0	0	0	28	42	0	0	0	0	0.0000000000	0.0000000000	0	1	0	0	0	0.0000000000	0	0	0	0	0	0	0	0	1	-1	1	1	1	1	1
763	2	0	4	50	0	0	0	0	0	0	0	0	0	0	1	0	0	0	0	0	18	25	0	0	0	0	0.0000000000	1.0000000000	0	1	1	0	0	1.0000000000	1	0	0	0	0	0	0	0	1	1	-1	1	-1	-1	1
764	2	0	9	89	1	1	0	0	1	0	0	0	0	0	1	0	0	0	1	0	15	67	0	0	1	0	0.0000000000	0.0000000000	0	1	0	0	0	0.0000000000	0	0	0	0	0	0	0	0	1	-1	1	1	1	1	1
765	3	0	3	51	0	0	0	0	0	0	0	0	0	0	1	0	0	0	0	0	12	32	0	0	1	0	0.0000000000	0.4000000000	1	1	0	0	0	0.0000000000	0	0	0	0	0	0	0	1	1	1	1	1	0	1	1
766	4	2	2	66	0	0	0	0	0	0	0	0	0	18	1	1	0	0	0	0	25	34	0	0	0	0	0.0000000000	0.7857142857	0	1	0	0	0	1.0000000000	1	0	0	0	0	1	0	0	0	0	-1	1	1	-1	1
767	1	0	2	32	0	0	0	0	0	0	0	0	0	0	1	1	0	0	0	0	19	6	0	0	0	0	0.0000000000	0.9166666667	0	1	0	0	0	0.0000000000	1	0	0	0	0	0	0	0	1	1	-1	1	0	1	1
768	14	0	4	252	1	1	0	0	0	0	6	12	1	74	1	0	0	0	0	0	21	24	174	0	0	0	0.0000000000	0.6428571429	1	1	0	0	0	0.0000000000	0	0	0	0	0	0	0	0	1	-1	-1	1	0	1	1
769	1	0	2	22	0	0	0	0	0	0	0	0	0	0	1	0	0	0	1	0	11	4	0	0	0	0	0.0000000000	0.0000000000	0	1	0	0	0	0.0000000000	0	0	0	0	0	0	0	0	1	1	1	1	1	1	1
770	1	0	5	54	0	0	0	0	0	0	0	0	0	0	1	0	0	0	1	0	18	29	0	0	0	0	0.0000000000	0.0740740741	1	1	0	0	0	0.0000000000	0	0	0	0	0	0	0	0	1	0	1	1	1	1	1
771	2	0	2	43	0	0	0	0	0	0	0	0	0	0	1	0	0	0	0	0	15	21	0	0	0	0	1.0000000000	0.1428571429	1	1	0	0	0	0.0000000000	0	0	0	0	0	1	0	0	1	1	1	1	0	-1	1
772	2	0	2	33	0	0	0	0	0	0	0	0	0	1	1	0	0	0	0	0	21	5	0	0	0	0	0.0000000000	0.0000000000	0	1	0	0	0	1.0000000000	0	0	0	0	0	0	0	0	1	1	1	1	1	-1	1
773	1	0	2	33	0	0	0	0	0	0	0	0	0	0	1	0	0	0	1	0	22	4	0	0	0	0	0.9411764706	1.0000000000	0	1	0	0	0	0.0000000000	1	0	0	0	0	0	0	0	1	1	1	1	-1	-1	1
774	4	2	2	66	0	0	0	0	0	0	0	0	0	21	1	1	0	0	0	0	25	34	0	0	0	0	0.0000000000	0.7857142857	0	1	0	0	0	1.0000000000	1	0	0	0	0	1	0	0	0	0	-1	1	1	-1	1
775	2	1	5	92	0	0	0	0	0	0	0	0	0	29	1	1	0	0	1	0	23	62	0	0	0	0	0.0000000000	0.0000000000	0	1	0	0	0	0.0000000000	0	0	0	0	0	0	0	0	1	-1	1	1	1	1	1
776	3	1	6	221	0	0	0	0	0	0	1	0	0	5	1	1	0	0	0	0	14	47	152	0	0	0	0.0000000000	0.0000000000	0	1	0	1	0	0.0000000000	0	0	0	0	0	0	0	0	1	-1	1	0	1	1	1
777	1	0	4	52	1	0	0	0	0	0	0	0	0	0	1	1	0	0	0	0	21	24	0	0	0	0	0.0000000000	0.0000000000	0	1	1	0	0	1.0000000000	0	0	0	0	0	0	0	0	1	1	1	1	1	-1	1
778	2	1	2	58	1	1	0	0	0	0	0	0	0	0	1	1	0	0	0	0	43	8	0	0	0	0	0.0000000000	0.0000000000	0	1	1	0	0	1.0000000000	0	0	0	0	0	0	0	0	1	0	1	1	1	-1	1
779	2	1	2	59	1	1	0	0	0	0	0	0	0	0	0	1	0	0	0	0	43	8	0	0	0	0	0.0000000000	0.0000000000	0	0	1	0	0	1.0000000000	0	0	0	0	0	0	0	0	1	0	1	1	1	-1	1
780	4	2	2	66	0	0	0	0	0	0	0	0	0	24	1	1	0	0	0	0	25	34	0	0	0	0	0.0000000000	0.7857142857	0	1	0	0	0	1.0000000000	1	0	0	0	0	1	0	0	0	0	-1	1	1	-1	1
781	4	2	2	66	0	0	0	0	0	0	0	0	0	17	1	1	0	0	0	0	25	34	0	0	0	0	0.0000000000	0.7857142857	0	1	0	0	0	1.0000000000	1	0	0	0	0	1	0	0	0	0	-1	1	1	-1	1
782	2	0	2	46	1	0	0	0	0	0	0	0	0	1	1	0	0	0	0	0	15	24	0	0	0	0	0.9090909091	0.2619047619	1	1	1	0	1	0.0909090909	0	0	0	0	0	1	0	0	1	1	1	-1	0	-1	1
783	1	0	4	43	1	1	0	0	0	0	0	0	0	0	1	1	0	0	0	0	20	16	0	0	0	0	1.0000000000	1.0000000000	0	1	0	0	0	0.0000000000	1	0	0	0	0	1	0	0	1	1	-1	1	-1	-1	1
784	3	1	8	91	0	0	0	0	0	0	0	0	0	0	1	1	0	0	0	0	27	57	0	0	0	0	0.1034482759	1.0000000000	1	1	0	0	0	0.2068965517	0	0	0	0	0	0	0	0	1	-1	-1	1	-1	0	1
785	2	1	2	48	1	1	0	0	0	0	0	0	0	2	1	1	0	1	1	0	37	4	0	0	0	0	0.0000000000	0.0000000000	0	1	0	0	0	0.9750000000	0	0	0	0	0	0	0	0	1	1	1	1	1	-1	1
786	1	0	3	58	1	1	0	0	0	0	0	0	0	19	1	1	0	0	0	0	14	37	0	0	0	0	0.0000000000	0.0000000000	0	1	1	0	0	1.0000000000	0	0	0	0	0	0	0	0	1	0	1	1	1	-1	1
787	3	0	4	60	0	0	0	0	0	0	0	0	0	12	1	1	1	0	0	0	14	39	0	0	0	0	0.0000000000	0.0000000000	0	1	0	0	0	1.0000000000	1	0	0	0	0	0	0	0	1	0	1	1	1	-1	1
788	2	1	3	51	3	3	0	0	0	0	0	0	0	0	1	0	0	0	0	0	29	15	0	0	1	0	1.0000000000	0.5555555556	1	1	1	0	0	0.0000000000	1	0	0	0	0	0	0	0	1	1	1	1	0	-1	1
789	2	0	2	47	0	0	0	0	0	0	0	0	0	0	1	0	0	0	1	0	26	14	0	0	0	0	0.9333333333	1.0000000000	0	1	0	0	0	0.0000000000	1	0	0	0	0	0	0	0	1	1	1	1	-1	-1	1
790	3	1	2	42	0	0	0	0	0	0	0	0	0	0	1	0	0	0	0	0	18	17	0	0	0	0	0.0000000000	0.0000000000	0	0	0	0	0	0.0000000000	1	0	0	0	0	0	1	0	1	1	1	1	1	1	1
791	2	0	3	44	0	0	0	0	0	0	0	0	0	0	1	0	0	0	1	0	13	24	0	0	1	1	0.9000000000	1.0000000000	1	1	0	1	0	0.1000000000	1	0	0	0	0	1	0	0	1	1	-1	0	-1	-1	1
792	3	1	4	52	0	0	0	0	0	0	0	0	0	0	1	0	0	0	0	0	18	27	0	0	0	0	0.0666666667	0.0769230769	0	1	1	0	0	0.8666666667	0	0	0	0	0	0	0	0	1	1	1	1	1	-1	1
793	1	0	3	26	1	1	0	0	0	0	0	0	0	0	1	0	0	0	1	0	9	10	0	0	0	0	0.0000000000	0.0000000000	0	1	0	0	0	0.0000000000	0	0	0	0	0	0	0	0	1	1	1	1	1	1	1
794	2	0	4	73	1	0	0	0	0	0	0	0	0	18	1	1	0	0	0	0	13	53	0	0	0	1	1.0000000000	1.0000000000	0	1	0	0	0	0.0000000000	1	0	0	0	0	1	0	0	1	0	-1	1	-1	-1	1
795	2	1	3	49	0	0	0	0	0	0	0	0	0	0	1	1	0	0	0	0	27	15	0	0	0	0	0.0000000000	0.0000000000	0	1	0	0	0	0.0000000000	0	0	0	0	0	0	0	0	1	1	1	1	1	1	1
796	2	0	2	54	0	0	0	0	0	0	0	0	0	0	1	0	0	0	0	0	25	22	0	0	0	0	0.9230769231	1.0000000000	0	1	0	0	0	0.0000000000	1	0	0	0	0	0	0	0	1	0	1	1	-1	-1	1
797	3	0	4	58	0	0	0	0	0	0	0	0	0	0	1	0	0	0	0	0	15	36	0	0	1	0	1.0000000000	0.0000000000	0	1	0	0	0	0.0000000000	0	0	0	0	0	1	0	0	1	0	1	1	1	-1	1
798	4	1	5	94	1	0	0	0	1	0	0	0	0	18	1	1	0	0	1	0	18	69	0	0	0	0	0.0000000000	0.2000000000	0	1	1	0	0	0.0000000000	0	0	0	0	0	0	0	0	1	-1	1	1	0	1	1
799	3	1	2	60	2	0	0	0	0	0	0	0	0	0	1	0	0	0	0	0	26	27	0	0	0	0	0.0000000000	0.1538461538	0	1	0	0	0	0.0000000000	0	0	0	0	0	0	0	0	1	0	1	1	1	1	1
800	2	0	2	52	0	0	0	0	0	0	0	0	0	0	1	0	0	0	0	0	25	20	0	0	0	0	0.9230769231	1.0000000000	0	1	0	0	0	0.0000000000	1	0	0	0	0	0	0	0	1	1	1	1	-1	-1	1
801	3	1	2	28	0	0	0	0	0	0	0	0	0	0	1	0	0	0	1	0	17	4	0	0	0	0	1.0000000000	0.1428571429	1	1	0	0	0	0.0000000000	0	0	0	0	0	1	0	0	1	1	1	1	0	-1	1
802	2	0	3	47	0	0	0	0	0	0	0	0	0	0	1	0	0	0	0	0	14	26	0	0	0	0	0.0000000000	0.0000000000	0	1	1	0	0	0.0000000000	0	0	0	0	0	0	1	0	1	1	1	1	1	1	1
803	2	0	2	51	0	0	0	0	0	0	0	0	0	0	1	0	0	0	0	0	25	19	0	0	0	0	0.9230769231	1.0000000000	0	1	0	0	0	0.0000000000	1	0	0	0	0	0	0	0	1	1	1	1	-1	-1	1
804	2	0	2	52	0	0	0	0	0	0	0	0	0	0	1	0	0	0	0	0	25	20	0	0	0	0	0.9230769231	1.0000000000	0	1	0	0	0	0.0000000000	1	0	0	0	0	0	0	0	1	1	1	1	-1	-1	1
805	1	0	4	64	0	0	0	0	0	0	0	0	0	14	1	1	0	0	0	0	14	43	0	0	0	0	0.0000000000	0.0000000000	0	1	1	0	0	1.0000000000	0	0	0	0	0	0	0	0	1	0	1	1	1	-1	1
806	15	1	2	240	0	0	0	0	0	0	6	12	1	77	1	1	0	0	0	0	17	16	174	0	1	0	0.0000000000	0.0000000000	0	1	0	0	0	0.0000000000	0	0	0	0	0	0	0	0	1	-1	1	1	1	1	1
807	14	0	2	236	0	0	0	0	0	0	6	12	1	77	1	1	0	0	0	0	13	16	174	0	1	0	0.0000000000	0.0000000000	0	1	0	0	0	0.0000000000	0	0	0	0	0	0	0	0	1	-1	1	1	1	1	1
808	3	0	5	67	0	0	0	0	0	0	0	0	0	0	1	0	0	0	0	0	16	44	0	0	0	0	0.8333333333	0.2631578947	1	1	0	0	0	0.0000000000	0	0	0	0	0	1	0	0	1	0	1	1	0	-1	1
809	3	1	3	66	0	0	0	0	0	0	0	0	0	0	1	1	0	0	0	0	36	23	0	0	0	0	0.0000000000	0.0000000000	0	1	0	0	0	0.0000000000	0	0	0	0	0	0	0	0	1	0	1	1	1	1	1
810	3	1	2	39	0	0	0	0	0	0	0	0	0	0	1	0	0	0	0	0	26	6	0	0	0	0	0.7777777778	0.2222222222	0	1	0	0	0	0.2222222222	0	0	0	0	0	1	0	0	1	1	1	1	0	-1	1
811	3	1	5	63	0	0	0	0	0	0	0	0	0	0	1	0	0	0	0	0	12	44	0	0	0	0	0.9230769231	1.0000000000	0	1	0	0	0	0.0000000000	1	0	0	0	0	0	0	0	1	0	1	1	-1	-1	1
812	1	0	4	79	1	0	0	0	0	0	0	0	0	24	1	1	0	0	0	0	13	59	0	0	0	0	0.0000000000	0.0000000000	0	1	0	0	0	0.0000000000	0	0	0	0	0	0	0	0	1	-1	1	1	1	1	1
813	3	0	2	38	0	0	0	0	0	0	0	0	0	0	1	0	0	0	0	0	15	16	0	0	0	0	1.0000000000	1.0000000000	0	1	0	0	0	0.0000000000	1	0	0	0	0	0	0	0	1	1	-1	1	-1	-1	1
814	3	0	2	40	0	0	0	0	0	0	0	0	0	0	1	0	0	0	1	0	15	18	0	0	0	0	1.0000000000	1.0000000000	0	1	0	0	0	0.0000000000	1	0	0	0	0	0	0	0	1	1	-1	1	-1	-1	1
815	3	0	2	39	0	0	0	0	0	0	0	0	0	0	1	0	0	0	1	0	15	17	0	0	0	0	1.0000000000	1.0000000000	0	1	0	0	0	0.0000000000	1	0	0	0	0	0	0	0	1	1	-1	1	-1	-1	1
816	3	0	2	40	0	0	0	0	0	0	0	0	0	0	1	0	0	0	0	0	15	18	0	0	0	0	1.0000000000	1.0000000000	0	1	0	0	0	0.0000000000	1	0	0	0	0	0	0	0	1	1	-1	1	-1	-1	1
817	4	1	2	42	0	0	0	0	0	0	0	0	0	0	1	0	0	0	1	0	20	15	0	0	0	0	1.0000000000	0.0952380952	0	1	0	0	0	0.0000000000	0	0	0	0	0	1	0	0	1	1	1	1	1	-1	1
818	4	0	1	57	0	0	0	0	0	0	2	1	0	5	1	1	0	0	0	0	11	11	27	0	1	0	0.0000000000	0.0000000000	0	1	0	0	0	0.0000000000	0	0	0	0	0	0	0	0	1	0	1	1	1	1	1
819	3	0	3	50	0	0	0	0	0	0	0	0	0	0	1	0	0	0	1	0	13	30	0	0	0	0	0.0000000000	0.0000000000	0	1	1	0	0	0.0000000000	0	0	0	0	0	0	1	0	1	1	1	1	1	1	1
820	1	0	3	29	0	0	0	0	0	0	0	0	0	0	1	0	0	0	1	0	12	10	0	0	0	0	1.0000000000	0.1428571429	1	1	0	0	0	0.0000000000	0	0	0	0	0	1	0	0	1	1	1	1	0	-1	1
821	4	1	5	77	1	0	0	0	0	0	0	0	0	4	1	1	0	0	0	0	17	53	0	0	0	0	1.0000000000	1.0000000000	1	1	0	1	0	0.0000000000	1	0	0	0	0	0	0	0	1	-1	-1	0	-1	-1	1
822	3	0	4	64	0	0	0	0	0	0	1	0	0	3	1	1	0	0	0	0	17	26	13	0	1	0	0.8333333333	0.2631578947	1	1	0	0	0	0.0000000000	0	0	0	0	0	1	0	0	1	0	1	1	0	-1	1
823	3	1	4	64	0	0	0	0	0	0	0	0	0	0	1	0	0	0	1	0	24	33	0	0	0	0	1.0000000000	1.0000000000	0	1	0	0	0	0.0000000000	1	0	0	0	0	0	0	0	1	0	-1	1	-1	-1	1
824	3	1	4	64	0	0	0	0	0	0	0	0	0	0	1	0	0	0	1	0	24	33	0	0	0	0	1.0000000000	1.0000000000	0	1	0	0	0	0.0000000000	1	0	0	0	0	0	0	0	1	0	-1	1	-1	-1	1
825	1	0	3	35	0	0	0	0	0	0	0	0	0	0	1	0	0	0	0	0	12	16	0	0	0	0	0.0000000000	0.0000000000	0	1	0	0	0	0.0000000000	0	0	0	0	0	0	0	0	1	1	1	1	1	1	1
826	1	0	3	41	0	0	0	0	0	0	0	0	0	0	1	0	0	0	1	0	20	14	0	0	0	0	0.0000000000	0.7857142857	0	1	0	0	0	1.0000000000	1	0	0	0	0	1	0	0	1	1	-1	1	1	-1	1
827	1	0	3	38	0	0	0	0	0	0	0	0	0	0	1	0	0	0	1	0	20	11	0	0	0	0	0.0000000000	0.7857142857	0	1	0	0	0	1.0000000000	1	0	0	0	0	1	0	0	1	1	-1	1	1	-1	1
828	2	0	5	56	1	0	0	0	0	0	0	0	0	0	1	0	0	0	0	0	17	32	0	0	0	0	0.0000000000	0.0000000000	0	1	0	0	0	0.0000000000	0	0	0	0	0	0	0	0	1	0	1	1	1	1	1
829	1	0	3	39	0	0	0	0	0	0	0	0	0	0	1	0	0	0	0	0	18	14	0	0	0	0	0.0000000000	0.0000000000	0	1	0	0	0	0.0000000000	0	0	0	0	0	0	0	0	1	1	1	1	1	1	1
830	2	0	3	45	0	0	0	0	0	0	0	0	0	0	1	0	0	0	1	0	17	21	0	0	1	1	1.0000000000	1.0000000000	1	1	0	0	0	0.0000000000	1	0	0	0	0	0	0	0	1	1	-1	1	-1	-1	1
831	4	0	6	121	2	0	0	0	0	0	1	0	0	12	1	1	0	0	0	0	24	56	33	0	0	0	0.0000000000	0.6428571429	1	1	0	0	0	0.0000000000	0	0	0	0	0	0	0	0	1	-1	-1	1	0	1	1
832	1	0	4	45	0	0	0	0	0	0	0	0	0	0	1	0	0	0	1	0	18	20	0	0	1	0	0.0000000000	0.0000000000	0	1	0	0	0	0.0000000000	0	0	0	0	0	0	0	0	1	1	1	1	1	1	1
833	2	1	2	34	0	0	0	0	0	0	0	0	0	0	1	0	0	0	1	0	23	4	0	0	0	0	1.0000000000	0.1428571429	1	1	0	0	0	0.0000000000	0	0	0	0	0	1	0	0	1	1	1	1	0	-1	1
834	1	0	3	38	1	0	0	0	0	0	0	0	0	0	1	0	0	0	0	0	15	16	0	0	0	0	0.9230769231	1.0000000000	0	1	0	0	0	0.0000000000	1	0	0	0	0	0	0	0	1	1	1	1	-1	-1	1
835	2	1	2	53	0	0	0	0	0	0	1	0	0	5	1	1	0	0	1	0	16	4	25	0	0	0	0.0000000000	0.0000000000	0	1	0	0	0	0.0000000000	0	0	0	0	0	0	0	0	1	1	1	1	1	1	1
836	1	0	3	62	0	0	0	0	0	0	0	0	0	20	1	1	0	0	0	0	17	38	0	0	0	0	0.0000000000	0.0000000000	0	1	0	0	0	0.0000000000	0	0	0	0	0	0	0	0	1	0	1	1	1	1	1
837	2	0	5	57	1	0	0	0	0	0	0	0	0	3	1	1	0	0	1	0	15	35	0	0	1	0	0.0000000000	0.0000000000	0	1	0	0	0	0.0000000000	0	0	0	0	0	0	0	0	1	0	1	1	1	1	1
838	3	0	8	132	1	0	0	0	4	0	2	1	0	1	1	1	0	0	0	0	8	68	48	0	0	0	0.0000000000	0.0000000000	0	1	1	0	0	0.0000000000	0	0	0	0	0	0	0	0	1	-1	1	1	1	1	1
839	2	0	4	73	1	0	0	0	0	0	0	0	0	20	1	1	0	0	0	0	13	53	0	0	0	1	1.0000000000	1.0000000000	0	1	0	0	0	0.0000000000	1	0	0	0	0	1	0	0	1	0	-1	1	-1	-1	1
840	2	0	4	73	1	0	0	0	0	0	0	0	0	23	1	1	0	0	0	0	13	53	0	0	0	1	1.0000000000	1.0000000000	0	1	0	0	0	0.0000000000	1	0	0	0	0	1	0	0	1	0	-1	1	-1	-1	1
841	2	0	5	63	0	0	0	0	0	0	1	0	0	0	1	0	0	0	1	0	12	36	7	0	0	0	0.0000000000	1.0000000000	0	1	1	0	0	0.0000000000	1	0	0	0	0	0	0	0	1	0	-1	1	-1	1	1
842	4	0	3	50	0	0	0	0	0	0	1	1	0	9	1	0	1	0	0	0	12	22	8	0	0	0	0.3750000000	0.0000000000	0	1	0	0	0	0.0000000000	1	0	0	0	0	0	0	0	1	1	1	1	0	0	1
843	4	0	3	221	0	0	0	0	5	0	17	7	0	42	1	0	1	0	0	0	12	22	179	0	1	0	0.3750000000	0.0000000000	0	1	0	0	0	0.0000000000	1	0	0	0	0	0	0	0	1	-1	1	1	0	0	1
844	4	0	3	197	0	0	0	0	4	0	10	4	0	49	1	0	1	0	0	0	12	22	155	0	1	0	0.3750000000	0.0000000000	0	1	0	0	0	0.0000000000	1	0	0	0	0	0	0	0	1	-1	1	1	0	0	1
845	4	0	3	225	0	0	0	0	4	0	17	11	0	54	1	0	1	0	0	0	12	22	183	0	1	0	0.3750000000	0.0000000000	0	1	0	0	0	0.0000000000	1	0	0	0	0	0	0	0	1	-1	1	1	0	0	1
846	4	1	4	173	2	0	0	0	1	0	2	1	0	41	1	0	0	0	1	0	19	26	120	0	2	0	0.0000000000	0.0000000000	0	1	1	0	0	0.0000000000	0	0	0	0	0	0	0	0	1	-1	1	1	1	1	1
847	4	0	3	205	0	0	0	0	6	0	16	8	0	9	1	0	1	0	0	0	12	22	163	0	1	0	0.3750000000	0.0000000000	0	1	0	0	0	0.0000000000	1	0	0	0	0	0	0	0	1	-1	1	1	0	0	1
848	4	0	3	69	0	0	0	0	4	0	3	3	0	9	1	0	1	0	0	0	12	22	27	0	0	0	0.3750000000	0.0000000000	0	1	0	0	0	0.0000000000	1	0	0	0	0	0	0	0	1	0	1	1	0	0	1
849	2	0	5	62	1	0	0	0	0	0	0	0	0	4	1	1	0	0	0	0	24	31	0	0	0	0	0.5000000000	0.0000000000	0	1	1	0	0	0.5000000000	0	0	0	0	0	1	0	0	1	0	1	1	1	-1	1
850	2	0	3	35	0	0	0	0	0	0	0	0	0	0	1	1	0	0	0	0	8	20	0	0	0	0	0.0000000000	0.0000000000	0	1	0	0	0	0.0000000000	0	0	0	0	0	0	0	0	1	1	1	1	1	1	1
851	2	0	5	69	1	0	0	0	0	0	0	0	0	0	1	0	0	0	0	0	23	39	0	0	0	0	0.0000000000	0.0000000000	0	1	0	0	0	0.0000000000	0	0	0	0	0	0	0	0	1	0	1	1	1	1	1
852	3	1	2	46	0	0	0	0	0	0	0	0	0	0	1	1	0	0	1	0	20	19	0	0	0	0	0.0000000000	0.0000000000	0	1	0	0	0	0.0000000000	0	0	0	0	0	0	0	0	1	1	1	1	1	1	1
853	3	0	4	62	1	0	0	0	0	0	0	0	0	3	1	1	0	0	1	0	15	40	0	0	1	0	0.0000000000	0.0000000000	0	1	0	0	0	0.0000000000	0	0	0	0	0	0	0	0	1	0	1	1	1	1	1
854	2	1	5	58	0	0	0	0	0	0	0	0	0	0	1	0	0	0	0	0	23	28	0	0	0	0	0.0000000000	0.0000000000	0	1	0	0	0	0.0000000000	0	0	0	0	0	0	0	0	1	0	1	1	1	1	1
855	2	1	4	49	1	1	0	0	0	0	0	0	0	0	1	0	0	0	1	0	19	23	0	0	0	0	0.3750000000	0.0000000000	0	1	0	0	0	0.1875000000	0	0	0	0	0	0	0	0	1	1	1	1	0	0	1
856	3	1	3	55	0	0	0	0	0	0	0	0	0	0	1	0	0	0	0	0	12	36	0	0	0	0	1.0000000000	0.1428571429	1	1	0	0	0	0.0000000000	0	0	0	0	0	1	0	0	1	0	1	1	0	-1	1
857	3	1	5	76	1	0	0	0	0	0	0	0	0	0	1	1	0	0	0	0	28	41	0	0	0	0	0.0000000000	0.0000000000	0	1	0	0	0	0.0000000000	0	0	0	0	0	0	0	0	1	-1	1	1	1	1	1
858	3	1	2	37	0	0	0	0	0	0	0	0	0	0	1	0	0	0	0	0	22	8	0	0	0	0	0.0000000000	0.7857142857	0	1	0	0	0	1.0000000000	1	0	0	0	0	1	0	0	1	1	-1	1	1	-1	1
859	1	0	3	25	0	0	0	0	0	0	0	0	0	0	1	0	0	0	0	0	9	9	0	0	0	0	0.0000000000	0.0000000000	0	1	0	0	0	0.0000000000	0	0	0	0	0	0	0	0	1	1	1	1	1	1	1
860	3	1	2	38	0	0	0	0	0	0	0	0	0	0	1	0	0	0	0	0	15	16	0	0	0	0	0.0000000000	0.0000000000	0	0	0	0	0	0.0000000000	1	0	0	0	0	0	0	0	1	1	1	1	1	1	1
861	2	0	3	50	0	0	0	0	1	0	0	0	0	0	1	0	0	0	0	0	19	24	0	0	0	0	0.0000000000	0.3333333333	0	1	1	0	0	0.0000000000	0	0	0	0	0	0	0	0	1	1	1	1	-1	1	1
862	3	1	6	220	0	0	0	0	0	0	1	0	0	5	1	1	0	0	0	0	14	46	152	0	0	0	0.0000000000	0.0000000000	0	1	0	1	0	0.0000000000	0	0	0	0	0	0	0	0	1	-1	1	0	1	1	1
863	4	0	3	132	0	0	0	0	2	0	10	8	0	11	1	0	1	0	0	0	12	22	90	0	1	0	0.3750000000	0.0000000000	0	1	0	0	0	0.0000000000	1	0	0	0	0	0	0	0	1	-1	1	1	0	0	1
864	4	0	3	182	0	0	0	0	6	0	11	7	0	9	1	0	1	0	0	0	12	22	140	0	1	0	0.3750000000	0.0000000000	0	1	0	0	0	0.0000000000	1	0	0	0	0	0	0	0	1	-1	1	1	0	0	1
865	4	0	3	57	0	0	0	0	1	0	1	1	0	9	1	0	1	0	0	0	12	22	15	0	0	0	0.3750000000	0.0000000000	0	1	0	0	0	0.0000000000	1	0	0	0	0	0	0	0	1	0	1	1	0	0	1
866	4	0	3	187	0	0	0	0	6	0	11	7	0	10	1	0	1	0	0	0	12	22	145	0	1	0	0.3750000000	0.0000000000	0	1	0	0	0	0.0000000000	1	0	0	0	0	0	0	0	1	-1	1	1	0	0	1
867	4	0	4	49	0	0	0	0	0	0	0	0	0	0	1	1	0	0	0	0	15	27	0	0	0	0	0.0000000000	0.0000000000	0	1	1	0	0	0.0000000000	0	0	0	0	0	0	0	0	1	1	1	1	1	1	1
868	1	0	3	62	0	0	0	0	0	0	0	0	0	18	1	1	0	0	0	0	17	38	0	0	0	0	0.0000000000	0.0000000000	0	1	0	0	0	0.0000000000	0	0	0	0	0	0	0	0	1	0	1	1	1	1	1
869	1	0	3	58	0	0	0	0	0	0	0	0	0	21	1	1	0	0	0	0	14	37	0	0	0	0	0.0000000000	0.0000000000	0	1	0	0	0	0.0000000000	0	0	0	0	0	0	0	0	1	0	1	1	1	1	1
870	2	0	2	33	0	0	0	0	0	0	0	0	0	0	1	0	0	0	0	0	15	11	0	0	0	0	0.4690265487	0.6250000000	0	1	0	0	0	0.0088495575	0	0	0	0	0	0	0	0	1	1	-1	1	0	0	1
871	2	1	3	33	0	0	0	0	0	0	0	0	0	0	1	0	0	0	1	0	16	10	0	0	0	0	1.0000000000	0.1428571429	1	1	0	0	0	0.0000000000	0	0	0	0	0	1	0	0	1	1	1	1	0	-1	1
872	2	1	3	38	0	0	0	0	0	0	0	0	0	0	1	0	0	0	0	0	18	13	0	0	0	0	0.0000000000	0.3125000000	0	1	0	0	0	1.0000000000	0	0	0	0	0	1	0	0	1	1	0	1	0	-1	1
873	5	3	2	76	0	0	0	0	0	0	0	0	0	0	1	1	0	0	0	0	45	24	0	0	1	0	0.0000000000	0.0000000000	0	1	0	0	0	0.0000000000	0	0	0	0	0	0	0	0	0	-1	1	1	1	1	1
874	5	3	2	76	0	0	0	0	0	0	0	0	0	0	1	1	0	0	0	0	45	24	0	0	1	0	0.0000000000	0.0000000000	0	1	0	0	0	0.0000000000	0	0	0	0	0	0	0	0	0	-1	1	1	1	1	1
875	6	1	3	66	1	0	0	0	0	0	0	0	0	1	1	0	0	0	1	0	18	41	0	0	0	1	0.9230769231	1.0000000000	0	1	0	0	0	0.0000000000	1	0	0	0	0	0	0	0	1	0	1	1	-1	-1	1
876	1	0	2	36	0	0	0	0	0	0	0	0	0	0	1	0	0	0	0	0	19	10	0	0	0	0	0.0000000000	0.0000000000	0	1	0	0	0	0.0000000000	0	0	0	0	0	0	0	1	1	1	1	1	1	1	1
877	3	0	3	52	1	0	0	0	0	0	0	0	0	0	1	0	0	0	1	0	17	28	0	0	0	0	0.0000000000	0.7500000000	0	1	0	0	0	0.0000000000	1	0	0	0	0	0	0	0	1	1	0	1	-1	1	1
878	3	0	3	60	0	0	0	0	0	0	0	0	0	0	1	0	0	0	0	0	29	24	0	0	0	0	1.0000000000	1.0000000000	0	1	0	1	0	0.0000000000	1	0	0	1	0	0	0	0	1	0	1	0	-1	-1	1
879	2	0	4	54	0	0	0	0	0	0	0	0	0	0	1	0	0	0	1	0	24	23	0	0	0	0	0.0000000000	0.0000000000	0	1	1	0	0	1.0000000000	0	0	0	0	0	0	0	0	1	0	1	1	1	-1	1
880	2	1	9	96	2	0	0	0	0	0	0	0	0	1	1	0	0	0	0	0	16	73	0	0	0	0	0.0000000000	0.0000000000	0	0	0	0	0	0.0000000000	1	0	0	0	0	0	1	0	1	-1	1	1	1	1	1
881	2	0	3	146	1	0	0	0	7	0	2	2	0	4	1	0	0	0	0	0	19	24	95	0	0	0	0.0000000000	0.3333333333	0	1	1	0	0	0.0000000000	0	0	0	0	0	0	0	0	1	-1	1	1	-1	1	1
882	3	0	2	39	0	0	0	0	0	0	0	0	0	0	1	0	0	0	0	0	18	14	0	0	0	0	0.0000000000	0.7857142857	0	1	0	0	0	1.0000000000	1	0	0	0	0	1	0	0	1	1	-1	1	1	-1	1
883	3	1	4	44	0	0	0	0	0	0	0	0	0	0	1	0	0	0	1	0	14	23	0	0	0	0	0.0000000000	0.6428571429	1	1	0	0	0	1.0000000000	0	0	0	0	0	0	0	0	1	1	-1	1	0	-1	1
884	1	0	6	60	0	0	0	0	0	0	0	0	0	0	1	0	0	0	0	0	24	29	0	0	0	0	0.0666666667	0.0769230769	0	1	1	0	0	0.8666666667	0	0	0	0	0	0	0	0	1	0	1	1	1	-1	1
885	2	0	2	50	0	0	0	0	0	0	0	0	0	0	1	0	0	0	0	0	28	15	0	0	0	0	0.9230769231	1.0000000000	0	1	0	0	0	0.0000000000	1	0	0	0	0	0	0	0	1	1	1	1	-1	-1	1
886	3	1	4	63	0	0	0	0	0	0	0	0	0	0	1	0	0	0	1	0	27	29	0	0	0	0	0.0000000000	0.0000000000	0	1	0	0	0	0.0000000000	0	0	0	0	0	0	0	0	1	0	1	1	1	1	1
887	2	0	3	34	0	0	0	0	0	0	0	0	0	0	1	0	0	0	0	0	9	18	0	0	0	0	0.0000000000	0.0000000000	0	1	0	0	0	0.0000000000	0	0	0	0	0	0	0	0	1	1	1	1	1	1	1
888	2	0	4	81	3	0	0	0	0	0	0	0	0	0	1	0	0	0	1	0	13	61	0	0	1	0	0.0000000000	0.0000000000	0	1	0	0	0	0.0000000000	0	0	0	0	0	0	0	0	1	-1	1	1	1	1	1
889	1	0	3	58	2	2	0	0	1	0	0	0	0	0	1	0	0	0	0	0	29	22	0	0	0	0	0.9230769231	1.0000000000	0	1	0	0	0	0.0000000000	1	0	0	0	0	0	0	0	1	0	1	1	-1	-1	1
890	2	0	4	72	1	0	0	0	0	0	0	0	0	0	1	1	0	0	0	0	27	38	0	0	0	0	1.0000000000	1.0000000000	0	1	0	1	0	0.0000000000	1	0	0	0	0	1	0	0	1	0	-1	0	-1	-1	1
891	4	1	5	226	11	0	0	0	3	0	5	3	0	24	1	0	0	0	1	0	20	111	87	0	0	0	0.5000000000	0.9375000000	0	1	0	0	0	0.0000000000	1	0	0	0	0	1	0	0	1	-1	-1	1	-1	0	1
892	3	0	2	44	0	0	0	0	0	0	0	0	0	0	1	0	0	0	0	0	23	14	0	0	0	0	0.0000000000	0.0000000000	0	1	0	0	0	0.0000000000	0	0	0	0	0	0	0	0	1	1	1	1	1	1	1
893	2	0	6	65	1	0	0	0	0	0	0	0	0	0	1	0	0	0	1	0	18	40	0	0	0	0	0.0000000000	0.0000000000	0	1	1	0	0	1.0000000000	0	0	0	0	0	0	0	0	1	0	1	1	1	-1	1
894	2	0	3	43	0	0	0	0	0	0	0	0	0	0	1	0	0	0	1	0	11	25	0	0	0	0	0.9230769231	1.0000000000	0	1	0	0	0	0.0000000000	1	0	0	0	0	0	0	0	1	1	1	1	-1	-1	1
895	3	1	1	41	0	0	0	0	0	0	0	0	0	0	1	0	0	0	0	0	24	10	0	0	0	0	0.9230769231	1.0000000000	0	1	0	0	0	0.0000000000	1	0	0	0	0	0	0	0	1	1	1	1	-1	-1	1
896	2	0	6	70	0	0	0	0	0	0	0	0	0	0	1	0	0	0	0	0	24	39	0	0	0	0	0.0666666667	0.0769230769	0	1	1	0	0	0.8666666667	0	0	0	0	0	0	0	0	1	0	1	1	1	-1	1
897	2	1	2	66	1	1	0	0	0	0	0	0	0	0	0	1	0	0	0	0	37	21	0	0	0	0	0.0000000000	0.0000000000	0	0	1	0	0	1.0000000000	0	0	0	0	0	0	0	0	1	0	1	1	1	-1	1
898	1	0	2	30	1	1	0	0	0	0	0	0	0	0	1	0	0	0	0	0	17	6	0	0	0	0	1.0000000000	0.1428571429	0	1	0	0	0	0.0000000000	0	0	0	0	0	1	0	0	1	1	1	1	0	-1	1
899	15	1	4	219	0	0	0	0	0	0	6	10	0	62	1	0	0	0	1	0	14	23	174	0	0	0	0.0000000000	0.6428571429	1	1	0	0	0	0.0000000000	0	0	0	0	0	0	0	0	1	-1	-1	1	0	1	1
900	2	1	4	38	0	0	0	0	0	0	0	0	0	0	1	0	0	0	1	0	14	17	0	0	0	0	0.0000000000	0.6428571429	1	1	1	0	0	1.0000000000	0	0	0	0	0	0	0	0	1	1	-1	1	0	-1	1
901	1	0	2	25	0	0	0	0	0	0	0	0	0	0	1	0	0	0	1	0	13	5	0	0	0	0	0.0000000000	0.0000000000	0	1	0	0	0	0.0000000000	0	0	0	0	0	0	0	0	1	1	1	1	1	1	1
902	5	0	3	131	0	0	0	0	0	0	2	0	0	30	1	0	0	0	1	0	18	32	73	0	1	0	0.9523809524	0.0405405405	0	1	0	0	0	0.0000000000	0	0	0	0	0	0	0	0	1	-1	1	1	1	-1	1
903	4	1	6	75	0	0	0	0	0	0	0	0	0	0	1	0	0	0	0	0	31	37	0	0	0	0	0.0000000000	0.0000000000	0	1	0	0	0	0.0000000000	0	0	0	0	0	0	0	0	1	0	1	1	1	1	1
904	4	1	3	49	0	0	0	0	0	0	0	0	0	0	1	0	0	0	0	0	16	26	0	0	0	0	0.7777777778	0.2222222222	0	1	0	0	0	0.2222222222	0	0	0	0	0	1	0	0	1	1	1	1	0	-1	1
905	2	1	11	133	0	0	0	0	0	0	0	0	0	31	1	1	0	0	0	0	18	108	0	0	0	0	0.7500000000	0.5909090909	0	1	0	0	0	0.1666666667	1	0	0	0	0	1	0	0	1	-1	-1	1	0	-1	1
906	2	1	11	133	0	0	0	0	0	0	0	0	0	30	1	1	0	0	0	0	18	108	0	0	0	0	0.7500000000	0.5909090909	0	1	0	0	0	0.1666666667	1	0	0	0	0	1	0	0	1	-1	-1	1	0	-1	1
907	2	0	1	38	0	0	0	0	0	0	0	0	0	0	1	1	0	0	0	0	14	17	0	0	0	0	0.9230769231	1.0000000000	0	1	0	0	0	0.0000000000	1	0	0	0	0	0	0	0	1	1	1	1	-1	-1	1
908	2	0	4	73	1	0	0	0	0	0	0	0	0	22	1	1	0	0	0	0	13	53	0	0	0	1	1.0000000000	1.0000000000	0	1	0	0	0	0.0000000000	1	0	0	0	0	1	0	0	1	0	-1	1	-1	-1	1
909	2	0	4	73	1	0	0	0	0	0	0	0	0	24	1	1	0	0	0	0	13	53	0	0	0	1	1.0000000000	1.0000000000	0	1	0	0	0	0.0000000000	1	0	0	0	0	1	0	0	1	0	-1	1	-1	-1	1
910	2	0	4	73	1	0	0	0	0	0	0	0	0	24	1	1	0	0	0	0	13	53	0	0	0	1	1.0000000000	1.0000000000	0	1	0	0	0	0.0000000000	1	0	0	0	0	1	0	0	1	0	-1	1	-1	-1	1
911	2	0	4	82	3	0	0	0	0	0	0	0	0	0	1	0	0	0	0	0	13	62	0	0	1	0	0.0000000000	0.0000000000	0	1	0	0	0	0.0000000000	0	0	0	0	0	0	0	0	1	-1	1	1	1	1	1
912	3	0	4	58	0	0	0	0	0	0	0	0	0	0	1	1	0	0	0	0	24	27	0	0	0	0	0.0000000000	0.6428571429	1	1	0	0	0	1.0000000000	0	0	0	0	0	0	0	0	1	0	-1	1	0	-1	1
913	4	0	3	112	0	0	0	0	1	0	2	1	0	33	1	0	1	0	0	0	12	22	70	0	1	0	0.3750000000	0.0000000000	0	1	0	0	0	0.0000000000	1	0	0	0	0	0	0	0	1	-1	1	1	0	0	1
914	4	0	3	176	0	0	0	0	3	0	10	6	0	46	1	0	1	0	0	0	12	22	134	0	1	0	0.3750000000	0.0000000000	0	1	0	0	0	0.0000000000	1	0	0	0	0	0	0	0	1	-1	1	1	0	0	1
915	2	0	3	48	0	0	0	0	0	0	0	0	0	1	1	0	0	0	1	0	21	20	0	0	0	0	0.0000000000	0.7857142857	0	1	0	0	0	1.0000000000	1	0	0	0	0	1	0	0	1	1	-1	1	1	-1	1
916	3	0	3	52	1	0	0	0	0	0	0	0	0	0	1	0	0	0	0	0	21	24	0	0	0	0	1.0000000000	1.0000000000	0	1	0	0	0	0.0000000000	1	0	0	0	0	0	0	0	1	1	-1	1	-1	-1	1
917	4	1	6	75	0	0	0	0	0	0	0	0	0	0	1	0	0	0	0	0	31	37	0	0	0	0	0.0000000000	0.0000000000	0	1	0	0	0	0.0000000000	0	0	0	0	0	0	0	0	1	0	1	1	1	1	1
918	1	0	2	25	1	1	0	0	0	0	0	0	0	0	1	0	0	0	0	0	10	8	0	0	0	0	0.3076923077	1.0000000000	0	1	0	0	0	0.0000000000	0	0	0	0	0	0	0	0	1	1	1	1	-1	1	1
919	2	0	3	153	0	0	0	0	0	0	4	3	0	47	1	1	0	0	0	0	19	44	82	0	0	0	0.0000000000	0.6250000000	0	1	0	0	0	0.0000000000	0	0	0	0	0	0	0	0	1	-1	-1	1	0	1	1
920	2	0	2	34	0	0	0	0	0	0	0	0	0	0	1	0	0	0	1	0	13	14	0	0	0	0	0.0000000000	0.0000000000	0	1	0	0	0	0.0000000000	0	0	0	0	0	0	0	0	1	1	1	1	1	1	1
921	3	1	3	45	0	0	0	0	0	0	0	0	0	0	1	0	0	0	0	0	18	20	0	0	1	0	0.0000000000	0.0000000000	0	1	1	0	0	1.0000000000	0	0	0	0	0	0	0	0	1	1	1	1	1	-1	1
922	2	0	4	61	1	0	0	0	0	0	0	0	0	0	1	0	0	0	0	0	19	35	0	0	0	0	0.0000000000	0.0000000000	0	1	0	0	0	0.0000000000	0	0	0	0	0	0	0	0	1	0	1	1	1	1	1
923	2	0	4	52	1	1	0	0	0	0	0	0	0	0	1	1	0	0	0	0	20	25	0	0	0	0	1.0000000000	1.0000000000	0	1	0	0	0	0.0000000000	1	0	0	0	0	1	0	0	1	1	-1	1	-1	-1	1
924	2	1	3	58	1	1	0	0	0	0	0	0	0	1	1	1	0	0	0	0	34	17	0	0	0	0	0.0000000000	0.0000000000	0	1	1	0	0	1.0000000000	0	0	0	0	0	0	0	0	1	0	1	1	1	-1	1
925	2	1	3	59	1	1	0	0	0	0	0	0	0	1	0	1	0	0	0	0	34	17	0	0	0	0	0.0000000000	0.0000000000	0	0	1	0	0	1.0000000000	0	0	0	0	0	0	0	0	1	0	1	1	1	-1	1
926	6	0	5	56	0	0	0	0	0	0	0	0	0	10	1	0	1	0	0	0	13	36	0	0	0	0	0.0178571429	0.1500000000	0	1	1	0	0	0.9464285714	1	0	0	0	0	1	0	0	1	0	0	1	1	-1	1
927	3	1	4	67	1	0	0	0	0	0	0	0	0	0	1	0	0	0	1	0	22	38	0	0	1	1	1.0000000000	1.0000000000	0	1	0	0	0	0.0000000000	1	0	0	0	0	0	0	0	1	0	-1	1	-1	-1	1
928	4	2	5	92	3	3	0	0	0	0	0	0	0	5	1	1	0	1	0	0	50	35	0	0	1	0	0.5000000000	1.0000000000	0	1	0	0	0	0.0000000000	1	0	0	0	0	0	0	0	0	-1	-1	1	-1	0	1
929	2	0	2	47	1	0	0	0	0	0	0	0	0	0	1	1	0	0	0	0	20	20	0	0	0	0	0.9230769231	1.0000000000	0	1	0	0	0	0.0000000000	1	0	0	0	0	0	0	0	1	1	1	1	-1	-1	1
930	1	0	2	37	1	0	0	0	0	0	0	0	0	0	1	1	0	0	0	0	20	10	0	0	0	0	0.9230769231	1.0000000000	0	1	0	0	0	0.0000000000	1	0	0	0	0	0	0	0	1	1	1	1	-1	-1	1
931	5	2	3	173	2	0	0	0	2	0	2	1	0	41	1	0	0	0	0	0	22	23	120	0	2	0	0.0000000000	0.0000000000	0	1	1	0	0	0.0000000000	0	0	0	0	0	0	0	0	1	-1	1	1	1	1	1
932	4	0	5	107	1	0	0	0	3	0	1	0	0	11	1	1	1	0	1	0	13	46	40	0	0	0	0.0000000000	0.0000000000	0	1	1	0	0	0.0000000000	1	0	0	0	0	0	0	0	1	-1	1	1	1	1	1
933	3	1	3	41	0	0	0	0	0	0	0	0	0	0	1	0	0	0	1	0	16	18	0	0	0	0	0.0000000000	0.0000000000	0	0	0	0	0	0.0000000000	1	0	0	0	0	0	0	0	1	1	1	1	1	1	1
934	4	1	3	49	0	0	0	0	0	0	0	0	0	0	1	0	0	0	1	0	22	20	0	0	0	0	0.0000000000	0.0000000000	0	1	0	0	0	0.0000000000	0	0	0	0	0	0	0	0	1	1	1	1	1	1	1
935	5	0	3	140	0	0	0	0	0	0	3	2	0	30	1	0	0	0	1	0	18	32	82	0	1	0	0.9523809524	0.0405405405	0	1	0	0	0	0.0000000000	0	0	0	0	0	0	0	0	1	-1	1	1	1	-1	1
936	4	0	3	50	0	0	0	1	0	0	0	0	0	15	1	1	1	0	0	0	15	28	0	0	0	0	0.0000000000	0.7857142857	0	1	0	0	0	1.0000000000	1	0	0	0	0	1	0	0	1	1	-1	1	1	-1	1
937	6	1	3	62	0	0	0	0	0	0	0	0	0	4	1	1	0	0	1	0	15	40	0	0	0	1	0.9230769231	1.0000000000	1	1	0	0	0	0.0000000000	1	0	0	0	0	0	0	0	1	0	1	1	-1	-1	1
938	3	1	3	54	1	0	0	0	0	0	0	0	0	1	1	0	0	0	0	0	19	28	0	0	0	0	0.9230769231	1.0000000000	0	1	0	0	0	0.0000000000	1	0	0	0	0	0	0	0	1	0	1	1	-1	-1	1
939	4	1	2	67	0	0	0	0	0	0	0	0	0	0	1	1	0	0	0	0	27	33	0	0	1	0	0.8888888889	0.0000000000	0	1	0	0	0	0.1111111111	0	0	0	0	0	0	0	1	1	0	1	1	1	-1	1
940	2	0	4	47	2	1	0	0	0	0	0	0	0	0	1	0	0	0	0	0	14	26	0	0	0	0	0.0000000000	0.0000000000	0	1	0	0	0	0.0000000000	0	0	0	0	0	0	0	0	1	1	1	1	1	1	1
941	1	0	4	46	1	0	0	0	0	0	0	0	0	0	1	0	0	0	0	0	17	22	0	0	0	0	0.0000000000	0.1538461538	0	1	0	0	0	0.0000000000	0	0	0	0	0	0	0	0	1	1	1	1	1	1	1
942	3	1	2	39	0	0	0	0	0	0	0	0	0	0	1	0	0	0	0	0	15	17	0	0	0	0	0.9230769231	1.0000000000	0	1	0	0	0	0.0000000000	1	0	0	0	0	0	0	0	1	1	1	1	-1	-1	1
943	3	1	4	52	1	0	0	0	0	0	0	0	0	0	1	0	0	0	1	0	20	25	0	0	0	0	1.0000000000	0.1666666667	0	1	0	0	0	0.0000000000	1	0	0	0	0	1	0	0	1	1	1	1	1	-1	1
944	2	0	5	75	0	0	0	0	0	0	1	0	0	3	1	0	0	0	0	0	12	36	19	0	0	0	0.0000000000	0.8823529412	1	1	1	0	0	0.0000000000	0	0	0	0	0	0	0	0	1	0	-1	1	-1	1	1
945	2	0	5	76	0	0	0	0	0	0	1	0	0	3	1	0	0	0	0	0	12	42	14	0	0	0	0.0000000000	0.8823529412	1	1	1	0	0	0.0000000000	0	0	0	0	0	0	0	0	1	-1	-1	1	-1	1	1
946	2	1	5	59	0	0	0	0	0	0	0	0	0	0	1	0	0	0	1	0	27	25	0	0	0	0	0.0000000000	0.0000000000	0	1	0	0	0	0.0000000000	0	0	0	0	0	0	0	0	1	0	1	1	1	1	1
947	3	1	6	77	1	0	0	0	0	0	0	0	0	0	1	1	0	0	0	0	15	55	0	0	0	0	0.0000000000	0.0000000000	0	1	0	0	0	0.0000000000	0	0	0	0	0	0	0	0	1	-1	1	1	1	1	1
948	2	0	4	56	0	0	0	0	0	0	0	0	0	0	1	0	0	0	0	0	24	25	0	0	0	0	0.0000000000	1.0000000000	0	1	1	0	0	1.0000000000	1	0	0	0	0	0	0	0	1	0	-1	1	-1	-1	1
949	5	0	3	94	0	0	0	0	0	0	0	0	0	32	1	1	0	0	1	0	10	77	0	0	0	0	0.0000000000	1.0000000000	1	1	0	0	0	0.0000000000	1	0	0	0	0	0	0	0	1	-1	1	1	-1	1	1
950	5	0	3	94	0	0	0	0	0	0	0	0	0	24	1	1	0	0	1	0	10	77	0	0	0	0	0.0000000000	1.0000000000	1	1	0	0	0	0.0000000000	1	0	0	0	0	0	0	0	1	-1	1	1	-1	1	1
951	3	1	4	67	0	0	0	0	2	0	0	0	0	1	1	0	0	0	0	0	15	45	0	0	1	0	1.0000000000	1.0000000000	0	1	0	0	0	0.0000000000	1	0	0	0	0	0	0	0	1	0	-1	1	-1	-1	1
952	4	0	5	119	1	0	0	0	3	0	2	1	0	11	1	1	1	0	1	0	13	46	52	0	0	0	0.0000000000	0.0000000000	0	1	1	0	0	0.0000000000	1	0	0	0	0	0	0	0	1	-1	1	1	1	1	1
953	2	0	1	32	1	1	0	0	0	0	0	0	0	1	1	1	0	0	0	0	18	7	0	0	0	0	0.0000000000	0.0000000000	0	1	0	0	0	0.0000000000	0	0	0	0	0	0	1	0	1	1	1	1	1	1	1
954	3	0	6	76	2	0	0	0	0	0	0	0	0	0	1	0	0	0	1	0	21	48	0	0	0	0	0.0000000000	0.0714285714	1	1	0	0	0	1.0000000000	0	0	0	0	0	1	0	0	1	-1	1	1	1	-1	1
955	2	0	1	32	1	1	0	0	0	0	0	0	0	1	1	1	0	0	0	0	18	7	0	0	0	0	0.0000000000	0.0000000000	0	1	0	0	0	0.0000000000	0	0	0	0	0	0	1	0	1	1	1	1	1	1	1
956	2	0	1	32	1	1	0	0	0	0	0	0	0	1	1	1	0	0	0	0	18	7	0	0	0	0	0.0000000000	0.0000000000	0	1	0	0	0	1.0000000000	0	0	0	0	0	0	1	0	1	1	1	1	1	-1	1
957	6	2	5	73	1	0	0	0	0	0	0	0	0	1	1	0	0	0	0	0	19	47	0	0	1	0	0.8888888889	0.0000000000	0	1	0	0	0	0.1111111111	0	0	0	0	0	0	0	1	0	0	1	1	1	-1	1
958	2	1	4	91	2	0	0	1	0	0	0	0	0	21	1	1	0	0	0	0	20	64	0	0	1	0	0.0000000000	0.0000000000	0	0	0	0	0	0.0000000000	0	0	0	0	0	0	0	0	1	-1	1	1	1	1	1
959	2	0	6	72	1	0	0	0	1	0	0	0	0	2	1	0	0	0	1	0	13	52	0	0	0	0	0.9000000000	1.0000000000	1	1	0	0	0	0.1000000000	1	0	0	0	0	1	0	0	1	0	-1	1	-1	-1	1
960	2	0	5	75	1	0	0	0	0	0	0	0	0	0	1	0	0	0	0	0	12	56	0	0	1	0	0.0000000000	0.0000000000	0	1	1	0	0	0.0000000000	0	0	1	0	0	0	0	0	1	0	1	1	1	1	1
961	3	1	5	77	1	0	0	0	0	0	0	0	0	1	1	0	0	0	0	0	26	44	0	0	0	0	0.0000000000	0.0833333333	0	1	0	0	0	0.0000000000	0	0	0	0	0	0	0	0	1	-1	1	1	1	1	1
962	2	0	3	52	1	0	0	0	0	0	0	0	0	1	1	0	0	0	0	0	14	31	0	0	1	0	0.9230769231	1.0000000000	0	1	0	0	0	0.0000000000	1	0	0	0	0	0	0	0	1	1	1	1	-1	-1	1
963	3	0	2	36	0	0	0	0	0	0	0	0	0	0	1	1	0	0	0	0	14	15	0	0	0	0	0.9230769231	1.0000000000	0	1	0	0	0	0.0000000000	1	0	0	0	0	0	0	0	1	1	1	1	-1	-1	1
964	14	0	4	248	0	0	0	0	0	0	6	12	1	76	1	0	0	0	1	0	15	26	174	0	1	0	0.8571428571	1.0000000000	1	1	0	0	0	0.0000000000	1	0	0	0	0	1	0	0	1	-1	-1	1	-1	-1	1
965	2	0	1	42	0	0	0	0	0	0	0	0	0	0	1	0	0	0	0	0	22	13	0	0	0	0	0.6000000000	1.0000000000	1	1	0	0	0	0.0000000000	1	0	0	0	0	1	0	0	1	1	-1	1	-1	0	1
966	3	1	6	104	2	0	0	0	0	0	0	0	0	0	0	0	0	0	0	0	21	68	6	0	1	0	0.0000000000	0.0000000000	0	0	0	0	0	0.0000000000	0	0	0	0	0	0	0	0	1	-1	1	1	1	1	1
967	2	1	2	46	1	0	0	0	0	0	0	0	0	0	1	0	0	0	0	0	26	13	0	0	0	0	0.0000000000	0.1538461538	0	1	0	0	0	0.0000000000	0	0	0	0	0	0	0	0	1	1	1	1	1	1	1
968	2	0	4	49	0	0	0	0	0	0	0	0	0	2	1	0	0	0	0	0	12	30	0	0	0	0	1.0000000000	1.0000000000	0	1	0	0	0	0.0000000000	1	0	0	0	0	1	1	0	1	1	-1	1	1	-1	1
969	2	0	2	37	0	0	0	0	0	0	0	0	0	3	1	0	0	0	0	0	12	18	0	0	0	0	0.0000000000	0.0000000000	0	1	0	0	0	0.0000000000	0	0	0	0	0	0	0	0	1	1	1	1	1	1	1
970	3	1	2	41	0	0	0	0	0	0	0	0	0	3	1	0	0	0	0	0	16	18	0	0	0	0	0.0000000000	0.0000000000	0	1	0	0	0	0.0000000000	0	0	0	0	0	0	0	0	1	1	1	1	1	1	1
971	1	0	2	28	0	0	0	0	0	0	0	0	0	3	1	0	0	0	0	0	12	9	0	0	0	0	0.0000000000	0.0000000000	0	1	0	0	0	0.0000000000	0	0	0	0	0	0	0	0	1	1	1	1	1	1	1
972	1	0	6	88	0	0	0	0	0	0	0	0	0	24	1	1	0	0	1	0	22	59	0	0	0	0	0.0000000000	0.1000000000	0	1	0	0	0	0.0000000000	0	0	0	0	0	0	0	0	1	-1	1	1	1	1	1
973	2	0	3	46	1	0	0	0	0	0	0	0	0	0	1	1	0	0	0	0	12	27	0	0	0	0	0.0000000000	0.0000000000	0	1	0	0	0	0.0000000000	0	0	0	0	0	0	0	0	1	1	1	1	1	1	1
974	3	1	2	56	1	0	0	0	0	0	0	0	0	0	1	0	0	0	0	0	26	23	0	0	0	0	0.0000000000	0.1538461538	0	1	0	0	0	0.0000000000	0	0	0	0	0	0	0	0	1	0	1	1	1	1	1
975	1	0	2	27	0	0	0	0	0	0	0	0	0	0	1	0	0	0	0	0	14	6	0	0	0	0	0.0000000000	0.0000000000	0	1	0	0	0	0.0000000000	0	0	0	0	0	0	0	0	1	1	1	1	1	1	1
976	2	0	3	32	0	0	0	0	0	0	0	0	0	0	1	0	0	0	0	0	17	8	0	0	0	0	0.9230769231	1.0000000000	0	1	0	0	0	0.0000000000	1	0	0	0	0	0	0	0	1	1	1	1	-1	-1	1
977	3	1	9	110	0	0	0	0	1	0	0	0	0	0	1	1	0	0	1	0	26	77	0	0	0	1	0.6000000000	1.0000000000	1	1	0	0	0	0.2000000000	1	0	0	0	0	0	0	0	1	-1	-1	1	-1	-1	1
978	3	0	2	41	0	0	0	0	0	0	0	0	0	1	1	0	0	0	0	0	20	14	0	0	0	0	0.9230769231	1.0000000000	0	1	0	0	0	0.0000000000	1	0	0	0	0	0	0	0	1	1	1	1	-1	-1	1
979	3	1	4	65	1	0	0	0	0	0	0	0	0	0	1	1	0	0	0	0	25	33	0	0	0	0	0.0000000000	0.0000000000	0	1	1	0	0	1.0000000000	0	0	0	0	0	0	0	0	1	0	1	1	1	-1	1
980	4	0	5	115	1	0	0	0	3	0	2	1	0	11	1	1	1	0	1	0	13	46	48	0	0	0	0.0000000000	0.0000000000	0	1	1	0	0	0.0000000000	1	0	0	0	0	0	0	0	1	-1	1	1	1	1	1
981	4	1	2	58	0	0	0	0	0	0	0	0	0	0	1	0	0	0	0	0	18	33	0	0	1	0	0.8888888889	0.0909090909	0	1	0	0	0	0.1111111111	0	0	0	0	0	0	0	1	1	0	1	1	0	-1	1
982	3	1	4	58	1	0	0	0	0	0	0	0	0	4	1	1	0	0	0	0	22	29	0	0	0	0	1.0000000000	1.0000000000	0	1	0	1	0	0.0000000000	1	0	0	0	0	1	0	0	1	0	-1	0	-1	-1	1
983	3	1	4	59	1	0	0	0	0	0	0	0	0	4	1	1	0	0	0	0	22	30	0	0	0	0	1.0000000000	1.0000000000	0	1	0	1	0	0.0000000000	1	0	0	0	0	1	0	0	1	0	-1	0	-1	-1	1
984	3	1	5	67	0	0	0	0	0	0	0	0	0	0	1	0	0	0	0	0	23	37	0	0	0	0	0.0000000000	0.0000000000	0	1	0	0	0	0.0000000000	0	0	0	0	0	0	0	0	1	0	1	1	1	1	1
985	2	0	3	44	1	1	0	0	0	0	0	0	0	1	1	1	0	0	0	0	13	24	0	0	0	0	0.0000000000	0.0000000000	0	0	0	0	0	0.0000000000	1	0	0	0	0	0	1	0	1	1	1	1	1	1	1
986	3	1	1	40	0	0	0	0	0	0	0	0	0	0	1	0	0	0	0	0	20	13	0	0	0	0	0.0000000000	0.0526315789	0	1	0	0	0	1.0000000000	0	0	0	0	0	0	0	0	1	1	1	1	1	-1	1
987	3	1	3	57	1	0	0	0	0	0	0	0	0	0	1	0	0	0	0	0	19	31	0	0	0	0	1.0000000000	1.0000000000	0	1	0	0	0	0.0000000000	1	0	0	0	0	0	0	0	1	0	-1	1	-1	-1	1
988	2	0	2	36	0	0	0	0	0	0	0	0	0	0	1	0	0	0	0	0	15	14	0	0	0	0	0.0000000000	0.0625000000	0	1	0	0	0	0.0000000000	0	0	0	0	0	1	0	0	1	1	1	1	0	1	1
989	4	1	5	80	2	0	0	0	0	0	0	0	0	0	1	0	0	0	0	0	26	47	0	0	0	0	0.0000000000	0.0000000000	0	1	0	0	0	0.0000000000	0	0	0	0	0	0	0	0	1	-1	1	1	1	1	1
990	3	1	8	78	1	0	0	0	0	0	0	0	0	6	1	1	0	0	1	0	19	52	0	0	0	0	0.9230769231	1.0000000000	0	1	0	0	0	0.0000000000	1	0	0	0	0	0	0	0	1	-1	1	1	-1	-1	1
991	2	0	2	39	0	0	0	0	0	0	0	0	0	0	1	1	0	0	0	0	16	16	0	0	0	0	0.9230769231	1.0000000000	0	1	0	0	0	0.0000000000	1	0	0	0	0	0	0	0	1	1	1	1	-1	-1	1
992	3	0	3	40	0	0	0	1	0	0	0	0	0	13	1	1	1	0	0	0	13	20	0	0	0	0	1.0000000000	0.1428571429	0	1	0	0	0	0.0000000000	1	0	0	0	0	1	0	0	1	1	1	1	1	-1	1
993	3	0	3	40	0	0	0	1	0	0	0	0	0	13	1	1	1	0	0	0	13	20	0	0	0	0	1.0000000000	0.1428571429	0	1	0	0	0	0.0000000000	1	0	0	0	0	1	0	0	1	1	1	1	1	-1	1
994	2	0	3	42	1	0	0	0	0	0	0	0	0	0	1	0	0	0	1	0	17	18	0	0	0	0	0.0000000000	0.7500000000	0	1	0	0	0	0.0000000000	1	0	0	0	0	0	0	0	1	1	0	1	-1	1	1
995	2	0	5	88	0	0	0	0	0	0	0	0	0	0	1	0	0	0	0	0	25	56	0	0	0	0	0.5000000000	0.0172413793	0	1	0	0	0	0.5000000000	0	0	0	0	0	0	0	0	1	-1	1	1	1	-1	1
996	2	0	7	125	0	0	0	0	0	0	0	0	0	42	1	1	0	0	0	0	15	103	0	0	0	0	0.0000000000	1.0000000000	0	1	1	0	0	1.0000000000	1	0	0	0	0	0	0	0	1	-1	-1	1	-1	-1	1
997	3	1	3	53	0	0	0	0	0	0	0	0	0	0	1	0	0	0	0	0	21	25	0	0	0	0	0.0000000000	0.0000000000	0	1	0	0	0	0.0000000000	0	0	0	0	0	0	0	0	1	1	1	1	1	1	1
998	4	0	5	114	1	0	0	0	3	0	1	1	0	11	1	1	1	0	1	0	13	46	47	0	0	0	0.0000000000	0.0000000000	0	1	1	0	0	0.0000000000	1	0	0	0	0	0	0	0	1	-1	1	1	1	1	1
999	4	0	5	66	0	0	0	0	0	0	0	0	0	10	1	1	1	0	1	0	13	46	0	0	0	0	0.0000000000	0.0000000000	0	1	1	0	0	0.0000000000	1	0	0	0	0	0	0	0	1	0	1	1	1	1	1
1000	2	0	2	36	0	0	0	0	0	0	0	0	0	4	1	1	0	0	0	0	13	16	0	0	0	0	0.0000000000	0.0000000000	0	1	0	0	0	0.0000000000	0	0	0	0	0	0	0	0	1	1	1	1	1	1	1
1001	2	0	2	51	0	0	0	0	0	0	1	0	0	0	1	0	0	0	0	0	12	24	7	0	0	0	0.0000000000	1.0000000000	0	1	1	0	0	0.0000000000	1	0	0	0	0	0	0	0	1	1	-1	1	-1	1	1
1002	2	0	4	73	1	0	0	0	0	0	0	0	0	23	1	1	0	0	0	0	13	53	0	0	0	1	1.0000000000	1.0000000000	0	1	0	0	0	0.0000000000	1	0	0	0	0	1	0	0	1	0	-1	1	-1	-1	1
1003	2	0	4	73	1	0	0	0	0	0	0	0	0	21	1	1	0	0	0	0	13	53	0	0	0	1	1.0000000000	1.0000000000	0	1	0	0	0	0.0000000000	1	0	0	0	0	1	0	0	1	0	-1	1	-1	-1	1
1004	2	0	4	73	1	0	0	0	0	0	0	0	0	19	1	1	0	0	0	0	13	53	0	0	0	1	1.0000000000	1.0000000000	0	1	0	0	0	0.0000000000	1	0	0	0	0	1	0	0	1	0	-1	1	-1	-1	1
1005	2	0	4	73	1	0	0	0	0	0	0	0	0	28	1	1	0	0	0	0	13	53	0	0	0	1	1.0000000000	1.0000000000	0	1	0	0	0	0.0000000000	1	0	0	0	0	1	0	0	1	0	-1	1	-1	-1	1
1006	3	0	2	37	0	0	0	0	0	0	0	0	0	0	1	1	0	0	0	0	14	16	0	0	0	0	0.9230769231	1.0000000000	0	1	0	0	0	0.0000000000	1	0	0	0	0	0	0	0	1	1	1	1	-1	-1	1
1007	2	0	5	78	0	0	0	0	0	0	0	0	0	22	1	1	0	0	1	0	14	57	0	0	0	0	0.0000000000	0.0000000000	0	1	0	0	0	0.0000000000	0	0	0	0	0	0	0	0	1	-1	1	1	1	1	1
1008	2	0	5	78	0	0	0	0	0	0	0	0	0	23	1	1	0	0	1	0	14	57	0	0	0	0	0.0000000000	0.0000000000	0	1	0	0	0	0.0000000000	0	0	0	0	0	0	0	0	1	-1	1	1	1	1	1
1009	2	0	5	78	0	0	0	0	0	0	0	0	0	23	1	1	0	0	1	0	14	57	0	0	0	0	0.0000000000	0.0000000000	0	1	0	0	0	0.0000000000	0	0	0	0	0	0	0	0	1	-1	1	1	1	1	1
1010	4	0	3	119	0	0	0	0	1	0	9	8	0	9	1	0	1	0	0	0	12	22	77	0	0	0	0.3750000000	0.0000000000	0	1	0	0	0	0.0000000000	1	0	0	0	0	0	0	0	1	-1	1	1	0	0	1
1011	4	0	3	89	0	0	0	0	1	0	1	1	0	33	1	0	1	0	0	0	12	22	47	0	0	0	0.3750000000	0.0000000000	0	1	0	0	0	0.0000000000	1	0	0	0	0	0	0	0	1	-1	1	1	0	0	1
1012	4	0	3	69	0	0	0	0	1	0	3	3	0	11	1	0	1	0	0	0	12	22	27	0	0	0	0.3750000000	0.0000000000	0	1	0	0	0	0.0000000000	1	0	0	0	0	0	0	0	1	0	1	1	0	0	1
1013	4	0	3	60	0	0	0	0	1	0	2	2	0	12	1	0	1	0	0	0	12	22	18	0	0	0	0.3750000000	0.0000000000	0	1	0	0	0	0.0000000000	1	0	0	0	0	0	0	0	1	0	1	1	0	0	1
1014	3	0	2	39	0	0	0	0	0	0	0	0	0	0	1	0	0	0	0	0	15	17	0	0	0	0	1.0000000000	1.0000000000	0	1	0	0	0	0.0000000000	1	0	0	0	0	0	0	0	1	1	-1	1	-1	-1	1
1015	2	0	8	85	2	0	0	0	0	0	0	0	0	0	1	0	0	0	1	0	13	65	0	0	1	0	0.0000000000	0.0000000000	0	1	0	0	0	0.0000000000	0	0	0	0	0	0	0	0	1	-1	1	1	1	1	1
1016	4	0	3	111	0	0	0	0	2	0	7	6	0	9	1	0	1	0	0	0	12	22	69	0	0	0	0.3750000000	0.0000000000	0	1	0	0	0	0.0000000000	1	0	0	0	0	0	0	0	1	-1	1	1	0	0	1
1017	3	0	2	38	0	0	0	0	0	0	0	0	0	0	1	0	0	0	0	0	14	17	0	0	0	0	0.9230769231	1.0000000000	0	1	0	0	0	0.0000000000	1	0	0	0	0	0	0	0	1	1	1	1	-1	-1	1
1018	1	0	3	46	0	0	0	0	0	0	0	0	0	0	1	1	0	0	0	0	26	13	0	0	0	0	0.0000000000	0.7857142857	0	1	0	0	0	1.0000000000	1	0	0	0	0	1	0	0	1	1	-1	1	1	-1	1
1019	4	0	3	133	0	0	0	0	3	0	9	5	0	21	1	0	1	0	0	0	12	22	91	0	1	0	0.3750000000	0.0000000000	0	1	0	0	0	0.0000000000	1	0	0	0	0	0	0	0	1	-1	1	1	0	0	1
1020	4	0	3	113	0	0	0	0	2	0	7	6	0	9	1	0	1	0	0	0	12	22	71	0	1	0	0.3750000000	0.0000000000	0	1	0	0	0	0.0000000000	1	0	0	0	0	0	0	0	1	-1	1	1	0	0	1
1021	4	0	3	190	0	0	0	0	6	0	15	7	0	9	1	0	1	0	0	0	12	22	148	0	1	0	0.3750000000	0.0000000000	0	1	0	0	0	0.0000000000	1	0	0	0	0	0	0	0	1	-1	1	1	0	0	1
1022	4	0	3	49	0	0	0	0	1	0	1	1	0	9	1	0	1	0	0	0	12	22	7	0	0	0	0.3750000000	0.0000000000	0	1	0	0	0	0.0000000000	1	0	0	0	0	0	0	0	1	1	1	1	0	0	1
1023	5	1	4	58	0	0	0	0	0	0	0	0	0	0	1	1	0	0	0	0	24	27	0	0	0	0	0.0000000000	0.0000000000	0	1	1	0	0	0.0000000000	0	0	0	0	0	0	0	0	1	0	1	1	1	1	1
1024	2	0	2	39	0	0	0	0	0	0	0	0	0	4	1	1	0	0	0	0	16	16	0	0	0	0	0.0000000000	0.0000000000	0	0	0	0	0	0.0000000000	1	0	0	0	0	0	0	0	1	1	1	1	1	1	1
1025	2	0	5	49	0	0	0	0	0	0	0	0	0	0	1	0	0	0	0	0	17	25	0	0	0	0	0.0666666667	0.0769230769	0	1	1	0	0	0.8666666667	0	0	0	0	0	0	0	0	1	1	1	1	1	-1	1
1026	1	0	4	35	0	0	0	0	0	0	0	0	0	0	1	1	0	0	0	0	10	18	0	0	1	0	0.0000000000	0.2857142857	0	1	0	0	0	0.0000000000	0	0	0	0	0	0	0	0	1	1	1	1	-1	1	1
1027	4	0	3	81	0	0	0	0	1	0	6	6	0	13	1	0	1	0	0	0	12	22	39	0	0	0	0.3750000000	0.0000000000	0	1	0	0	0	0.0000000000	1	0	0	0	0	0	0	0	1	-1	1	1	0	0	1
1028	4	0	3	65	0	0	0	0	1	0	4	4	0	11	1	0	1	0	0	0	12	22	23	0	0	0	0.3750000000	0.0000000000	0	1	0	0	0	0.0000000000	1	0	0	0	0	0	0	0	1	0	1	1	0	0	1
1029	2	0	1	39	0	0	0	0	0	0	0	0	0	0	1	0	0	0	0	0	24	8	0	0	0	0	0.0000000000	1.0000000000	0	1	1	0	0	0.0000000000	1	0	0	0	0	0	0	0	1	1	-1	1	-1	1	1
1030	4	0	3	56	0	0	0	0	1	0	2	2	0	9	1	0	1	0	0	0	12	22	14	0	0	0	0.3750000000	0.0000000000	0	1	0	0	0	0.0000000000	1	0	0	0	0	0	0	0	1	0	1	1	0	0	1
1031	2	0	2	55	0	0	0	0	0	0	1	0	0	2	1	0	0	0	0	0	21	15	11	0	1	0	1.0000000000	1.0000000000	0	1	0	0	0	0.0000000000	1	0	0	0	0	0	0	0	1	0	-1	1	-1	-1	1
1032	1	0	2	32	0	0	0	0	0	0	0	0	0	0	1	1	0	0	0	0	14	11	0	0	0	0	0.9230769231	1.0000000000	0	1	0	0	0	0.0000000000	1	0	0	0	0	0	0	0	1	1	1	1	-1	-1	1
1033	2	0	2	42	0	0	0	0	0	0	0	0	0	0	1	1	0	0	0	0	14	21	0	0	0	0	0.9230769231	1.0000000000	0	1	0	0	0	0.0000000000	1	0	0	0	0	0	0	0	1	1	1	1	-1	-1	1
1034	1	0	2	39	0	0	0	0	0	0	0	0	0	0	1	0	0	0	0	0	28	4	0	0	0	0	0.9230769231	1.0000000000	0	1	0	0	0	0.0000000000	1	0	0	0	0	0	0	0	1	1	1	1	-1	-1	1
1035	4	1	5	90	1	0	0	0	1	0	0	0	0	0	1	1	0	0	0	0	17	66	0	0	0	0	1.0000000000	1.0000000000	1	1	0	1	0	0.0000000000	1	0	0	0	0	0	0	0	1	-1	-1	0	-1	-1	1
1036	1	0	2	28	1	1	0	0	0	0	0	0	0	0	1	0	0	0	0	0	12	9	0	0	0	0	0.0000000000	0.0000000000	0	1	0	0	0	0.0000000000	0	0	0	0	0	0	0	0	1	1	1	1	1	1	1
1037	1	0	2	28	0	0	0	0	0	0	0	0	0	0	1	0	0	0	1	0	14	7	0	0	0	0	1.0000000000	0.3636363636	1	1	0	0	0	0.0000000000	0	0	0	0	0	0	0	0	1	1	0	1	0	-1	1
1038	2	0	3	97	2	0	0	0	5	0	1	0	0	6	1	1	0	0	1	0	13	25	51	0	0	0	0.0000000000	0.3333333333	0	1	1	0	0	0.0000000000	0	0	0	0	0	0	0	0	1	-1	1	1	-1	1	1
1039	2	0	5	137	1	0	0	0	3	0	1	0	0	16	1	1	0	0	1	0	14	87	28	0	0	0	0.0405405405	1.0000000000	1	1	0	1	0	0.0000000000	0	0	0	0	0	0	0	0	1	-1	-1	0	-1	1	1
1040	4	0	4	92	0	0	0	0	0	0	1	0	0	12	1	1	0	0	0	0	24	27	33	0	0	0	0.0000000000	0.6428571429	1	1	0	0	0	0.0000000000	0	0	0	0	0	0	0	0	1	-1	-1	1	0	1	1
1041	4	1	2	43	0	0	0	0	0	0	0	0	0	0	1	0	0	0	1	0	15	21	0	0	0	1	1.0000000000	0.1666666667	0	1	0	0	0	0.0000000000	1	0	0	0	0	0	0	0	1	1	1	1	0	-1	1
1042	3	1	2	53	0	0	0	0	0	0	0	0	0	0	1	0	0	0	0	0	20	26	0	0	0	0	0.0000000000	0.0000000000	0	1	1	0	0	0.0000000000	0	0	0	0	0	0	1	0	1	1	1	1	1	1	1
1043	3	1	3	45	0	0	0	0	0	0	0	0	0	4	1	1	0	0	1	0	17	21	0	0	0	0	0.0000000000	0.0000000000	0	1	0	0	0	1.0000000000	0	0	0	0	0	0	0	0	1	1	1	1	1	-1	1
1044	4	2	1	41	0	0	0	0	0	0	0	0	0	0	1	1	0	0	0	0	22	12	0	0	0	0	0.0000000000	0.0000000000	0	0	0	0	0	0.0000000000	1	0	0	0	0	0	1	0	1	1	1	1	1	1	1
1045	1	0	3	43	0	0	0	0	0	0	0	0	0	0	1	1	0	0	0	0	6	30	0	0	0	0	0.9230769231	1.0000000000	0	1	0	0	0	0.0000000000	1	0	0	0	0	0	0	0	1	1	1	1	-1	-1	1
1046	3	0	3	48	0	0	0	0	0	0	0	0	0	0	1	0	0	0	0	0	15	20	5	0	0	0	0.0000000000	0.6428571429	1	1	0	0	0	0.0000000000	0	0	0	0	0	0	0	0	1	1	-1	1	0	1	1
1047	4	0	3	79	0	0	0	0	0	0	2	0	0	12	1	0	0	0	0	0	15	20	36	0	0	0	0.0000000000	0.6428571429	1	1	0	0	0	0.0000000000	0	0	0	0	0	0	0	0	1	-1	-1	1	0	1	1
1048	3	1	4	64	1	0	0	0	0	0	0	0	0	0	1	0	0	0	0	0	16	41	0	0	1	0	1.0000000000	1.0000000000	1	1	0	0	0	0.0000000000	1	0	0	0	0	0	0	0	1	0	-1	1	-1	-1	1
1049	2	1	3	60	0	0	0	0	0	0	0	0	0	0	1	0	0	0	0	0	29	24	0	0	0	0	0.9230769231	1.0000000000	0	1	0	0	0	0.0000000000	1	0	0	0	0	0	0	0	1	0	1	1	-1	-1	1
1050	4	2	3	63	0	0	0	0	0	0	0	0	0	0	1	1	0	0	0	0	20	26	9	0	0	0	0.0000000000	0.0000000000	0	0	0	0	0	0.0000000000	1	0	0	0	0	0	1	0	1	0	1	1	1	1	1
1051	3	1	5	56	0	0	0	0	0	0	0	0	0	0	1	0	0	0	0	0	21	28	0	0	0	0	0.0000000000	0.0000000000	0	1	0	0	0	0.0000000000	0	0	0	0	0	0	0	0	1	0	1	1	1	1	1
1052	2	1	5	59	1	0	0	0	0	0	0	0	0	0	1	0	0	0	0	0	23	29	0	0	0	0	0.0666666667	0.0769230769	0	1	1	0	0	0.8666666667	0	0	0	0	0	0	0	0	1	0	1	1	1	-1	1
1053	5	1	2	41	0	0	0	0	0	0	0	0	0	0	1	0	0	0	1	0	12	22	0	0	0	1	1.0000000000	1.0000000000	0	1	0	0	0	0.0000000000	1	0	0	0	0	1	0	0	1	1	-1	1	-1	-1	1
1054	2	0	4	66	0	0	0	0	0	0	0	0	0	10	1	1	0	0	0	0	25	34	0	0	0	0	0.0000000000	0.7857142857	0	1	0	0	0	1.0000000000	1	0	0	0	0	1	0	0	1	0	-1	1	1	-1	1
1055	1	0	3	42	0	0	0	1	0	0	0	0	0	1	1	1	0	0	0	0	14	21	0	0	0	0	1.0000000000	0.1428571429	1	1	0	0	0	0.0000000000	0	0	0	0	0	1	0	0	1	1	1	1	0	-1	1
1056	1	0	6	88	0	0	0	0	0	0	0	0	0	20	1	1	0	0	1	0	22	59	0	0	0	0	0.0000000000	0.1000000000	0	1	0	0	0	0.0000000000	0	0	0	0	0	0	0	0	1	-1	1	1	1	1	1
1057	1	0	6	88	0	0	0	0	0	0	0	0	0	25	1	1	0	0	1	0	22	59	0	0	0	0	0.0000000000	0.1000000000	0	1	0	0	0	0.0000000000	0	0	0	0	0	0	0	0	1	-1	1	1	1	1	1
1058	3	1	4	60	1	0	0	0	0	0	0	0	0	4	1	1	0	0	0	0	22	31	0	0	0	0	1.0000000000	1.0000000000	0	1	0	1	0	0.0000000000	1	0	0	0	0	1	0	0	1	0	-1	0	-1	-1	1
1059	4	1	3	48	0	0	0	0	0	0	0	0	0	6	1	1	0	0	1	0	19	22	0	0	0	1	1.0000000000	1.0000000000	0	1	0	0	0	0.0000000000	1	0	0	0	0	1	0	0	1	1	-1	1	-1	-1	1
1060	3	0	2	50	0	0	0	0	0	0	0	0	0	0	1	0	0	0	0	0	19	24	0	0	0	0	0.0000000000	0.0000000000	0	1	0	1	0	0.0000000000	0	0	0	0	0	0	0	0	1	1	1	0	1	1	1
1061	1	0	4	43	1	0	0	0	0	0	0	0	0	0	1	1	0	0	0	0	17	19	0	0	0	0	1.0000000000	1.0000000000	0	1	0	0	0	0.0000000000	1	0	0	0	0	0	0	0	1	1	-1	1	-1	-1	1
1062	4	1	3	52	0	0	0	0	0	0	0	0	0	1	1	0	0	0	0	0	18	27	0	0	0	0	0.9230769231	1.0000000000	0	1	0	0	0	0.0000000000	1	0	0	0	0	0	0	0	1	1	1	1	-1	-1	1
1063	2	0	2	49	0	0	0	0	0	0	0	0	0	0	1	0	0	0	0	0	28	14	0	0	0	0	0.9230769231	1.0000000000	0	1	0	0	0	0.0000000000	1	0	0	0	0	0	0	0	1	1	1	1	-1	-1	1
1064	2	0	4	102	2	1	0	0	3	0	2	1	0	1	1	0	0	0	0	0	17	29	48	0	0	0	0.0000000000	0.0000000000	0	1	1	0	0	0.0000000000	0	0	0	0	0	0	0	0	1	-1	1	1	1	1	1
1065	4	1	5	62	0	0	0	0	0	0	0	0	0	6	1	1	0	0	0	0	19	36	0	0	0	0	0.0000000000	0.0000000000	0	1	0	0	0	0.0000000000	0	0	0	0	0	0	0	0	1	0	1	1	1	1	1
1066	4	1	5	73	0	0	0	0	1	0	0	0	0	6	1	1	0	0	0	0	19	47	0	0	0	0	0.9230769231	1.0000000000	0	1	0	0	0	0.0000000000	1	0	0	0	0	0	0	0	1	0	1	1	-1	-1	1
1067	4	1	7	132	0	0	0	0	3	0	0	0	0	6	1	1	0	0	0	0	19	106	0	0	0	0	0.9230769231	1.0000000000	0	1	0	0	0	0.0000000000	1	0	0	0	0	0	0	0	1	-1	1	1	-1	-1	1
1068	4	1	9	137	0	0	0	0	3	0	0	0	0	6	1	1	0	0	0	0	19	111	0	0	0	0	0.9230769231	1.0000000000	0	1	0	0	0	0.0000000000	1	0	0	0	0	0	0	0	1	-1	1	1	-1	-1	1
1069	5	1	2	52	0	0	0	0	0	0	0	0	0	6	1	1	0	0	1	0	19	26	0	0	0	0	0.0000000000	1.0000000000	0	1	0	0	0	0.0000000000	1	0	0	0	0	0	0	0	1	1	-1	1	-1	1	1
1070	2	0	3	141	2	0	0	0	7	0	2	2	0	8	1	1	0	0	1	0	13	25	95	0	0	0	0.0000000000	0.3333333333	0	1	1	0	0	0.0000000000	0	0	0	0	0	0	0	0	1	-1	1	1	-1	1	1
1071	3	1	3	50	0	0	0	0	0	0	0	0	0	7	1	1	0	0	1	0	21	22	0	0	0	1	1.0000000000	1.0000000000	0	1	0	0	0	0.0000000000	1	0	0	0	0	1	0	0	1	1	-1	1	-1	-1	1
1072	3	1	2	42	0	0	0	0	0	0	0	0	0	1	1	0	0	0	0	0	17	18	0	0	0	0	0.0000000000	0.0000000000	0	1	0	0	0	0.0000000000	0	0	0	0	0	0	0	0	1	1	1	1	1	1	1
1073	3	0	2	73	1	0	0	0	0	0	1	0	0	3	1	0	0	0	0	0	21	15	29	0	1	0	1.0000000000	1.0000000000	0	1	0	0	0	0.0000000000	1	0	0	0	0	0	0	0	1	0	-1	1	-1	-1	1
1074	1	0	4	69	0	0	0	0	0	0	0	0	0	20	1	1	0	0	0	0	21	41	0	0	0	0	0.3076923077	1.0000000000	0	1	0	0	0	0.0000000000	0	0	0	0	0	0	0	0	1	0	1	1	-1	1	1
1075	2	0	3	38	0	0	0	0	0	0	0	0	0	0	1	0	0	0	1	0	23	8	0	0	0	0	0.0000000000	0.0000000000	0	1	0	0	0	0.0000000000	0	0	0	0	0	0	0	0	1	1	1	1	1	1	1
1076	3	0	5	95	1	0	0	0	0	0	1	0	0	14	1	0	0	0	0	0	13	41	33	0	0	0	0.8571428571	1.0000000000	1	1	0	0	0	0.0000000000	1	0	0	0	0	1	0	0	1	-1	-1	1	-1	-1	1
1077	2	0	2	37	0	0	0	0	0	0	0	0	0	0	1	0	0	0	0	0	14	16	0	0	0	0	0.0000000000	0.0000000000	0	1	0	0	0	0.0000000000	0	0	0	0	0	0	0	0	1	1	1	1	1	1	1
1078	2	0	5	53	0	0	0	0	0	0	0	0	0	0	1	0	0	0	0	0	17	29	0	0	0	0	0.9230769231	1.0000000000	0	1	0	0	0	0.0000000000	1	0	0	0	0	0	0	0	1	1	1	1	-1	-1	1
1079	2	0	3	84	0	0	0	0	0	0	1	0	0	21	1	1	0	0	0	0	19	44	13	0	0	0	0.0000000000	0.6250000000	0	1	0	0	0	0.0000000000	0	0	0	0	0	0	0	0	1	-1	-1	1	0	1	1
1080	3	2	2	32	0	0	0	0	0	0	0	0	0	5	1	1	0	0	0	0	15	10	0	0	0	0	1.0000000000	1.0000000000	0	1	1	0	0	0.0000000000	1	0	0	0	0	0	0	0	0	1	-1	1	-1	-1	1
1081	5	1	3	88	0	0	0	0	0	0	0	0	0	22	1	1	0	0	1	0	20	61	0	0	0	1	1.0000000000	0.0833333333	1	1	1	0	1	0.0000000000	1	0	0	0	0	0	0	0	1	-1	1	-1	1	-1	1
1082	5	1	2	87	0	0	0	0	0	0	0	0	0	22	1	1	0	0	1	0	20	60	0	0	0	1	1.0000000000	0.0833333333	1	1	1	0	1	0.0000000000	1	0	0	0	0	0	0	0	1	-1	1	-1	1	-1	1
1083	2	0	4	73	1	0	0	0	0	0	0	0	0	22	1	1	0	0	0	0	13	53	0	0	0	1	1.0000000000	1.0000000000	0	1	0	0	0	0.0000000000	1	0	0	0	0	1	0	0	1	0	-1	1	-1	-1	1
1084	2	1	3	47	0	0	0	0	0	0	0	0	0	0	1	1	0	0	0	0	10	30	0	0	0	0	0.9230769231	1.0000000000	0	1	0	0	0	0.0000000000	1	0	0	0	0	0	0	0	1	1	1	1	-1	-1	1
1085	2	0	4	73	1	0	0	0	0	0	0	0	0	19	1	1	0	0	0	0	13	53	0	0	0	1	1.0000000000	1.0000000000	0	1	0	0	0	0.0000000000	1	0	0	0	0	1	0	0	1	0	-1	1	-1	-1	1
1086	3	1	4	114	2	0	0	0	5	0	1	0	0	2	1	0	0	0	0	0	24	31	51	0	1	0	0.0000000000	0.3333333333	0	1	1	0	0	0.0000000000	0	0	0	0	0	0	0	0	1	-1	1	1	-1	1	1
1087	2	0	4	73	1	0	0	0	0	0	0	0	0	24	1	1	0	0	0	0	13	53	0	0	0	1	1.0000000000	1.0000000000	0	1	0	0	0	0.0000000000	1	0	0	0	0	1	0	0	1	0	-1	1	-1	-1	1
1088	3	0	2	37	0	0	0	0	0	0	0	0	0	0	1	0	0	0	0	0	14	16	0	0	0	0	0.9230769231	1.0000000000	0	1	0	0	0	0.0000000000	1	0	0	0	0	0	0	0	1	1	1	1	-1	-1	1
1089	2	0	2	52	1	1	0	0	0	0	0	0	0	0	1	0	0	0	0	0	18	27	0	0	0	0	0.0000000000	1.0000000000	0	1	1	0	0	1.0000000000	1	0	0	0	0	0	0	0	1	1	-1	1	-1	-1	1
1090	1	0	2	28	0	0	0	0	0	0	0	0	0	0	1	0	0	0	1	0	15	6	0	0	0	0	0.0000000000	0.0000000000	0	1	0	0	0	0.0000000000	0	0	0	0	0	0	0	0	1	1	1	1	1	1	1
1091	3	0	4	59	1	0	0	0	0	0	0	0	0	1	1	0	0	0	0	0	26	26	0	0	0	0	0.9333333333	1.0000000000	0	1	0	0	0	0.0000000000	1	0	0	0	0	0	0	0	1	0	1	1	-1	-1	1
1092	1	0	3	30	1	1	0	0	0	0	0	0	0	0	1	0	0	0	0	0	11	12	0	0	0	0	0.0000000000	0.0000000000	0	1	0	0	0	0.0000000000	0	0	0	0	0	0	0	0	1	1	1	1	1	1	1
1093	2	0	5	108	0	0	0	0	2	0	0	0	0	16	1	1	0	0	1	0	14	87	0	0	0	0	0.0405405405	0.9666666667	1	1	0	1	0	0.0810810811	0	0	0	0	0	0	0	0	1	-1	-1	0	-1	1	1
1094	2	0	4	70	0	0	0	0	0	1	0	0	0	15	1	1	0	0	0	0	22	41	0	0	0	0	0.0000000000	0.0000000000	0	1	1	0	0	1.0000000000	0	0	0	0	0	0	0	0	1	0	1	1	1	-1	1
1095	2	0	8	89	0	0	0	0	1	0	0	0	0	1	1	0	0	0	0	0	17	65	0	0	1	0	0.7500000000	0.2222222222	1	1	0	0	0	0.1250000000	0	0	0	0	0	0	0	0	1	-1	1	1	0	-1	1
1096	1	0	4	79	1	0	0	0	0	0	0	0	0	28	1	1	0	0	0	0	13	59	0	0	0	0	0.0000000000	0.0000000000	0	1	0	0	0	0.0000000000	0	0	0	0	0	0	0	0	1	-1	1	1	1	1	1
1097	1	0	4	79	1	0	0	0	0	0	0	0	0	29	1	1	0	0	0	0	13	59	0	0	0	0	0.0000000000	0.0000000000	0	1	0	0	0	0.0000000000	0	0	0	0	0	0	0	0	1	-1	1	1	1	1	1
1098	1	0	4	79	1	0	0	0	0	0	0	0	0	33	1	1	0	0	0	0	13	59	0	0	0	0	0.0000000000	0.0000000000	0	1	0	0	0	0.0000000000	0	0	0	0	0	0	0	0	1	-1	1	1	1	1	1
1099	1	0	4	79	1	0	0	0	0	0	0	0	0	29	1	1	0	0	0	0	13	59	0	0	0	0	0.0000000000	0.0000000000	0	1	0	0	0	0.0000000000	0	0	0	0	0	0	0	0	1	-1	1	1	1	1	1
1100	2	0	2	37	0	0	0	0	0	0	0	0	0	0	1	0	0	0	1	0	13	17	0	0	0	0	0.0000000000	0.0000000000	0	1	0	0	0	0.0000000000	0	0	0	0	0	0	0	0	1	1	1	1	1	1	1
1101	2	0	6	63	0	0	0	0	0	1	0	0	0	3	1	1	0	0	0	0	12	44	0	0	0	0	0.0666666667	0.0769230769	0	1	1	0	0	0.8666666667	0	0	0	0	0	0	0	0	1	0	1	1	1	-1	1
1102	1	0	5	52	1	0	0	0	0	0	0	0	0	0	1	0	0	0	0	0	15	30	0	0	0	0	0.5000000000	0.0000000000	0	1	0	0	0	0.5000000000	0	0	0	0	0	1	0	0	1	1	1	1	1	-1	1
1103	1	0	5	54	1	0	0	0	0	0	0	0	0	6	1	1	0	0	0	0	19	28	0	0	0	0	0.9230769231	1.0000000000	0	1	0	0	0	0.0000000000	1	0	0	0	0	0	0	0	1	0	1	1	-1	-1	1
1104	1	0	8	85	1	0	0	0	0	0	0	0	0	0	1	1	0	0	0	0	18	60	0	0	0	0	0.0000000000	0.0000000000	0	1	0	0	0	0.0000000000	0	0	0	0	0	0	0	0	1	-1	1	1	1	1	1
1105	2	0	2	43	0	0	0	0	0	0	0	0	0	0	1	0	0	0	1	0	22	14	0	0	0	0	0.9411764706	1.0000000000	0	1	0	0	0	0.0000000000	1	0	0	0	0	0	0	0	1	1	1	1	-1	-1	1
1106	2	0	3	84	0	0	0	0	0	0	1	0	0	18	1	1	0	0	0	0	19	44	13	0	0	0	0.0000000000	0.6250000000	0	1	0	0	0	0.0000000000	0	0	0	0	0	0	0	0	1	-1	-1	1	0	1	1
1107	6	1	2	57	0	0	0	0	0	0	0	0	0	0	1	0	0	0	1	0	14	36	0	0	0	0	0.9230769231	1.0000000000	0	1	0	0	0	0.0000000000	1	0	0	0	0	0	0	0	1	0	1	1	-1	-1	1
1108	2	0	4	41	0	0	0	0	0	0	0	0	0	2	1	0	0	0	1	0	15	19	0	0	0	1	1.0000000000	1.0000000000	1	1	0	0	0	0.0000000000	1	0	0	0	0	0	0	0	1	1	-1	1	-1	-1	1
1109	3	1	2	52	0	0	0	0	0	0	1	0	0	10	1	1	0	0	0	0	14	17	13	0	0	0	0.7435897436	1.0000000000	1	1	0	0	0	0.0000000000	1	0	0	0	0	0	0	1	1	1	-1	1	-1	-1	1
1110	2	0	4	48	0	0	0	0	0	0	0	0	0	2	1	0	0	0	1	0	15	26	0	0	0	0	0.8571428571	1.0000000000	1	1	0	0	0	0.1428571429	1	0	0	0	0	1	0	0	1	1	-1	1	-1	-1	1
1111	3	1	5	59	0	0	0	0	0	0	0	0	0	0	1	0	0	0	1	0	16	36	0	0	0	0	0.0000000000	1.0000000000	0	1	1	0	0	1.0000000000	1	0	0	0	0	0	0	0	1	0	-1	1	-1	-1	1
1112	3	1	4	158	2	0	0	0	7	0	2	2	0	4	1	0	0	0	0	0	24	31	95	0	1	0	0.0000000000	0.3333333333	0	1	1	0	0	0.0000000000	0	0	0	0	0	0	0	0	1	-1	1	1	-1	1	1
1113	3	1	4	62	1	0	0	0	1	0	0	0	0	0	1	0	0	0	0	0	24	31	0	0	1	0	0.0000000000	0.3333333333	0	1	1	0	0	0.0000000000	0	0	0	0	0	0	0	0	1	0	1	1	-1	1	1
1114	1	0	2	33	1	1	0	0	0	0	0	0	0	0	1	0	0	0	0	0	14	12	0	0	0	0	0.0000000000	0.0000000000	0	1	0	0	0	0.0000000000	0	0	0	0	0	0	0	0	1	1	1	1	1	1	1
1115	2	0	2	40	0	0	0	0	0	0	0	0	0	0	1	0	0	0	0	0	17	16	0	0	0	0	0.9230769231	1.0000000000	0	1	0	0	0	0.0000000000	1	0	0	0	0	0	0	0	1	1	1	1	-1	-1	1
1116	2	0	3	133	2	0	0	0	7	0	2	2	0	8	1	1	0	0	1	0	13	25	87	0	0	0	0.0000000000	0.3333333333	0	1	1	0	0	0.0000000000	0	0	0	0	0	0	0	0	1	-1	1	1	-1	1	1
1117	1	0	6	57	1	0	0	0	0	0	0	0	0	1	1	1	0	0	1	0	16	34	0	0	0	0	0.0000000000	0.0000000000	0	1	0	0	0	0.0000000000	0	0	0	0	0	0	0	0	1	0	1	1	1	1	1
1118	4	0	3	200	0	0	0	0	0	0	3	2	0	54	1	1	0	0	0	0	10	52	130	0	2	0	1.0000000000	0.0769230769	0	1	0	0	0	0.0000000000	0	0	0	0	0	0	0	0	1	-1	1	1	0	-1	1
1119	1	0	3	39	1	0	0	0	0	0	0	0	0	0	1	0	0	0	0	0	15	17	0	0	0	0	0.9230769231	1.0000000000	0	1	0	0	0	0.0000000000	1	0	0	0	0	0	0	0	1	1	1	1	-1	-1	1
1120	2	0	3	48	1	0	0	0	0	0	0	0	0	0	1	0	0	0	0	0	15	26	0	0	0	0	0.9230769231	1.0000000000	0	1	0	0	0	0.0000000000	1	0	0	0	0	0	0	0	1	1	1	1	-1	-1	1
1121	2	0	3	49	1	0	0	0	0	0	0	0	0	0	1	0	0	0	0	0	15	27	0	0	0	0	0.9230769231	1.0000000000	0	1	0	0	0	0.0000000000	1	0	0	0	0	0	0	0	1	1	1	1	-1	-1	1
1122	5	4	2	55	0	0	0	0	0	0	0	0	0	2	1	1	0	1	0	0	36	12	0	0	0	1	1.0000000000	1.0000000000	0	1	1	0	1	0.0000000000	1	0	0	0	0	0	0	0	-1	0	-1	-1	-1	-1	1
1123	6	4	2	70	0	0	0	0	0	0	0	0	0	2	1	1	0	1	0	0	36	27	0	0	0	1	1.0000000000	1.0000000000	0	1	1	0	1	0.0000000000	1	0	0	0	0	0	0	0	-1	0	-1	-1	-1	-1	1
1124	2	1	2	31	0	0	0	0	0	0	0	0	0	0	1	0	0	0	0	0	15	9	0	0	0	0	0.0000000000	0.0000000000	0	1	0	0	0	0.0000000000	0	0	0	0	0	0	0	0	1	1	1	1	1	1	1
1125	3	1	4	63	1	0	0	0	0	0	0	0	0	4	1	1	0	0	0	0	22	34	0	0	0	0	1.0000000000	1.0000000000	0	1	0	1	0	0.0000000000	1	0	0	0	0	1	0	0	1	0	-1	0	-1	-1	1
1126	3	1	4	150	2	0	0	0	7	0	2	2	0	4	1	0	0	0	0	0	24	31	87	0	1	0	0.0000000000	0.3333333333	0	1	1	0	0	0.0000000000	0	0	0	0	0	0	0	0	1	-1	1	1	-1	1	1
1127	2	0	2	47	0	0	0	0	0	0	1	0	0	10	1	1	0	0	0	0	9	17	13	0	0	0	0.7435897436	1.0000000000	1	1	0	0	0	0.0000000000	1	0	0	0	0	0	0	1	1	1	-1	1	-1	-1	1
1128	1	0	4	36	0	0	0	0	0	0	0	0	0	0	1	0	0	0	0	0	14	15	0	0	0	0	0.0000000000	0.3636363636	0	1	0	0	0	1.0000000000	0	0	0	0	0	0	0	0	1	1	1	1	0	-1	1
1129	3	1	4	58	1	1	0	0	0	0	0	0	0	0	1	0	0	0	1	0	19	32	0	0	0	0	0.3750000000	0.0000000000	0	1	0	0	0	0.1875000000	0	0	0	0	0	0	0	0	1	0	1	1	0	0	1
1130	3	0	4	57	1	0	0	0	0	0	0	0	0	0	1	0	0	0	1	0	11	39	0	0	0	0	0.0000000000	1.0000000000	0	1	0	0	0	0.0000000000	1	0	0	0	0	0	0	0	1	0	-1	1	-1	1	1
1131	4	0	3	168	0	0	0	0	5	0	13	7	0	9	1	0	1	0	0	0	12	22	126	0	1	0	0.3750000000	0.0000000000	0	1	0	0	0	0.0000000000	1	0	0	0	0	0	0	0	1	-1	1	1	0	0	1
1132	4	0	3	72	0	0	0	0	1	0	5	5	0	11	1	0	1	0	0	0	12	22	30	0	0	0	0.3750000000	0.0000000000	0	1	0	0	0	0.0000000000	1	0	0	0	0	0	0	0	1	0	1	1	0	0	1
1133	4	0	3	93	0	0	0	0	3	0	3	3	0	9	1	0	1	0	0	0	12	22	51	0	0	0	0.3750000000	0.0000000000	0	1	0	0	0	0.0000000000	1	0	0	0	0	0	0	0	1	-1	1	1	0	0	1
1134	2	0	4	67	1	0	0	0	0	0	0	0	0	0	1	1	0	0	1	0	15	45	0	0	0	0	0.0000000000	0.0833333333	0	1	0	0	0	0.0000000000	0	0	0	0	0	0	0	0	1	0	1	1	1	1	1
1135	3	0	2	38	0	0	0	0	0	0	0	0	0	0	1	0	0	0	0	0	15	16	0	0	0	0	1.0000000000	1.0000000000	0	1	0	0	0	0.0000000000	1	0	0	0	0	0	0	0	1	1	-1	1	-1	-1	1
1136	2	0	4	48	0	0	0	0	0	0	0	0	0	0	1	1	0	0	0	0	14	27	0	0	0	0	0.0000000000	0.0000000000	0	1	0	0	0	0.0000000000	0	0	0	0	0	0	0	0	1	1	1	1	1	1	1
1137	1	0	3	37	1	1	0	0	0	0	0	0	0	0	1	0	0	0	1	0	22	8	0	0	0	0	0.0000000000	0.0000000000	0	0	0	0	0	0.0000000000	0	0	0	0	0	1	0	0	1	1	1	1	1	1	1
1138	4	0	3	116	0	0	0	0	2	0	5	0	0	9	1	0	1	0	0	0	12	22	74	0	1	0	0.3750000000	0.0000000000	0	1	0	0	0	0.0000000000	1	0	0	0	0	0	0	0	1	-1	1	1	0	0	1
1139	4	0	3	46	0	0	0	0	0	0	0	0	0	9	1	0	1	0	0	0	12	22	4	0	0	0	0.3750000000	0.0000000000	0	1	0	0	0	0.0000000000	1	0	0	0	0	0	0	0	1	1	1	1	0	0	1
1140	2	0	4	49	0	0	0	0	1	0	0	0	0	2	1	0	0	0	1	0	15	27	0	0	0	0	1.0000000000	1.0000000000	1	1	0	0	0	0.0000000000	1	0	0	0	0	1	0	0	1	1	-1	1	-1	-1	1
1141	1	0	4	45	0	0	0	0	0	0	0	0	0	0	1	0	0	0	0	0	19	19	0	0	0	0	0.0000000000	0.0000000000	0	1	0	0	0	0.0000000000	0	0	0	0	0	0	0	0	1	1	1	1	1	1	1
1142	2	0	3	52	0	0	0	0	0	0	0	0	0	0	1	1	0	0	1	0	17	28	0	0	0	0	0.0000000000	0.0000000000	0	1	1	0	0	0.0000000000	0	0	0	0	0	0	1	0	1	1	1	1	1	1	1
1143	2	0	5	122	0	0	0	0	0	0	2	1	0	25	1	0	0	0	0	0	17	40	57	0	0	0	0.3750000000	0.6923076923	0	1	0	0	0	0.0000000000	0	0	0	0	0	0	0	0	1	-1	-1	1	0	0	1
1144	3	1	4	86	1	0	0	0	0	0	0	0	0	0	1	0	0	0	1	0	19	43	16	0	1	0	0.4375000000	0.0000000000	0	1	0	0	0	0.0000000000	0	0	0	0	0	0	0	0	1	-1	1	1	0	0	1
1145	2	0	3	46	0	0	0	0	0	0	0	0	0	0	1	0	0	0	1	0	14	25	0	0	0	0	1.0000000000	0.0000000000	0	1	0	0	0	0.0000000000	0	0	0	0	0	0	0	0	1	1	1	1	1	-1	1
1146	7	3	10	199	3	0	0	0	1	0	2	1	0	24	1	0	0	1	1	0	31	103	57	0	0	0	0.3750000000	0.7142857143	0	1	0	0	0	0.0000000000	1	0	0	0	0	0	0	0	-1	-1	-1	1	0	0	1
1147	2	0	2	41	0	0	0	0	0	0	0	0	0	0	1	0	0	0	0	0	19	15	0	0	0	0	1.0000000000	1.0000000000	0	1	0	0	0	0.0000000000	1	0	0	0	0	0	0	0	1	1	-1	1	-1	-1	1
1148	3	0	4	56	0	0	0	0	0	0	0	0	0	0	1	0	0	0	0	0	18	31	0	0	0	0	0.0000000000	0.0000000000	0	1	0	0	0	0.0000000000	0	0	0	0	0	0	0	0	1	0	1	1	1	1	1
1149	2	0	2	42	0	0	0	0	0	0	0	0	0	0	1	0	0	0	0	0	13	22	0	0	1	0	0.5000000000	0.0000000000	0	1	0	0	0	0.5000000000	0	0	0	0	0	1	0	0	1	1	1	1	1	-1	1
1150	4	1	6	98	1	0	0	0	0	0	1	0	0	6	1	1	0	0	0	0	29	44	17	0	1	0	0.3750000000	0.0000000000	0	1	0	0	0	0.0000000000	0	0	0	0	0	0	0	0	1	-1	1	1	0	0	1
1151	2	0	4	48	0	0	0	0	0	0	0	0	0	0	1	1	0	0	1	0	15	26	0	0	0	0	0.0000000000	1.0000000000	0	1	1	0	0	1.0000000000	1	0	0	0	0	0	0	0	1	1	-1	1	-1	-1	1
1152	4	2	4	75	5	5	0	0	0	0	0	0	0	13	1	1	0	0	1	0	36	32	0	0	0	0	0.3750000000	0.0000000000	0	1	0	0	0	0.1875000000	0	0	0	0	0	0	0	0	0	0	1	1	0	0	1
1153	2	0	2	48	1	0	0	0	0	0	0	0	0	0	1	0	0	0	0	0	21	20	0	0	0	0	0.3333333333	0.2500000000	0	1	0	0	0	0.0000000000	0	0	0	0	0	0	0	0	1	1	1	1	0	0	1
1154	1	0	4	41	0	0	0	0	0	0	0	0	0	0	1	0	0	0	1	0	11	23	0	0	0	1	1.0000000000	1.0000000000	0	1	0	0	0	0.0000000000	1	0	0	0	0	0	0	0	1	1	-1	1	-1	-1	1
1155	4	2	4	84	1	0	0	0	0	0	4	0	0	0	1	0	0	0	0	0	17	28	31	0	2	0	1.0000000000	1.0000000000	1	1	0	0	0	0.0000000000	1	0	0	0	0	0	0	0	0	-1	-1	1	-1	-1	1
1156	4	2	4	103	5	4	0	0	0	0	0	0	0	14	1	1	0	0	1	0	36	43	16	0	1	0	0.4375000000	0.0000000000	0	1	0	0	0	0.0000000000	0	0	0	0	0	0	0	0	0	-1	1	1	0	0	1
1157	2	0	6	71	1	0	0	0	0	0	0	0	0	0	1	1	0	0	1	0	16	48	0	0	0	0	0.0000000000	1.0000000000	0	1	1	0	0	1.0000000000	1	0	0	0	0	0	0	0	1	0	-1	1	-1	-1	1
1158	6	0	5	52	0	0	0	0	0	0	0	0	0	0	1	0	0	0	1	0	6	39	0	0	1	1	0.2500000000	0.9666666667	0	1	0	0	0	0.2500000000	1	0	0	0	0	1	0	0	1	1	-1	1	-1	0	1
1159	2	0	4	40	0	0	0	0	0	0	0	0	0	1	1	1	0	0	0	0	17	16	0	0	0	0	0.0000000000	0.7857142857	0	1	0	0	0	1.0000000000	1	0	0	0	0	1	0	0	1	1	-1	1	1	-1	1
1160	2	0	5	46	0	0	0	0	0	0	0	0	0	1	1	1	0	0	0	0	17	22	0	0	0	0	0.0000000000	0.7857142857	0	1	0	0	0	1.0000000000	1	0	0	0	0	1	0	0	1	1	-1	1	1	-1	1
1161	3	0	2	55	1	1	0	0	0	0	0	0	0	4	1	1	0	0	0	0	20	28	0	0	0	0	0.0000000000	0.3636363636	0	1	0	0	0	1.0000000000	0	0	0	0	0	0	0	0	1	0	1	1	0	-1	1
1162	2	1	2	77	1	0	0	0	3	0	1	0	0	1	1	0	0	0	0	0	19	10	40	0	0	0	0.0000000000	0.3333333333	1	1	0	0	0	0.0000000000	0	0	0	0	0	0	0	0	1	-1	1	1	0	1	1
1163	2	1	2	36	0	0	0	0	0	0	0	0	0	0	1	0	0	0	0	0	19	10	0	0	0	0	0.0000000000	0.3333333333	1	1	0	0	0	0.0000000000	0	0	0	0	0	0	0	0	1	1	1	1	0	1	1
1164	2	0	2	29	0	0	0	0	0	0	0	0	0	0	1	0	0	0	0	0	15	7	0	0	0	0	1.0000000000	1.0000000000	0	1	0	0	0	0.0000000000	1	0	0	0	0	0	0	0	1	1	-1	1	-1	-1	1
1165	1	0	2	22	0	0	0	0	0	0	0	0	0	0	1	0	0	0	0	0	11	4	0	0	0	0	0.0000000000	0.7857142857	0	1	0	0	0	1.0000000000	1	0	0	0	0	1	0	0	1	1	-1	1	1	-1	1
1166	4	2	2	36	0	0	0	0	0	0	0	0	0	5	1	1	0	0	1	0	15	14	0	0	0	0	0.0000000000	0.0714285714	1	1	0	0	0	0.0000000000	0	0	0	0	0	0	0	0	0	1	1	1	1	1	1
1167	3	1	3	56	0	0	0	0	0	0	0	0	0	0	1	0	0	0	0	0	26	23	0	0	0	0	0.1481481481	0.8571428571	1	1	0	0	0	0.1851851852	0	0	0	0	0	0	0	0	1	0	-1	1	-1	0	1
1168	3	1	6	72	0	0	0	0	0	0	0	0	0	0	1	0	0	0	1	0	19	46	0	0	0	0	0.0000000000	0.0000000000	0	0	0	0	0	0.0000000000	1	0	0	0	0	0	1	0	1	0	1	1	1	1	1
1169	2	0	4	82	3	0	0	0	0	0	0	0	0	0	1	0	0	0	0	0	13	62	0	0	1	0	0.0000000000	0.0000000000	0	1	0	0	0	0.0000000000	0	0	0	0	0	0	0	0	1	-1	1	1	1	1	1
1170	2	0	5	67	1	0	0	0	0	0	0	0	0	0	1	1	0	0	0	0	12	48	0	0	0	0	0.8571428571	1.0000000000	1	1	0	0	0	0.1428571429	1	0	0	0	0	1	0	0	1	0	-1	1	-1	-1	1
1171	4	0	6	75	1	0	0	0	5	0	0	0	0	12	1	1	0	0	0	0	11	57	0	0	0	0	0.0000000000	0.0000000000	0	1	0	0	0	1.0000000000	0	0	0	0	0	0	0	0	1	0	1	1	1	-1	1
1172	4	2	4	86	5	4	0	0	0	0	0	0	0	14	1	1	0	0	1	0	36	43	0	0	0	0	0.4375000000	0.0000000000	0	1	0	0	0	0.1250000000	0	0	0	0	0	0	0	0	0	-1	1	1	0	0	1
1173	2	0	5	102	0	0	0	0	3	0	0	0	0	16	1	1	0	0	1	0	14	81	0	0	1	0	0.0405405405	1.0000000000	1	1	0	1	0	0.0810810811	0	0	0	0	0	0	0	0	1	-1	-1	0	-1	1	1
1174	2	1	2	89	1	0	0	0	3	0	2	1	0	1	1	0	0	0	0	0	19	10	52	0	0	0	0.0000000000	0.3333333333	1	1	0	0	0	0.0000000000	0	0	0	0	0	0	0	0	1	-1	1	1	0	1	1
1175	2	0	5	69	0	0	0	0	0	0	0	0	0	1	1	0	0	0	0	0	16	46	0	0	1	0	0.0000000000	1.0000000000	0	1	0	0	0	0.0000000000	1	0	0	0	0	0	0	0	1	0	-1	1	-1	1	1
1176	3	1	1	38	0	0	0	0	0	0	0	0	0	4	1	0	0	0	0	0	23	8	0	0	0	0	1.0000000000	1.0000000000	0	1	0	1	0	0.0000000000	1	0	0	0	0	0	0	0	1	1	-1	0	-1	-1	1
1177	2	0	4	73	1	0	0	0	0	0	0	0	0	20	1	1	0	0	0	0	13	53	0	0	0	1	1.0000000000	1.0000000000	0	1	0	0	0	0.0000000000	1	0	0	0	0	1	0	0	1	0	-1	1	-1	-1	1
1178	2	1	0	45	0	0	0	0	0	0	0	0	0	0	1	1	0	0	0	0	37	1	0	0	0	1	1.0000000000	0.3333333333	0	1	1	0	1	0.0000000000	1	0	0	0	0	1	0	0	1	1	1	-1	0	-1	1
1179	2	0	4	44	0	0	0	0	0	0	0	0	0	0	1	1	0	0	0	0	10	27	0	0	1	0	0.0000000000	0.2857142857	0	1	0	0	0	0.0000000000	0	0	0	0	0	0	0	0	1	1	1	1	-1	1	1
1180	3	1	5	73	0	0	0	0	0	0	0	0	0	1	1	0	0	0	0	0	20	46	0	0	1	0	0.0000000000	1.0000000000	0	1	0	0	0	0.0000000000	1	0	0	0	0	0	0	0	1	0	-1	1	-1	1	1
1181	2	0	5	82	0	0	0	0	1	0	1	0	0	4	1	0	0	0	0	0	12	46	16	0	0	0	0.0000000000	0.8823529412	1	1	1	0	0	0.0000000000	0	0	0	0	0	0	0	0	1	-1	-1	1	-1	1	1
1182	2	0	5	82	0	0	0	0	1	0	1	0	0	3	1	0	0	0	0	0	12	48	14	0	0	0	0.0000000000	0.8823529412	1	1	1	0	0	0.0000000000	0	0	0	0	0	0	0	0	1	-1	-1	1	-1	1	1
1183	2	0	5	81	0	0	0	0	1	0	1	0	0	3	1	0	0	0	0	0	12	42	19	0	0	0	0.0000000000	0.8823529412	1	1	1	0	0	0.0000000000	0	0	0	0	0	0	0	0	1	-1	-1	1	-1	1	1
1184	1	0	5	46	0	0	0	0	0	0	0	0	0	0	1	1	0	0	1	0	11	28	0	0	0	1	1.0000000000	1.0000000000	0	1	0	0	0	0.0000000000	1	0	0	0	0	0	0	0	1	1	-1	1	-1	-1	1
1185	3	1	3	52	1	0	0	0	0	0	0	0	0	0	1	0	0	0	1	0	19	26	0	0	0	0	0.9230769231	1.0000000000	0	1	0	0	0	0.0000000000	1	0	0	0	0	0	0	0	1	1	1	1	-1	-1	1
1186	1	0	2	30	1	1	0	0	0	0	0	0	0	0	1	0	0	0	0	0	13	10	0	0	0	0	0.0000000000	0.7368421053	1	1	0	0	0	1.0000000000	1	0	0	0	0	0	0	0	1	1	0	1	-1	-1	1
1187	2	0	6	65	0	0	0	0	1	0	0	0	0	4	1	1	0	0	1	0	20	38	0	0	0	0	0.0000000000	0.0000000000	0	0	0	0	0	0.0000000000	1	0	0	0	0	0	1	0	1	0	1	1	1	1	1
1188	2	0	4	73	1	0	0	0	0	0	0	0	0	19	1	1	0	0	0	0	13	53	0	0	0	1	1.0000000000	1.0000000000	0	1	0	0	0	0.0000000000	1	0	0	0	0	1	0	0	1	0	-1	1	-1	-1	1
1189	3	0	5	56	1	1	0	0	0	0	0	0	0	0	1	0	0	0	1	0	14	35	0	0	0	0	0.5000000000	0.0000000000	0	1	1	0	0	0.5000000000	0	0	0	0	0	1	0	0	1	0	1	1	1	-1	1
1190	2	0	4	51	0	0	0	0	0	0	0	0	0	0	1	0	0	0	1	0	11	33	0	0	0	1	1.0000000000	1.0000000000	0	1	0	0	0	0.0000000000	1	0	0	0	0	0	0	0	1	1	-1	1	-1	-1	1
1191	2	0	3	53	0	0	0	0	0	0	0	0	0	0	1	1	0	0	0	0	26	20	0	0	0	0	0.0000000000	0.7857142857	0	1	0	0	0	1.0000000000	1	0	0	0	0	1	0	0	1	1	-1	1	1	-1	1
1192	2	0	3	53	0	0	0	0	0	0	0	0	0	0	1	1	0	0	0	0	26	20	0	0	0	0	0.0000000000	0.7857142857	0	1	0	0	0	1.0000000000	1	0	0	0	0	1	0	0	1	1	-1	1	1	-1	1
1193	2	0	2	51	0	0	0	0	0	0	0	0	0	0	1	1	0	0	0	0	17	27	0	0	0	0	0.0000000000	0.0000000000	0	1	0	0	0	0.0000000000	0	0	0	0	0	0	0	0	1	1	1	1	1	1	1
1194	4	0	3	84	0	0	0	0	0	0	0	0	0	22	1	1	0	0	1	0	16	61	0	0	0	1	1.0000000000	0.0833333333	1	1	1	0	1	0.0000000000	1	0	0	0	0	0	0	0	1	-1	1	-1	1	-1	1
1195	4	0	2	83	0	0	0	0	0	0	0	0	0	22	1	1	0	0	1	0	16	60	0	0	0	1	1.0000000000	0.0833333333	1	1	1	0	1	0.0000000000	1	0	0	0	0	0	0	0	1	-1	1	-1	1	-1	1
1196	5	0	3	94	0	0	0	0	0	0	0	0	0	22	1	1	0	0	1	0	16	71	0	0	0	1	1.0000000000	0.0833333333	1	1	1	0	1	0.0000000000	1	0	0	0	0	0	0	0	1	-1	1	-1	1	-1	1
1197	4	1	6	80	3	2	0	0	1	0	0	0	0	0	1	1	0	0	0	0	26	47	0	0	0	0	0.0000000000	0.2857142857	0	1	0	1	0	0.0000000000	0	0	0	0	0	0	0	0	1	-1	-1	0	1	1	1
1198	4	1	5	77	0	0	0	0	0	0	0	0	0	6	1	1	0	0	0	0	19	51	0	0	0	0	0.0000000000	0.0000000000	0	1	0	0	0	0.0000000000	0	0	0	0	0	0	0	0	1	-1	1	1	1	1	1
1199	2	0	2	36	0	0	0	0	0	0	0	0	0	3	1	1	0	0	0	0	13	16	0	0	0	0	0.0000000000	0.0000000000	0	1	0	0	0	0.0000000000	0	0	0	0	0	0	0	0	1	1	1	1	1	1	1
1200	4	0	3	151	0	0	0	0	1	0	3	2	0	50	1	0	1	0	0	0	12	22	109	0	1	0	0.3750000000	0.0000000000	0	1	0	0	0	0.0000000000	1	0	0	0	0	0	0	0	1	-1	1	1	0	0	1
1201	4	0	3	66	0	0	0	0	2	0	2	2	0	9	1	0	1	0	0	0	12	22	24	0	0	0	0.3750000000	0.0000000000	0	1	0	0	0	0.0000000000	1	0	0	0	0	0	0	0	1	0	1	1	0	0	1
1202	4	0	3	54	0	0	0	0	1	0	1	1	0	9	1	0	1	0	0	0	12	22	12	0	0	0	0.3750000000	0.0000000000	0	1	0	0	0	0.0000000000	1	0	0	0	0	0	0	0	1	0	1	1	0	0	1
1203	4	0	3	65	0	0	0	0	3	0	2	2	0	9	1	0	1	0	0	0	12	22	23	0	0	0	0.3750000000	0.0000000000	0	1	0	0	0	0.0000000000	1	0	0	0	0	0	0	0	1	0	1	1	0	0	1
1204	4	0	3	61	0	0	0	0	1	0	3	3	0	11	1	0	1	0	0	0	12	22	19	0	0	0	0.3750000000	0.0000000000	0	1	0	0	0	0.0000000000	1	0	0	0	0	0	0	0	1	0	1	1	0	0	1
1205	4	0	3	61	0	0	0	0	1	0	1	1	0	9	1	0	1	0	0	0	12	22	19	0	0	0	0.3750000000	0.0000000000	0	1	0	0	0	0.0000000000	1	0	0	0	0	0	0	0	1	0	1	1	0	0	1
1206	4	0	3	106	0	0	0	0	3	0	5	4	0	9	1	0	1	0	0	0	12	22	64	0	1	0	0.3750000000	0.0000000000	0	1	0	0	0	0.0000000000	1	0	0	0	0	0	0	0	1	-1	1	1	0	0	1
1207	4	0	3	171	0	0	0	0	3	0	10	6	0	43	1	0	1	0	0	0	12	22	129	0	1	0	0.3750000000	0.0000000000	0	1	0	0	0	0.0000000000	1	0	0	0	0	0	0	0	1	-1	1	1	0	0	1
1208	1	0	4	64	0	0	0	0	0	0	0	0	0	23	1	1	0	0	0	0	14	43	0	0	0	0	0.0000000000	0.0000000000	0	1	1	0	0	1.0000000000	0	0	0	0	0	0	0	0	1	0	1	1	1	-1	1
1209	1	0	4	64	0	0	0	0	0	0	0	0	0	19	1	1	0	0	0	0	14	43	0	0	0	0	0.0000000000	0.0000000000	0	1	1	0	0	1.0000000000	0	0	0	0	0	0	0	0	1	0	1	1	1	-1	1
1210	2	0	2	43	1	1	0	0	0	0	0	0	0	0	1	0	0	0	0	0	14	22	0	0	0	0	0.0000000000	0.0000000000	0	1	0	0	0	0.0000000000	0	0	0	0	0	0	0	0	1	1	1	1	1	1	1
1211	1	0	2	27	1	1	0	0	0	0	0	0	0	0	1	1	0	0	0	0	14	6	0	0	0	0	0.0000000000	0.0000000000	0	1	0	0	0	0.0000000000	0	0	0	0	0	0	0	0	1	1	1	1	1	1	1
1212	4	0	3	137	0	0	0	0	4	0	8	4	0	9	1	0	1	0	0	0	12	22	95	0	1	0	0.3750000000	0.0000000000	0	1	0	0	0	0.0000000000	1	0	0	0	0	0	0	0	1	-1	1	1	0	0	1
1213	4	0	4	72	0	0	0	0	1	0	0	0	0	10	1	0	1	0	0	0	13	52	0	0	0	0	0.0000000000	0.0000000000	0	0	0	0	0	0.0000000000	1	0	0	0	0	0	1	0	1	0	1	1	1	1	1
1214	3	1	4	67	0	0	0	0	0	1	0	0	0	2	1	1	0	0	1	0	28	32	0	0	0	0	0.8181818182	0.0666666667	1	1	0	0	0	0.0000000000	0	0	0	0	0	1	0	0	1	0	1	1	1	-1	1
1215	3	0	6	95	0	0	0	0	1	0	0	0	0	0	1	0	0	0	1	0	10	78	0	0	0	0	1.0000000000	1.0000000000	0	1	0	0	0	0.0000000000	1	0	0	0	0	0	0	0	1	-1	-1	1	-1	-1	1
1216	3	0	4	114	1	0	0	0	0	0	1	0	0	15	1	0	0	0	1	0	13	42	51	0	1	0	0.0000000000	0.0000000000	0	1	0	0	0	0.0000000000	0	0	0	0	0	0	0	0	1	-1	1	1	1	1	1
1217	3	1	5	77	0	0	0	0	0	0	0	0	0	4	1	1	0	0	1	0	18	52	0	0	0	1	1.0000000000	1.0000000000	0	1	0	1	0	0.0000000000	1	0	0	0	0	1	0	0	1	-1	-1	0	-1	-1	1
1218	3	1	2	45	1	0	0	0	0	0	0	0	0	0	1	1	0	0	0	0	21	17	0	0	0	0	0.8750000000	1.0000000000	1	1	0	0	0	0.0000000000	1	0	0	0	0	0	0	0	1	1	-1	1	-1	-1	1
1219	1	0	4	64	0	0	0	0	0	0	0	0	0	21	1	1	0	0	0	0	14	43	0	0	0	0	0.0000000000	0.0000000000	0	1	1	0	0	1.0000000000	0	0	0	0	0	0	0	0	1	0	1	1	1	-1	1
1220	2	0	2	36	1	1	0	0	0	0	0	0	0	0	1	1	0	0	0	0	14	15	0	0	0	0	0.0000000000	0.0000000000	0	1	0	0	0	0.0000000000	0	0	0	0	0	0	0	0	1	1	1	1	1	1	1
1221	4	1	5	74	1	0	0	0	0	0	0	0	0	0	1	1	0	0	0	0	27	40	0	0	0	0	1.0000000000	1.0000000000	1	1	1	0	0	0.0000000000	1	0	0	0	0	1	0	0	1	0	-1	1	-1	-1	1
1222	3	1	3	47	0	0	0	0	0	0	0	0	0	0	1	0	0	0	0	0	19	21	0	0	0	0	0.0000000000	1.0000000000	0	1	1	0	0	1.0000000000	1	0	0	0	0	0	0	0	1	1	-1	1	-1	-1	1
1223	2	0	5	199	0	0	0	0	3	0	3	2	0	54	1	1	0	0	1	0	14	81	96	0	1	0	0.0405405405	0.9655172414	1	1	0	1	0	0.0000000000	0	0	0	0	0	0	0	0	1	-1	-1	0	-1	1	1
1224	1	0	4	64	0	0	0	0	0	0	0	0	0	23	1	1	0	0	0	0	14	43	0	0	0	0	0.0000000000	0.0000000000	0	1	1	0	0	1.0000000000	0	0	0	0	0	0	0	0	1	0	1	1	1	-1	1
1225	4	0	5	75	0	0	0	0	0	0	0	0	0	0	1	0	0	0	1	0	19	49	0	0	0	0	0.0000000000	0.0000000000	0	1	0	0	0	0.0000000000	0	0	0	0	0	0	0	0	1	0	1	1	1	1	1
1226	4	2	4	66	1	0	0	0	0	0	0	0	0	4	1	1	0	0	0	0	26	33	0	0	0	0	1.0000000000	1.0000000000	0	1	0	1	0	0.0000000000	1	0	0	0	0	1	0	0	1	0	-1	0	-1	-1	1
1227	3	1	5	74	1	0	0	0	0	0	0	0	0	0	1	1	0	0	1	0	21	46	0	0	0	0	1.0000000000	1.0000000000	0	1	0	0	0	0.0000000000	1	0	0	0	0	0	0	0	1	0	-1	1	-1	-1	1
1228	2	0	2	43	0	0	0	0	0	0	0	0	0	1	1	0	0	0	0	0	21	15	0	0	0	0	1.0000000000	1.0000000000	0	1	0	0	0	0.0000000000	1	0	0	0	0	0	0	0	1	1	-1	1	-1	-1	1
1229	2	0	3	39	0	0	0	0	0	0	0	0	0	0	1	1	0	0	1	0	10	22	0	0	0	0	0.0000000000	1.0000000000	0	1	1	0	0	1.0000000000	1	0	0	0	0	0	0	0	1	1	-1	1	-1	-1	1
1230	3	0	3	41	0	0	0	0	0	0	0	0	0	0	1	0	0	0	0	0	14	20	0	0	0	0	0.0000000000	0.1538461538	0	1	0	0	0	0.0000000000	0	0	0	0	0	0	0	0	1	1	1	1	1	1	1
1231	5	1	4	72	0	0	0	0	0	0	0	0	0	3	1	1	0	0	1	0	22	43	0	0	0	1	0.8750000000	0.1333333333	0	1	0	0	0	0.0625000000	1	0	1	0	0	0	0	0	1	0	0	1	1	-1	1
1232	2	0	3	46	2	1	0	0	0	0	0	0	0	0	1	0	0	0	0	0	16	23	0	0	0	0	0.0000000000	0.2000000000	1	1	0	0	0	1.0000000000	0	0	0	0	0	0	0	0	1	1	1	1	0	-1	1
1233	2	0	4	53	0	0	0	0	0	0	0	0	0	1	1	0	0	0	1	0	8	38	0	0	0	1	1.0000000000	1.0000000000	0	1	0	0	0	0.0000000000	1	0	0	0	0	0	0	0	1	1	-1	1	-1	-1	1
1234	1	0	6	76	0	0	0	0	0	0	0	0	0	21	1	1	0	0	1	0	11	58	0	0	0	0	0.0000000000	0.0000000000	0	1	0	0	0	1.0000000000	0	0	0	0	0	0	0	0	1	-1	1	1	1	-1	1
1235	4	1	4	65	0	0	0	0	0	0	0	0	0	0	1	1	0	0	0	0	29	29	0	0	0	0	0.0000000000	0.0000000000	0	1	0	0	0	0.0000000000	0	0	0	0	0	0	0	0	1	0	1	1	1	1	1
1236	2	0	3	50	0	0	0	0	0	0	0	0	0	0	1	0	0	0	1	0	20	23	0	0	0	0	0.0000000000	0.7857142857	0	1	0	0	0	1.0000000000	1	0	0	0	0	1	0	0	1	1	-1	1	1	-1	1
1237	3	1	5	72	0	0	0	0	0	0	1	0	0	4	1	1	0	0	1	0	16	41	7	0	0	0	0.0000000000	1.0000000000	0	1	1	0	0	0.0000000000	1	0	0	0	0	0	0	0	1	0	-1	1	-1	1	1
1238	2	0	5	60	0	0	0	0	0	0	0	0	0	4	1	1	0	0	1	0	12	41	0	0	0	0	0.0000000000	1.0000000000	0	1	1	0	0	1.0000000000	1	0	0	0	0	0	0	0	1	0	-1	1	-1	-1	1
1239	3	1	5	64	0	0	0	0	0	0	0	0	0	4	1	1	0	0	1	0	16	41	0	0	0	0	0.0000000000	1.0000000000	0	1	1	0	0	1.0000000000	1	0	0	0	0	0	0	0	1	0	-1	1	-1	-1	1
1240	3	0	4	56	1	0	0	0	0	0	0	0	0	0	1	0	0	0	1	0	23	26	0	0	0	0	1.0000000000	1.0000000000	0	1	0	0	0	0.0000000000	1	0	0	0	0	0	0	0	1	0	-1	1	-1	-1	1
1241	3	1	4	46	0	0	0	0	0	0	0	0	0	0	1	0	0	0	1	0	12	27	0	0	2	0	0.7857142857	0.0588235294	0	1	0	0	0	0.0000000000	0	0	0	0	0	0	0	0	1	1	1	1	0	-1	1
1242	4	1	6	97	1	0	0	0	0	0	0	0	0	6	1	1	0	0	0	0	29	44	16	0	1	0	0.3750000000	0.0000000000	0	1	0	0	0	0.0000000000	0	0	0	0	0	0	0	0	1	-1	1	1	0	0	1
1243	3	1	3	53	0	0	0	0	0	0	0	0	0	4	1	1	0	0	0	0	25	21	0	0	0	0	0.0000000000	0.0000000000	0	1	0	0	0	1.0000000000	0	0	0	0	0	0	0	1	1	1	1	1	1	-1	1
1244	2	0	5	66	0	0	0	0	0	0	0	0	0	0	1	0	0	0	1	0	19	40	0	0	0	0	0.0000000000	0.0000000000	0	1	0	0	0	0.0000000000	0	0	0	0	0	0	0	0	1	0	1	1	1	1	1
1245	2	0	2	36	0	0	0	0	0	0	0	0	0	0	1	0	0	0	0	0	11	18	0	0	0	0	0.0000000000	0.0000000000	0	1	0	0	0	0.0000000000	0	0	0	0	0	0	0	0	1	1	1	1	1	1	1
1246	1	0	3	34	0	0	0	0	0	0	0	0	0	0	1	0	0	0	1	0	18	9	0	0	0	0	0.0000000000	0.7857142857	0	1	0	0	0	1.0000000000	1	0	0	0	0	1	0	0	1	1	-1	1	1	-1	1
1247	3	0	4	61	0	0	0	0	0	0	0	0	0	0	1	1	0	0	0	0	25	29	0	0	0	0	0.0000000000	0.0000000000	0	1	0	0	0	0.0000000000	0	0	0	0	0	0	0	0	1	0	1	1	1	1	1
1248	2	0	3	122	0	0	0	0	0	0	2	1	0	45	1	1	0	0	0	0	12	45	57	0	0	0	0.3750000000	0.7142857143	0	1	0	0	0	0.0000000000	1	0	0	0	0	0	0	0	1	-1	-1	1	0	0	1
1249	3	1	5	73	0	0	0	0	0	0	0	0	0	0	1	0	0	0	0	0	20	46	0	0	1	0	0.7142857143	0.0312500000	1	1	1	0	1	0.1142857143	0	0	0	0	0	1	0	0	1	0	1	-1	1	-1	1
1250	2	0	3	43	0	0	0	0	0	0	0	0	0	0	1	0	0	0	0	0	14	22	0	0	0	0	1.0000000000	0.0000000000	0	1	0	0	0	0.0000000000	0	0	0	0	0	0	0	0	1	1	1	1	1	-1	1
1251	2	0	3	46	0	0	0	0	0	0	0	0	0	0	1	0	0	0	0	0	14	25	0	0	0	0	1.0000000000	0.0000000000	0	1	0	0	0	0.0000000000	0	0	0	0	0	0	0	0	1	1	1	1	1	-1	1
1252	2	0	3	153	0	0	0	0	0	0	4	3	0	40	1	1	0	0	0	0	19	44	82	0	0	0	0.0000000000	0.6250000000	0	1	0	0	0	0.0000000000	0	0	0	0	0	0	0	0	1	-1	-1	1	0	1	1
1253	2	0	3	153	0	0	0	0	0	0	4	3	0	39	1	1	0	0	0	0	19	44	82	0	0	0	0.0000000000	0.6250000000	0	1	0	0	0	0.0000000000	0	0	0	0	0	0	0	0	1	-1	-1	1	0	1	1
1254	14	0	3	242	0	0	0	0	0	0	6	12	1	74	1	0	0	0	0	0	15	20	174	0	0	0	0.0000000000	0.6428571429	1	1	0	0	0	0.0000000000	0	0	0	0	0	0	0	0	1	-1	-1	1	0	1	1
1255	2	0	4	58	1	0	0	0	0	1	0	0	0	2	1	1	0	0	0	0	17	34	0	0	0	0	0.0000000000	1.0000000000	0	1	0	1	0	0.0000000000	1	0	0	0	0	0	0	0	1	0	-1	0	-1	1	1
1256	3	1	2	43	1	0	0	0	0	0	0	0	0	0	1	1	0	0	1	0	17	19	0	0	0	0	1.0000000000	0.5000000000	0	1	1	0	1	0.0000000000	1	0	0	0	0	0	0	0	1	1	-1	-1	1	-1	1
1257	2	0	2	33	0	0	0	0	0	0	0	0	0	0	1	0	0	0	0	0	13	13	0	0	0	0	0.9545454545	1.0000000000	0	1	0	1	0	0.0000000000	1	0	0	0	0	0	0	0	1	1	-1	0	-1	-1	1
1258	2	0	2	47	0	0	0	0	0	0	0	0	0	0	1	1	0	0	0	0	24	16	0	0	0	0	0.9230769231	1.0000000000	0	1	0	0	0	0.0000000000	1	0	0	0	0	0	0	0	1	1	1	1	-1	-1	1
1259	3	1	5	67	0	0	0	0	0	0	1	0	0	0	1	0	0	0	1	0	16	36	7	0	0	0	0.0000000000	1.0000000000	0	1	1	0	0	0.0000000000	1	0	0	0	0	0	0	0	1	0	-1	1	-1	1	1
1260	4	1	6	99	0	0	0	0	1	0	0	0	0	0	1	0	0	0	1	0	14	78	0	0	0	0	1.0000000000	1.0000000000	0	1	0	0	0	0.0000000000	1	0	0	0	0	0	0	0	1	-1	-1	1	-1	-1	1
1261	2	0	1	31	0	0	0	0	0	0	0	0	0	0	1	1	0	0	1	0	13	11	0	0	0	1	0.8181818182	1.0000000000	0	1	0	0	0	0.0000000000	1	0	0	0	0	1	0	0	1	1	-1	1	-1	-1	1
1262	2	0	5	55	0	0	0	0	0	0	0	0	0	0	1	0	0	0	1	0	12	36	0	0	0	0	0.0000000000	1.0000000000	0	1	1	0	0	1.0000000000	1	0	0	0	0	0	0	0	1	0	-1	1	-1	-1	1
1263	2	0	4	52	1	1	0	0	0	0	0	0	0	0	1	1	0	0	0	0	18	27	0	0	0	0	0.0000000000	0.0000000000	0	1	0	0	0	0.0000000000	0	0	0	0	0	0	0	0	1	1	1	1	1	1	1
1264	4	0	2	52	0	0	0	0	0	0	0	0	0	0	1	1	0	0	0	0	25	20	0	0	1	0	0.0000000000	1.0000000000	0	1	0	0	0	0.0000000000	1	0	0	0	0	0	0	0	1	1	-1	1	-1	1	1
1265	2	0	4	55	1	0	0	0	0	0	0	0	0	0	1	0	0	0	0	0	17	31	0	0	0	0	0.0000000000	0.1538461538	0	1	0	0	0	0.0000000000	0	0	0	0	0	0	0	0	1	0	1	1	1	1	1
1266	13	1	11	76	1	0	0	1	0	0	0	0	0	0	1	0	0	0	1	0	14	55	0	0	0	0	0.9743589744	0.0091743119	0	1	0	0	0	0.0000000000	0	0	0	0	0	0	0	0	1	-1	1	1	1	-1	1
1267	2	0	3	42	0	0	0	0	0	0	0	0	0	0	1	1	0	0	0	0	14	21	0	0	0	0	0.0000000000	1.0000000000	0	1	1	0	0	1.0000000000	1	0	0	0	0	0	0	0	1	1	-1	1	-1	-1	1
1268	2	0	4	73	1	0	0	0	0	0	0	0	0	16	1	1	0	0	0	0	13	53	0	0	0	1	1.0000000000	1.0000000000	0	1	0	0	0	0.0000000000	1	0	0	0	0	1	0	0	1	0	-1	1	-1	-1	1
1269	2	0	4	73	1	0	0	0	0	0	0	0	0	23	1	1	0	0	0	0	13	53	0	0	0	1	1.0000000000	1.0000000000	0	1	0	0	0	0.0000000000	1	0	0	0	0	1	0	0	1	0	-1	1	-1	-1	1
1270	2	0	5	60	0	0	0	0	1	0	0	0	0	0	1	1	0	0	1	0	10	43	0	0	0	1	1.0000000000	1.0000000000	0	1	0	0	0	0.0000000000	1	0	0	0	0	0	0	0	1	0	-1	1	-1	-1	1
1271	3	1	3	52	0	0	0	0	0	0	0	0	0	0	1	0	0	0	0	0	24	21	0	0	0	0	0.0000000000	1.0000000000	0	1	1	0	0	1.0000000000	1	0	0	0	0	0	0	0	1	1	-1	1	-1	-1	1
1272	1	0	4	64	0	0	0	0	0	0	0	0	0	21	1	1	0	0	0	0	14	43	0	0	0	0	0.0000000000	0.0000000000	0	1	1	0	0	1.0000000000	0	0	0	0	0	0	0	0	1	0	1	1	1	-1	1
1273	1	0	4	79	1	0	0	0	0	0	0	0	0	27	1	1	0	0	0	0	13	59	0	0	0	0	0.0000000000	0.0000000000	0	1	0	0	0	0.0000000000	0	0	0	0	0	0	0	0	1	-1	1	1	1	1	1
1274	6	1	5	83	0	0	0	0	1	0	0	0	0	0	1	1	0	0	1	0	19	57	0	0	1	0	1.0000000000	0.0000000000	0	1	0	0	0	0.0000000000	0	0	0	0	0	0	0	0	1	-1	1	1	1	-1	1
1275	2	0	4	56	0	0	0	0	0	0	0	0	0	0	1	0	0	0	1	0	25	24	0	0	0	0	0.0000000000	0.0000000000	0	1	0	0	0	0.0000000000	0	0	0	0	0	0	0	0	1	0	1	1	1	1	1
1276	12	1	11	76	1	0	0	1	0	0	0	0	0	0	1	0	0	0	1	0	14	55	0	0	0	0	0.9743589744	0.0091743119	0	1	0	0	0	0.0000000000	0	0	0	0	0	0	0	0	1	-1	1	1	1	-1	1
1277	6	4	4	125	4	2	0	0	0	0	0	0	0	18	1	1	0	0	0	0	42	43	32	0	2	0	0.0000000000	0.0357142857	1	1	0	0	0	0.0000000000	0	0	0	0	0	1	0	0	-1	-1	1	1	1	1	1
1278	5	0	4	57	0	0	0	0	0	0	0	0	0	3	1	1	0	0	1	0	9	41	0	0	1	1	1.0000000000	0.0000000000	0	1	0	0	0	0.0000000000	1	0	0	0	0	0	0	0	1	0	1	1	1	-1	1
1279	1	0	2	39	0	0	0	0	0	0	0	0	0	0	1	0	0	0	0	0	17	15	0	0	0	0	0.0000000000	0.2857142857	0	1	0	0	0	0.0000000000	0	0	0	0	0	0	0	0	1	1	1	1	-1	1	1
1280	2	0	3	55	0	0	0	0	0	0	0	0	0	0	1	0	0	0	0	0	21	27	0	0	0	0	0.0000000000	1.0000000000	0	1	1	0	0	1.0000000000	1	0	0	0	0	0	0	0	1	0	-1	1	-1	-1	1
1281	1	0	3	34	0	0	0	0	0	0	0	0	0	0	1	1	0	0	1	0	17	10	0	0	0	0	1.0000000000	0.1428571429	1	1	0	0	0	0.0000000000	0	0	0	0	0	1	0	0	1	1	1	1	0	-1	1
1282	3	1	1	34	0	0	0	0	0	0	0	0	0	0	1	0	0	0	0	0	17	10	0	0	0	0	0.0112359551	0.0392156863	0	1	0	0	0	0.0000000000	0	0	0	0	1	0	0	0	1	1	1	1	0	1	1
1283	4	0	3	89	0	0	0	0	1	0	2	3	0	29	1	0	1	0	0	0	12	22	47	0	0	0	0.3750000000	0.0000000000	0	1	0	0	0	0.0000000000	1	0	0	0	0	0	0	0	1	-1	1	1	0	0	1
1284	4	0	3	192	0	0	0	0	3	0	13	10	0	49	1	0	1	0	0	0	12	22	150	0	1	0	0.3750000000	0.0000000000	0	1	0	0	0	0.0000000000	1	0	0	0	0	0	0	0	1	-1	1	1	0	0	1
1285	4	0	3	134	0	0	0	0	2	0	6	4	0	40	1	0	1	0	0	0	12	22	92	0	1	0	0.3750000000	0.0000000000	0	1	0	0	0	0.0000000000	1	0	0	0	0	0	0	0	1	-1	1	1	0	0	1
1286	11	0	3	161	2	0	0	0	0	0	8	4	0	18	1	1	0	0	1	0	14	33	106	0	0	1	0.6363636364	1.0000000000	0	1	1	0	1	0.0000000000	1	0	0	0	0	0	0	0	1	-1	1	-1	-1	0	1
1287	3	0	4	56	2	1	0	0	0	0	0	0	0	0	1	0	0	0	0	0	14	35	0	0	0	0	0.0000000000	0.0000000000	0	1	0	0	0	0.0000000000	0	0	0	0	0	0	0	0	1	0	1	1	1	1	1
1288	2	0	1	39	1	1	0	0	1	0	0	0	0	2	1	1	0	0	0	0	18	14	0	0	1	0	1.0000000000	1.0000000000	0	1	0	0	0	0.0000000000	1	0	0	0	0	0	0	0	1	1	-1	1	-1	-1	1
1289	2	0	4	54	0	0	0	0	0	0	0	0	0	0	1	0	0	0	0	0	19	28	0	0	0	0	0.0000000000	0.0000000000	0	1	0	0	0	0.0000000000	0	0	0	0	0	0	0	0	1	0	1	1	1	1	1
1290	1	0	3	43	0	0	0	0	0	0	0	0	0	0	1	0	0	0	1	0	23	13	0	0	0	0	0.0000000000	0.7857142857	0	1	0	0	0	1.0000000000	1	0	0	0	0	1	0	0	1	1	-1	1	1	-1	1
1291	2	0	3	45	0	0	0	0	0	0	0	0	0	0	1	0	0	0	0	0	18	20	0	0	0	0	0.0000000000	0.7857142857	0	1	0	0	0	1.0000000000	1	0	0	0	0	1	0	0	1	1	-1	1	1	-1	1
1292	2	1	5	51	1	0	0	0	0	0	0	0	0	4	1	1	0	0	0	0	19	25	0	0	0	0	1.0000000000	0.1428571429	1	1	0	0	0	0.0000000000	0	0	0	0	0	1	0	0	1	1	1	1	0	-1	1
1293	3	1	3	39	0	0	0	0	0	0	0	0	0	0	1	1	0	0	0	0	12	20	0	0	0	0	0.0000000000	0.0000000000	0	1	0	0	0	0.0000000000	0	0	0	0	0	0	0	0	1	1	1	1	1	1	1
1294	4	2	4	67	1	0	0	0	0	0	0	0	0	4	1	1	0	0	0	0	26	34	0	0	0	0	1.0000000000	1.0000000000	0	1	0	1	0	0.0000000000	1	0	0	0	0	1	0	0	1	0	-1	0	-1	-1	1
1295	1	0	5	56	1	0	0	0	1	0	0	0	0	0	1	0	0	0	1	0	11	38	0	0	0	0	1.0000000000	1.0000000000	0	1	0	0	0	0.0000000000	1	0	0	0	0	0	0	0	1	0	-1	1	-1	-1	1
1296	4	0	3	51	0	0	0	0	1	0	1	1	0	9	1	0	1	0	0	0	12	22	9	0	0	0	0.3750000000	0.0000000000	0	1	0	0	0	0.0000000000	1	0	0	0	0	0	0	0	1	1	1	1	0	0	1
1297	5	0	5	100	0	0	0	0	0	0	2	0	0	12	1	0	0	0	1	0	16	40	36	0	0	0	0.0000000000	0.6153846154	1	1	0	0	0	0.0000000000	0	0	0	0	0	0	0	0	1	-1	-1	1	0	1	1
1298	2	0	5	54	0	0	0	0	0	0	0	0	0	0	1	0	0	0	1	0	16	31	0	0	0	0	0.0000000000	0.6153846154	1	1	0	0	0	1.0000000000	0	0	0	0	0	0	0	0	1	0	-1	1	0	-1	1
1299	2	1	5	50	0	0	0	0	0	0	0	0	0	0	1	1	0	0	0	0	18	25	0	0	0	0	0.9769585253	1.0000000000	0	1	0	1	0	0.0000000000	1	0	0	0	0	0	0	0	1	1	-1	0	-1	-1	1
1300	4	0	3	149	0	0	0	0	5	0	10	4	0	9	1	0	1	0	0	0	12	22	107	0	1	0	0.3750000000	0.0000000000	0	1	0	0	0	0.0000000000	1	0	0	0	0	0	0	0	1	-1	1	1	0	0	1
1301	2	0	5	66	1	0	0	0	1	0	0	0	0	0	1	0	0	0	1	0	11	48	0	0	0	0	1.0000000000	1.0000000000	0	1	0	0	0	0.0000000000	1	0	0	0	0	0	0	0	1	0	-1	1	-1	-1	1
1302	3	0	4	49	0	0	0	0	0	0	0	0	0	0	1	0	0	0	0	0	15	27	0	0	0	0	0.0000000000	1.0000000000	0	1	1	0	0	1.0000000000	1	0	0	0	0	0	0	0	1	1	-1	1	-1	-1	1
1303	1	0	4	49	0	0	0	0	0	0	0	0	0	0	1	1	0	0	0	0	11	31	0	0	0	0	0.9230769231	1.0000000000	0	1	0	0	0	0.0000000000	1	0	0	0	0	0	0	0	1	1	1	1	-1	-1	1
1304	3	0	5	50	0	0	0	1	0	0	0	0	0	9	1	0	1	0	1	0	12	31	0	0	0	0	0.0000000000	0.7857142857	0	1	0	0	0	1.0000000000	1	0	0	0	0	1	0	0	1	1	-1	1	1	-1	1
1305	3	1	4	53	0	0	0	0	0	0	0	0	0	2	1	0	0	0	0	0	16	30	0	0	0	0	1.0000000000	1.0000000000	0	1	0	0	0	0.0000000000	1	0	0	0	0	1	1	0	1	1	-1	1	1	-1	1
1306	3	0	3	51	1	0	0	0	0	0	0	0	0	0	1	0	0	0	0	0	21	23	0	0	0	0	1.0000000000	1.0000000000	0	1	0	0	0	0.0000000000	1	0	0	0	0	0	0	0	1	1	-1	1	-1	-1	1
1307	4	1	4	48	0	0	0	0	0	0	0	0	0	0	1	1	0	0	1	0	15	26	0	0	0	0	0.0000000000	1.0000000000	0	1	1	0	0	1.0000000000	1	0	0	0	0	0	0	0	1	1	-1	1	-1	-1	1
1308	2	0	3	45	0	0	0	0	0	0	0	0	0	0	1	0	0	0	0	0	16	22	0	0	0	0	1.0000000000	0.0833333333	1	1	1	0	1	0.0000000000	1	0	0	0	0	0	0	0	1	1	1	-1	1	-1	1
1309	3	0	3	49	0	0	0	0	0	0	0	0	0	0	1	0	0	0	1	0	16	26	0	0	0	1	1.0000000000	0.0833333333	1	1	1	0	1	0.0000000000	1	0	0	0	0	0	0	0	1	1	1	-1	1	-1	1
1310	3	1	1	38	0	0	0	0	0	0	0	0	0	0	1	1	0	0	0	0	21	10	0	0	0	0	0.0000000000	1.0000000000	0	1	0	1	0	1.0000000000	1	0	0	0	0	0	0	0	1	1	-1	0	-1	-1	1
1311	4	2	4	62	1	0	0	0	0	0	0	0	0	4	1	1	0	0	0	0	26	29	0	0	0	0	1.0000000000	1.0000000000	0	1	0	1	0	0.0000000000	1	0	0	0	0	1	0	0	1	0	-1	0	-1	-1	1
1312	2	0	5	66	0	0	0	0	0	0	0	0	0	0	1	0	0	0	1	0	19	40	0	0	0	0	0.0000000000	0.0000000000	0	1	0	0	0	0.0000000000	0	0	0	0	0	0	0	0	1	0	1	1	1	1	1
1313	3	1	5	72	0	0	0	0	0	0	0	0	0	0	1	0	0	0	1	0	23	42	0	0	0	0	0.0000000000	0.0000000000	0	1	0	0	0	0.0000000000	0	0	0	0	0	0	0	0	1	0	1	1	1	1	1
1314	3	0	4	70	1	0	0	0	0	0	0	0	0	4	1	1	0	0	0	0	24	39	0	0	0	0	0.0000000000	0.0000000000	0	1	1	0	0	1.0000000000	0	0	0	0	0	0	0	0	1	0	1	1	1	-1	1
1315	3	1	2	37	0	0	0	0	0	0	0	0	0	0	1	0	0	0	1	0	16	14	0	0	0	0	0.0000000000	0.7857142857	0	1	0	0	0	1.0000000000	1	0	0	0	0	1	0	0	1	1	-1	1	1	-1	1
1316	4	2	4	63	1	0	0	0	0	0	0	0	0	4	1	1	0	0	0	0	26	30	0	0	0	0	1.0000000000	1.0000000000	0	1	0	1	0	0.0000000000	1	0	0	0	0	1	0	0	1	0	-1	0	-1	-1	1
1317	2	0	3	52	0	0	0	0	0	0	0	0	0	0	1	0	0	0	1	0	23	22	0	0	0	0	0.0000000000	0.7857142857	0	1	0	0	0	1.0000000000	1	0	0	0	0	1	0	0	1	1	-1	1	1	-1	1
1318	2	1	4	53	0	0	0	0	0	0	0	0	0	0	1	1	0	0	0	0	15	31	0	0	0	0	0.9230769231	1.0000000000	0	1	0	0	0	0.0000000000	1	0	0	0	0	0	0	0	1	1	1	1	-1	-1	1
1319	2	0	3	49	0	0	0	0	0	0	0	0	0	0	1	0	0	0	1	0	20	22	0	0	0	0	0.0000000000	0.7857142857	0	1	0	0	0	1.0000000000	1	0	0	0	0	1	0	0	1	1	-1	1	1	-1	1
1320	4	2	4	64	1	0	0	0	0	0	0	0	0	4	1	1	0	0	0	0	26	31	0	0	0	0	1.0000000000	1.0000000000	0	1	0	1	0	0.0000000000	1	0	0	0	0	1	0	0	1	0	-1	0	-1	-1	1
1321	3	1	2	47	0	0	0	0	0	0	0	0	0	0	1	0	0	0	0	0	16	24	0	0	0	0	0.0000000000	1.0000000000	0	1	1	0	0	1.0000000000	1	0	0	0	0	0	0	0	1	1	-1	1	-1	-1	1
1322	3	0	5	56	0	0	0	0	0	0	0	0	0	0	1	0	0	0	1	0	15	34	0	0	0	0	0.0000000000	1.0000000000	0	1	1	0	0	1.0000000000	1	0	0	0	0	0	0	0	1	0	-1	1	-1	-1	1
1323	2	0	4	59	0	0	0	0	0	0	0	0	0	0	1	1	0	0	0	0	12	40	0	0	0	0	0.0000000000	0.7857142857	0	1	0	0	0	1.0000000000	1	0	0	0	0	1	0	0	1	0	-1	1	1	-1	1
1324	4	1	6	67	0	0	0	0	0	0	0	0	0	0	1	0	0	0	0	0	16	44	0	0	1	0	0.0000000000	0.2857142857	0	1	0	0	0	0.0000000000	0	0	0	0	0	0	0	0	1	0	1	1	-1	1	1
1325	3	1	3	59	0	0	0	0	0	0	0	0	0	0	1	0	0	0	1	0	28	24	0	0	0	0	1.0000000000	0.0769230769	0	1	1	0	0	0.0000000000	0	0	0	0	0	0	0	0	1	0	1	1	0	-1	1
1326	2	0	2	47	0	0	0	0	0	0	0	0	0	4	1	1	0	0	0	0	19	21	0	0	0	0	0.0000000000	0.0000000000	0	1	1	0	0	1.0000000000	0	0	0	0	0	0	0	0	1	1	1	1	1	-1	1
1327	1	0	5	57	1	0	0	0	1	0	0	0	0	0	1	0	0	0	1	0	11	39	0	0	0	0	1.0000000000	1.0000000000	0	1	0	0	0	0.0000000000	1	0	0	0	0	0	0	0	1	0	-1	1	-1	-1	1
1328	2	0	4	49	1	0	0	0	0	0	0	0	0	1	1	0	0	0	0	0	26	16	0	0	0	0	0.9333333333	1.0000000000	0	1	0	0	0	0.0000000000	1	0	0	0	0	0	0	0	1	1	1	1	-1	-1	1
1329	1	0	5	56	1	0	0	0	1	0	0	0	0	0	1	0	0	0	1	0	11	38	0	0	0	0	1.0000000000	1.0000000000	0	1	0	0	0	0.0000000000	1	0	0	0	0	0	0	0	1	0	-1	1	-1	-1	1
1330	2	0	3	43	0	0	0	0	0	0	0	0	0	2	1	0	0	0	1	0	19	17	0	0	0	0	0.0000000000	0.7857142857	0	1	0	0	0	1.0000000000	1	0	0	0	0	1	0	0	1	1	-1	1	1	-1	1
1331	4	0	3	164	0	0	0	0	0	0	3	2	0	35	1	1	0	0	0	0	10	52	94	0	2	0	1.0000000000	0.0769230769	0	1	0	0	0	0.0000000000	0	0	0	0	0	0	0	0	1	-1	1	1	0	-1	1
1332	1	0	4	79	1	0	0	0	0	0	0	0	0	23	1	1	0	0	0	0	13	59	0	0	0	0	0.0000000000	0.0000000000	0	1	0	0	0	0.0000000000	0	0	0	0	0	0	0	0	1	-1	1	1	1	1	1
1333	1	0	4	79	1	0	0	0	0	0	0	0	0	30	1	1	0	0	0	0	13	59	0	0	0	0	0.0000000000	0.0000000000	0	1	0	0	0	0.0000000000	0	0	0	0	0	0	0	0	1	-1	1	1	1	1	1
1334	2	0	4	160	4	0	0	0	0	0	0	0	0	3	1	1	0	0	0	0	14	139	0	0	0	0	0.0000000000	0.0000000000	0	1	1	0	0	0.0000000000	0	0	0	0	0	0	0	0	1	-1	1	1	1	1	1
1335	2	0	4	73	1	0	0	0	0	0	0	0	0	21	1	1	0	0	0	0	13	53	0	0	0	1	1.0000000000	1.0000000000	0	1	0	0	0	0.0000000000	1	0	0	0	0	1	0	0	1	0	-1	1	-1	-1	1
1336	2	0	5	70	1	0	0	0	0	0	0	0	0	0	1	0	0	0	0	0	23	40	0	0	1	0	1.0000000000	0.7500000000	1	1	0	0	0	0.0000000000	1	0	0	0	0	0	0	0	1	0	0	1	-1	-1	1
1337	2	1	5	84	0	0	0	0	0	0	0	0	0	22	1	1	0	0	1	0	28	49	0	0	0	0	0.0000000000	0.0000000000	0	1	0	0	0	1.0000000000	0	0	0	0	0	0	0	0	1	-1	1	1	1	-1	1
1338	2	1	4	61	0	0	0	0	0	0	0	0	0	10	1	1	0	0	0	0	29	25	0	0	0	0	0.0000000000	0.7857142857	0	1	0	0	0	1.0000000000	1	0	0	0	0	1	0	0	1	0	-1	1	1	-1	1
1339	3	1	4	63	0	0	0	0	0	0	0	0	0	0	1	1	0	0	0	0	15	41	0	0	0	0	0.9230769231	1.0000000000	0	1	0	0	0	0.0000000000	1	0	0	0	0	0	0	0	1	0	1	1	-1	-1	1
1340	3	0	3	51	1	0	0	0	0	0	0	0	0	0	1	0	0	0	1	0	21	23	0	0	0	0	1.0000000000	1.0000000000	0	1	0	0	0	0.0000000000	1	0	0	0	0	0	0	0	1	1	-1	1	-1	-1	1
1341	2	0	5	123	2	0	0	0	1	0	0	0	0	2	1	1	0	0	0	0	11	105	0	0	1	0	0.0000000000	0.0000000000	0	1	1	0	0	0.0000000000	0	0	0	0	0	0	0	0	1	-1	1	1	1	1	1
1342	3	0	5	87	2	0	0	0	1	0	0	0	0	2	1	1	0	0	0	0	11	69	0	0	1	0	0.0000000000	0.0000000000	0	1	1	0	0	0.0000000000	0	0	0	0	0	0	0	0	1	-1	1	1	1	1	1
1343	2	0	5	154	2	0	0	0	1	0	0	0	0	4	1	1	0	0	0	0	11	136	0	0	1	0	0.0000000000	0.0000000000	0	1	1	0	0	0.0000000000	0	0	0	0	0	0	0	0	1	-1	1	1	1	1	1
1344	3	1	5	70	1	0	0	0	1	0	0	0	0	0	1	0	0	0	1	0	15	48	0	0	0	0	1.0000000000	1.0000000000	0	1	0	0	0	0.0000000000	1	0	0	0	0	0	0	0	1	0	-1	1	-1	-1	1
1345	2	0	6	65	1	1	0	0	0	0	0	0	0	0	1	1	0	0	1	0	12	46	0	0	0	0	0.9000000000	1.0000000000	1	1	0	0	0	0.1000000000	1	0	0	0	0	1	0	0	1	0	-1	1	-1	-1	1
1346	2	1	5	61	1	0	0	0	1	0	0	0	0	0	1	0	0	0	1	0	15	39	0	0	0	0	1.0000000000	1.0000000000	0	1	0	0	0	0.0000000000	1	0	0	0	0	0	0	0	1	0	-1	1	-1	-1	1
1347	3	0	2	33	0	0	0	0	0	0	0	0	0	0	1	0	0	0	0	0	11	15	0	0	0	0	1.0000000000	1.0000000000	0	1	0	0	0	0.0000000000	1	0	0	0	0	0	0	0	1	1	-1	1	-1	-1	1
1348	2	0	4	48	1	0	0	0	0	0	0	0	0	0	1	0	0	0	0	0	9	32	0	0	0	0	0.0000000000	0.0000000000	0	1	0	0	0	0.0000000000	0	0	0	0	0	0	0	0	1	1	1	1	1	1	1
1349	2	0	4	73	1	0	0	0	0	0	0	0	0	24	1	1	0	0	0	0	13	53	0	0	0	1	1.0000000000	1.0000000000	0	1	0	0	0	0.0000000000	1	0	0	0	0	1	0	0	1	0	-1	1	-1	-1	1
1350	3	1	5	71	1	0	0	0	1	0	0	0	0	0	1	0	0	0	1	0	15	49	0	0	0	0	1.0000000000	1.0000000000	0	1	0	0	0	0.0000000000	1	0	0	0	0	0	0	0	1	0	-1	1	-1	-1	1
1351	2	1	5	60	1	0	0	0	1	0	0	0	0	0	1	0	0	0	1	0	15	38	0	0	0	0	1.0000000000	1.0000000000	0	1	0	0	0	0.0000000000	1	0	0	0	0	0	0	0	1	0	-1	1	-1	-1	1
1352	3	1	2	36	0	0	0	0	0	0	0	0	0	0	1	0	0	0	0	0	16	13	0	0	0	0	0.0000000000	0.0000000000	0	1	0	0	0	0.0000000000	0	0	0	0	0	0	1	0	1	1	1	1	1	1	1
1353	4	0	5	97	0	0	0	0	0	0	1	0	0	12	1	0	0	0	1	0	16	40	33	0	0	0	0.0000000000	0.6153846154	1	1	0	0	0	0.0000000000	0	0	0	0	0	0	0	0	1	-1	-1	1	0	1	1
1354	2	0	3	69	0	0	0	0	0	0	0	0	0	20	1	1	0	0	0	0	10	52	0	0	0	0	1.0000000000	0.0769230769	0	1	0	0	0	0.0000000000	0	0	0	0	0	0	0	0	1	0	1	1	0	-1	1
1355	3	0	2	49	1	0	0	0	0	0	0	0	0	0	1	0	0	0	1	0	20	22	0	0	0	0	0.0000000000	0.0714285714	1	1	0	0	0	0.0000000000	0	0	0	0	0	0	0	0	1	1	1	1	1	1	1
1356	3	0	3	41	0	0	0	0	0	0	0	0	0	0	1	1	0	0	0	0	12	22	0	0	0	0	0.7500000000	0.0000000000	0	1	0	1	0	0.2500000000	0	0	0	0	0	0	0	0	1	1	1	0	1	-1	1
1357	1	0	4	48	0	0	0	0	0	0	0	0	0	0	1	0	0	0	1	0	11	30	0	0	0	1	0.9230769231	1.0000000000	0	1	0	0	0	0.0000000000	1	0	0	0	0	0	0	0	1	1	1	1	-1	-1	1
1358	1	0	6	58	1	0	0	0	0	0	0	0	0	0	1	1	0	0	1	0	15	36	0	0	0	0	0.0000000000	0.0000000000	0	1	1	0	0	1.0000000000	0	0	0	0	0	0	0	0	1	0	1	1	1	-1	1
1359	1	0	6	59	1	0	0	0	0	0	0	0	0	0	1	1	0	0	1	0	15	37	0	0	0	0	0.0000000000	0.0000000000	0	1	1	0	0	1.0000000000	0	0	0	0	0	0	0	0	1	0	1	1	1	-1	1
1360	1	0	7	86	3	0	0	0	0	0	0	0	0	0	1	1	0	0	1	0	16	63	0	0	0	0	0.0000000000	0.5000000000	1	1	0	0	0	1.0000000000	0	0	0	0	0	0	0	0	1	-1	1	1	0	-1	1
1361	3	1	3	49	0	0	0	0	0	0	0	0	0	0	1	0	0	0	0	0	20	22	0	0	0	0	1.0000000000	0.0833333333	1	1	1	0	1	0.0000000000	1	0	0	0	0	0	0	0	1	1	1	-1	1	-1	1
1362	1	0	4	43	0	0	0	0	0	0	0	0	0	0	1	0	0	0	1	0	6	30	0	0	0	1	0.9230769231	1.0000000000	0	1	0	0	0	0.0000000000	1	0	0	0	0	0	0	0	1	1	1	1	-1	-1	1
1363	1	0	3	42	0	0	0	0	0	0	0	0	0	0	1	0	0	0	1	0	6	29	0	0	0	1	0.9230769231	1.0000000000	0	1	0	0	0	0.0000000000	1	0	0	0	0	0	0	0	1	1	1	1	-1	-1	1
1364	4	0	3	142	0	0	0	0	2	0	3	2	0	45	1	0	1	0	0	0	12	22	100	0	1	0	0.3750000000	0.0000000000	0	1	0	0	0	0.0000000000	1	0	0	0	0	0	0	0	1	-1	1	1	0	0	1
1365	2	0	7	96	3	0	0	0	0	0	0	0	0	0	1	1	0	0	1	0	16	73	0	0	0	0	0.0000000000	0.5000000000	1	1	0	0	0	1.0000000000	0	0	0	0	0	0	0	0	1	-1	1	1	0	-1	1
1366	3	1	2	50	1	1	0	0	0	0	0	0	0	1	1	1	0	0	0	0	25	18	0	0	0	0	0.0000000000	0.3333333333	0	1	0	0	0	0.0000000000	0	0	0	0	0	0	0	0	1	1	-1	1	1	1	1
1367	4	1	2	43	1	1	0	0	0	0	0	0	0	0	1	0	0	0	1	0	21	15	0	0	0	0	1.0000000000	1.0000000000	0	1	0	0	0	0.0000000000	1	0	0	0	0	0	0	0	1	1	-1	1	-1	-1	1
1368	4	0	3	55	0	0	0	0	1	0	1	1	0	10	1	0	1	0	0	0	12	22	13	0	0	0	0.3750000000	0.0000000000	0	1	0	0	0	0.0000000000	1	0	0	0	0	0	0	0	1	0	1	1	0	0	1
1369	2	1	6	63	1	0	0	0	0	0	0	0	0	0	1	1	0	0	1	0	19	37	0	0	0	0	0.0000000000	0.0000000000	0	1	1	0	0	1.0000000000	0	0	0	0	0	0	0	0	1	0	1	1	1	-1	1
1370	2	1	7	70	1	0	0	0	0	0	0	0	0	0	1	1	0	0	1	0	19	44	0	0	0	0	0.0000000000	0.0000000000	0	1	1	0	0	1.0000000000	0	0	0	0	0	0	0	0	1	0	1	1	1	-1	1
1371	2	1	6	62	1	0	0	0	0	0	0	0	0	0	1	1	0	0	1	0	19	36	0	0	0	0	0.0000000000	0.0000000000	0	1	1	0	0	1.0000000000	0	0	0	0	0	0	0	0	1	0	1	1	1	-1	1
1372	3	1	4	60	1	0	0	0	0	0	0	0	0	0	1	0	0	0	0	0	18	35	0	0	0	0	1.0000000000	1.0000000000	1	1	0	0	0	0.0000000000	1	0	0	0	0	0	0	0	1	0	-1	1	-1	-1	1
1373	3	1	2	42	0	0	0	0	0	0	0	0	0	1	1	0	0	0	0	0	17	18	0	0	0	0	0.0000000000	0.0000000000	0	1	0	0	0	0.0000000000	1	0	0	0	0	0	0	0	1	1	1	1	1	1	1
1374	1	0	2	28	1	0	0	0	0	0	0	0	0	0	1	0	0	0	0	0	9	12	0	0	0	0	0.0000000000	0.1538461538	0	1	0	0	0	0.0000000000	0	0	0	0	0	0	0	0	1	1	1	1	1	1	1
1375	4	0	5	57	0	0	0	1	0	0	0	0	0	9	1	0	1	0	0	0	12	38	0	0	0	0	0.0000000000	0.7857142857	0	1	0	0	0	1.0000000000	1	0	0	0	0	1	0	0	1	0	-1	1	1	-1	1
1376	3	0	5	48	0	0	0	1	0	0	0	0	0	9	1	0	1	0	0	0	12	29	0	0	0	0	0.0000000000	0.7857142857	0	1	0	0	0	1.0000000000	1	0	0	0	0	1	0	0	1	1	-1	1	1	-1	1
1377	4	0	5	59	0	0	0	1	0	0	0	0	0	9	1	0	1	0	1	0	12	40	0	0	0	0	0.0000000000	0.7857142857	0	1	0	0	0	1.0000000000	1	0	0	0	0	1	0	0	1	0	-1	1	1	-1	1
1378	3	1	3	67	0	0	0	0	0	0	0	0	0	8	1	1	0	0	0	0	31	29	0	0	0	0	0.0000000000	0.0000000000	0	1	1	0	0	1.0000000000	0	0	0	0	0	0	0	0	1	0	1	1	1	-1	1
1379	3	0	3	47	0	0	0	0	0	0	0	0	0	0	1	0	0	0	1	0	13	27	0	0	0	0	0.0000000000	0.0000000000	0	1	1	0	0	0.0000000000	0	0	0	0	0	0	1	0	1	1	1	1	1	1	1
1380	3	0	3	47	0	0	0	0	0	0	0	0	0	0	1	0	0	0	1	0	13	27	0	0	0	0	0.0000000000	0.0000000000	0	1	1	0	0	0.0000000000	0	0	0	0	0	0	1	0	1	1	1	1	1	1	1
1381	3	1	4	55	0	0	0	0	0	0	0	0	0	0	1	1	0	0	0	0	19	29	0	0	0	0	0.0000000000	0.7857142857	0	1	0	0	0	1.0000000000	1	0	0	0	0	1	0	0	1	0	-1	1	1	-1	1
1382	3	0	3	46	0	0	0	0	0	0	0	0	0	0	1	0	0	0	1	0	13	26	0	0	0	0	0.0000000000	0.0000000000	0	1	1	0	0	0.0000000000	0	0	0	0	0	0	1	0	1	1	1	1	1	1	1
1383	3	1	3	47	0	0	0	0	0	0	0	0	0	0	1	0	0	0	0	0	19	21	0	0	0	0	0.0000000000	1.0000000000	0	1	1	0	0	1.0000000000	1	0	0	0	0	0	0	0	1	1	-1	1	-1	-1	1
1384	3	0	5	64	0	0	0	0	0	0	0	0	0	0	1	1	0	0	0	0	14	43	0	0	0	0	0.0000000000	0.7857142857	0	1	0	0	0	1.0000000000	1	0	0	0	0	1	0	0	1	0	-1	1	1	-1	1
1385	3	1	3	48	1	0	0	1	0	0	0	0	0	0	1	0	0	0	1	0	10	31	0	0	0	0	0.0000000000	1.0000000000	0	1	0	1	0	0.0000000000	0	0	0	0	0	0	0	0	1	1	1	0	-1	1	1
1386	3	1	3	54	0	0	0	0	0	0	0	0	0	0	1	0	0	0	0	0	26	21	0	0	0	0	0.0000000000	1.0000000000	0	1	1	0	0	1.0000000000	1	0	0	0	0	0	0	0	1	0	-1	1	-1	-1	1
1387	3	0	5	62	0	0	0	0	0	0	0	0	0	0	1	1	0	0	0	0	14	41	0	0	0	0	0.0000000000	0.7857142857	0	1	0	0	0	1.0000000000	1	0	0	0	0	1	0	0	1	0	-1	1	1	-1	1
1388	2	0	3	48	0	0	0	0	0	0	0	0	0	4	1	1	0	0	0	0	15	26	0	0	0	0	0.0833333333	0.9000000000	1	1	1	0	0	0.1666666667	1	0	0	0	0	0	0	0	1	1	-1	1	0	1	1
1389	2	0	3	52	0	0	0	0	0	0	0	0	0	0	1	0	0	0	1	0	23	22	0	0	0	0	0.0000000000	0.7857142857	0	1	0	0	0	1.0000000000	1	0	0	0	0	1	0	0	1	1	-1	1	1	-1	1
1390	2	0	7	85	2	0	0	0	0	0	0	0	0	0	1	1	0	0	0	0	12	66	0	0	0	0	0.9230769231	1.0000000000	0	1	0	0	0	0.0000000000	1	0	0	0	0	0	0	0	1	-1	1	1	-1	-1	1
1391	2	0	3	39	1	1	0	0	0	0	0	0	0	0	1	0	0	0	0	0	11	21	0	0	0	0	0.0000000000	0.0000000000	0	1	0	0	0	0.0000000000	0	0	0	0	0	0	0	0	1	1	1	1	1	1	1
1392	2	0	2	43	0	0	0	0	0	0	0	0	0	0	1	1	0	0	0	0	14	22	0	0	0	0	0.9894736842	0.9756097561	0	1	0	1	0	0.0000000000	1	0	0	0	0	1	0	0	1	1	-1	0	-1	-1	1
1393	2	0	4	49	1	0	0	0	0	0	0	0	0	1	1	0	0	0	0	0	26	16	0	0	0	0	0.9333333333	1.0000000000	0	1	0	0	0	0.0000000000	1	0	0	0	0	0	0	0	1	1	1	1	-1	-1	1
1394	2	1	4	47	0	0	0	0	0	0	0	0	0	0	1	0	0	0	1	0	10	30	0	0	0	1	0.9230769231	1.0000000000	0	1	0	0	0	0.0000000000	1	0	0	0	0	0	0	0	1	1	1	1	-1	-1	1
1395	2	1	2	32	1	0	0	0	0	0	0	0	0	0	1	0	0	0	0	0	13	12	0	0	0	0	0.0000000000	0.1538461538	0	1	0	0	0	0.0000000000	0	0	0	0	0	0	0	0	1	1	1	1	1	1	1
1396	4	1	3	54	1	0	0	0	0	0	0	0	0	0	1	0	0	0	0	0	22	25	0	0	0	0	1.0000000000	1.0000000000	0	1	0	0	0	0.0000000000	1	0	0	0	0	0	0	0	1	0	-1	1	-1	-1	1
1397	3	1	1	42	0	0	0	0	0	0	1	0	0	3	1	1	0	0	0	0	19	8	7	0	0	0	0.0000000000	1.0000000000	0	1	0	1	0	0.0000000000	1	0	0	0	0	0	0	0	1	1	-1	0	-1	1	1
1398	4	1	3	58	0	0	0	0	0	0	0	0	0	2	1	0	0	0	0	0	28	23	0	0	0	0	0.0000000000	0.2857142857	0	1	0	0	0	0.0000000000	0	0	0	0	0	0	0	0	1	0	1	1	-1	1	1
1399	2	0	3	49	0	0	0	0	0	0	0	0	0	0	1	0	0	0	1	0	23	19	0	0	0	0	0.0000000000	0.7857142857	0	1	0	0	0	1.0000000000	1	0	0	0	0	1	0	0	1	1	-1	1	1	-1	1
1400	3	1	4	63	0	0	0	0	0	0	0	0	0	10	1	1	0	0	0	0	29	27	0	0	0	0	0.0000000000	0.7857142857	0	1	0	0	0	1.0000000000	1	0	0	0	0	1	0	0	1	0	-1	1	1	-1	1
1401	3	1	2	40	0	0	0	0	0	0	0	0	0	0	1	0	0	0	0	0	15	18	0	0	0	0	0.0000000000	0.0000000000	0	1	0	0	0	0.0000000000	0	0	0	0	0	0	0	0	1	1	1	1	1	1	1
1402	4	1	4	62	2	1	0	0	0	0	0	0	0	0	1	0	0	0	1	0	29	26	0	0	0	1	1.0000000000	1.0000000000	0	1	0	1	0	0.0000000000	1	0	0	0	0	1	0	0	1	0	-1	0	-1	-1	1
1403	2	0	8	94	1	0	0	0	0	0	0	0	0	0	1	1	0	0	0	0	18	69	0	0	0	0	0.0000000000	0.0000000000	0	1	0	0	0	0.0000000000	0	0	0	0	0	0	0	0	1	-1	1	1	1	1	1
1404	3	1	2	42	1	0	0	0	0	0	0	0	0	0	1	0	0	0	0	0	13	22	0	0	0	0	0.0000000000	0.1538461538	0	1	0	0	0	0.0000000000	0	0	0	0	0	0	0	0	1	1	1	1	1	1	1
1405	2	0	2	37	1	1	0	0	0	0	0	0	0	0	1	0	0	0	0	0	12	18	0	0	0	0	0.0000000000	0.0000000000	0	1	0	0	0	0.0000000000	0	0	0	0	0	0	0	0	1	1	1	1	1	1	1
1406	3	0	3	48	1	0	0	0	0	0	0	0	0	0	1	1	0	0	1	0	17	24	0	0	0	0	0.0000000000	1.0000000000	0	1	1	0	0	1.0000000000	1	0	0	0	0	0	0	0	1	1	-1	1	-1	-1	1
1407	3	0	3	47	0	0	0	0	0	0	0	0	0	0	1	1	0	0	0	0	17	23	0	0	0	0	0.0000000000	1.0000000000	0	1	1	0	0	1.0000000000	1	0	0	0	0	0	0	0	1	1	-1	1	-1	-1	1
1408	3	1	4	57	0	0	0	0	0	0	0	0	0	0	1	0	0	0	1	0	10	40	0	0	0	1	0.9230769231	1.0000000000	0	1	0	0	0	0.0000000000	1	0	0	0	0	0	0	0	1	0	1	1	-1	-1	1
1409	4	2	4	55	0	0	0	0	0	0	0	0	0	1	1	0	0	0	1	0	21	27	0	0	0	0	0.0000000000	0.1538461538	0	1	0	0	0	0.0000000000	0	0	0	0	0	0	0	0	1	0	1	1	1	1	1
1410	2	0	5	64	2	1	0	0	0	0	0	0	0	0	1	0	0	0	0	0	14	43	0	0	0	0	0.9230769231	1.0000000000	0	1	0	0	0	0.0000000000	1	0	0	0	0	1	0	0	1	0	-1	1	-1	-1	1
1411	3	1	3	57	2	1	0	0	0	0	0	0	0	0	1	0	0	0	0	0	20	30	0	0	0	0	1.0000000000	1.0000000000	0	1	0	1	0	0.0000000000	1	0	0	0	0	1	0	0	1	0	-1	0	-1	-1	1
1412	4	1	2	168	2	0	0	0	1	0	2	1	0	41	1	0	0	0	0	0	23	17	120	0	2	0	0.0000000000	0.0000000000	0	1	1	0	0	0.0000000000	0	0	0	0	0	0	0	0	1	-1	1	1	1	1	1
1413	4	0	3	59	0	0	0	0	1	0	2	2	0	14	1	0	1	0	0	0	12	22	17	0	0	0	0.3750000000	0.0000000000	0	1	0	0	0	0.0000000000	1	0	0	0	0	0	0	0	1	0	1	1	0	0	1
1414	4	0	3	84	0	0	0	0	2	0	4	2	0	9	1	0	1	0	0	0	12	22	42	0	1	0	0.3750000000	0.0000000000	0	1	0	0	0	0.0000000000	1	0	0	0	0	0	0	0	1	-1	1	1	0	0	1
1415	3	1	1	42	0	0	0	0	0	0	0	0	0	0	1	1	0	0	0	0	25	10	0	0	0	0	0.2000000000	0.5714285714	0	1	1	0	0	0.8000000000	0	0	0	0	0	0	1	0	1	1	-1	1	0	-1	1
1416	2	0	5	59	1	0	0	0	0	0	0	0	0	0	1	1	0	0	0	0	24	28	0	0	0	0	0.0000000000	0.0000000000	0	1	0	0	0	0.0000000000	0	0	0	0	0	0	0	0	1	0	1	1	1	1	1
1417	2	1	9	91	0	0	0	0	0	0	0	0	0	29	1	1	0	0	0	0	13	71	0	0	0	0	1.0000000000	0.0000000000	0	1	1	0	0	0.0000000000	1	0	0	0	0	0	0	0	1	-1	1	1	1	-1	1
1418	2	1	2	57	1	1	0	0	0	0	0	0	0	0	0	1	0	0	0	0	38	11	0	0	0	0	0.0000000000	0.0000000000	0	0	1	0	0	1.0000000000	0	0	0	0	0	0	0	0	1	0	1	1	1	-1	1
1419	4	1	5	72	1	0	0	0	0	0	0	0	0	0	1	1	0	0	0	0	28	37	0	0	0	0	0.0000000000	0.0000000000	0	1	0	0	0	0.0000000000	0	0	0	0	0	0	0	0	1	0	1	1	1	1	1
1420	3	0	4	58	2	1	0	0	0	0	0	0	0	0	1	0	0	0	0	0	11	40	0	0	1	0	0.8888888889	0.0000000000	0	1	0	0	0	0.1111111111	0	0	0	0	0	0	0	1	1	0	1	1	1	-1	1
1421	3	1	3	50	2	1	0	0	0	0	0	0	0	0	1	0	0	0	0	0	20	23	0	0	0	0	1.0000000000	1.0000000000	0	1	0	1	0	0.0000000000	1	0	0	0	0	1	0	0	1	1	-1	0	-1	-1	1
1422	3	1	3	51	2	1	0	0	0	0	0	0	0	0	1	0	0	0	0	0	20	24	0	0	0	0	1.0000000000	1.0000000000	0	1	0	1	0	0.0000000000	1	0	0	0	0	1	0	0	1	1	-1	0	-1	-1	1
1423	12	1	11	74	1	0	0	1	0	0	0	0	0	0	1	0	0	0	1	0	12	55	0	0	0	0	0.9743589744	0.0091743119	0	1	0	0	0	0.0000000000	0	0	0	0	0	0	0	0	1	0	1	1	1	-1	1
1424	12	1	11	74	2	1	0	1	0	0	0	0	0	0	1	0	0	0	1	0	12	55	0	0	0	0	0.9743589744	0.0091743119	0	1	0	0	0	0.0000000000	0	0	0	0	0	0	0	0	1	0	1	1	1	-1	1
1425	13	1	11	76	1	0	0	1	0	0	0	0	0	0	1	0	0	0	1	0	14	55	0	0	0	0	0.9743589744	0.0091743119	0	1	0	0	0	0.0000000000	0	0	0	0	0	0	0	0	1	-1	1	1	1	-1	1
1426	12	1	11	76	1	0	0	1	0	0	0	0	0	0	1	0	0	0	1	0	14	55	0	0	0	0	0.9743589744	0.0091743119	0	1	0	0	0	0.0000000000	0	0	0	0	0	0	0	0	1	-1	1	1	1	-1	1
1427	2	0	5	58	1	0	0	0	0	0	0	0	0	0	1	1	0	0	0	0	18	33	0	0	0	0	0.0000000000	0.7857142857	0	1	0	0	0	1.0000000000	1	0	0	0	0	1	0	0	1	0	-1	1	1	-1	1
1428	2	0	3	37	0	0	0	0	0	0	0	0	0	2	1	1	0	0	0	0	7	23	0	0	1	0	1.0000000000	1.0000000000	0	1	0	0	0	0.0000000000	1	0	0	0	0	1	1	0	1	1	-1	1	-1	-1	1
1429	3	1	6	71	1	0	0	0	0	0	0	0	0	0	1	1	0	0	1	0	19	45	0	0	0	0	0.0000000000	0.0000000000	0	1	1	0	0	1.0000000000	0	0	0	0	0	0	0	0	1	0	1	1	1	-1	1
1430	3	1	2	51	0	0	0	0	0	0	1	0	0	10	1	1	0	0	0	0	13	17	13	0	0	0	0.7435897436	1.0000000000	1	1	0	0	0	0.0000000000	1	0	0	0	0	0	0	1	1	1	-1	1	-1	-1	1
1431	3	1	2	51	0	0	0	0	0	0	1	0	0	10	1	0	0	0	0	0	13	17	13	0	0	0	0.0000000000	0.0000000000	0	0	0	0	0	0.0000000000	1	0	0	0	0	0	1	0	1	1	1	1	1	1	1
1432	3	1	3	42	0	0	0	0	0	0	0	0	0	4	1	1	0	0	0	0	14	21	0	0	0	0	0.0000000000	0.0000000000	0	1	0	0	0	1.0000000000	0	0	0	0	0	0	0	1	1	1	1	1	1	-1	1
1433	5	2	2	46	0	0	0	0	0	0	0	0	0	0	1	0	0	0	1	0	17	22	0	0	1	1	0.9230769231	1.0000000000	0	1	0	0	0	0.0000000000	1	0	0	0	0	0	0	0	1	1	1	1	-1	-1	1
1434	4	1	6	68	0	0	0	0	0	0	0	0	0	0	1	0	0	0	0	0	16	45	0	0	1	0	0.0000000000	0.2857142857	0	1	0	0	0	0.0000000000	0	0	0	0	0	0	0	0	1	0	1	1	-1	1	1
1435	2	0	5	50	1	0	0	0	0	0	0	0	0	1	1	1	0	0	1	0	12	31	0	0	0	0	1.0000000000	1.0000000000	0	1	0	1	0	0.0000000000	1	0	0	0	0	1	0	0	1	1	-1	0	-1	-1	1
1436	2	0	5	50	1	0	0	0	0	0	0	0	0	1	1	1	0	0	1	0	12	31	0	0	0	0	1.0000000000	1.0000000000	0	1	0	1	0	0.0000000000	1	0	0	0	0	1	0	0	1	1	-1	0	-1	-1	1
1437	2	1	2	63	1	1	0	0	0	0	0	0	0	0	0	1	0	0	0	0	37	18	0	0	0	0	0.0000000000	0.0000000000	0	0	1	0	0	1.0000000000	0	0	0	0	0	0	0	0	1	0	1	1	1	-1	1
1438	5	0	3	167	2	0	0	0	1	0	2	1	0	49	1	1	1	0	0	0	11	28	120	0	2	0	0.0000000000	0.0000000000	0	1	1	0	0	0.0000000000	1	0	0	0	0	0	0	0	1	-1	1	1	1	1	1
1439	4	0	5	57	0	0	0	1	0	0	0	0	0	12	1	1	1	0	0	0	15	35	0	0	0	0	0.0000000000	0.7857142857	0	1	0	0	0	1.0000000000	1	0	0	0	0	1	0	0	1	0	-1	1	1	-1	1
1440	3	1	4	61	2	1	0	0	0	0	0	0	0	0	1	0	0	0	1	0	20	34	0	0	0	0	1.0000000000	1.0000000000	0	1	0	1	0	0.0000000000	1	0	0	0	0	1	0	0	1	0	-1	0	-1	-1	1
1441	1	0	3	33	0	0	0	0	0	0	0	0	0	2	1	0	0	0	0	0	13	13	0	0	0	0	0.0000000000	0.2857142857	0	1	0	0	0	0.0000000000	0	0	0	0	0	0	0	0	1	1	1	1	-1	1	1
1442	1	0	3	27	0	0	0	0	0	0	0	0	0	2	1	1	0	0	0	0	7	13	0	0	1	0	1.0000000000	1.0000000000	0	1	0	0	0	0.0000000000	1	0	0	0	0	1	1	0	1	1	-1	1	-1	-1	1
1443	2	1	4	52	0	0	0	0	0	0	0	0	0	0	1	0	0	0	1	0	15	30	0	0	0	1	0.9230769231	1.0000000000	0	1	0	0	0	0.0000000000	1	0	0	0	0	0	0	0	1	1	1	1	-1	-1	1
1444	13	0	11	76	1	0	0	1	0	0	0	0	0	11	1	0	1	0	1	0	14	55	0	0	0	0	0.9743589744	0.0091743119	0	1	0	0	0	0.0000000000	1	0	0	0	0	0	0	0	1	-1	1	1	1	-1	1
1445	4	0	3	143	0	0	0	0	2	0	4	2	0	47	1	0	1	0	0	0	12	22	101	0	1	0	0.3750000000	0.0000000000	0	1	0	0	0	0.0000000000	1	0	0	0	0	0	0	0	1	-1	1	1	0	0	1
1446	4	0	3	148	0	0	0	0	3	0	9	5	0	34	1	0	1	0	0	0	12	22	106	0	1	0	0.3750000000	0.0000000000	0	1	0	0	0	0.0000000000	1	0	0	0	0	0	0	0	1	-1	1	1	0	0	1
1447	4	1	4	63	0	0	0	0	0	0	0	0	0	0	1	0	0	0	0	0	28	28	0	0	0	0	0.0000000000	0.0000000000	0	1	0	0	0	0.0000000000	0	0	0	0	0	0	0	0	1	0	1	1	1	1	1
1448	1	0	2	32	0	0	0	0	0	0	0	0	0	0	1	1	0	0	0	0	16	9	0	0	0	0	0.0000000000	0.7857142857	0	1	0	0	0	1.0000000000	1	0	0	0	0	1	0	0	1	1	-1	1	1	-1	1
1449	4	0	3	174	0	0	0	0	4	0	11	5	0	34	1	0	1	0	0	0	12	22	132	0	1	0	0.3750000000	0.0000000000	0	1	0	0	0	0.0000000000	1	0	0	0	0	0	0	0	1	-1	1	1	0	0	1
1450	4	0	3	205	0	0	0	0	6	0	19	7	0	9	1	0	1	0	0	0	12	22	163	0	1	0	0.3750000000	0.0000000000	0	1	0	0	0	0.0000000000	1	0	0	0	0	0	0	0	1	-1	1	1	0	0	1
1451	4	0	3	119	0	0	0	0	3	0	7	4	0	9	1	0	1	0	0	0	12	22	77	0	1	0	0.3750000000	0.0000000000	0	1	0	0	0	0.0000000000	1	0	0	0	0	0	0	0	1	-1	1	1	0	0	1
1452	3	0	5	66	1	0	0	0	0	0	0	0	0	0	1	1	0	0	0	0	24	35	0	0	0	0	0.0000000000	0.0000000000	0	1	0	0	0	0.0000000000	0	0	0	0	0	0	0	0	1	0	1	1	1	1	1
1453	2	0	3	37	0	0	0	0	0	0	0	0	0	0	1	0	0	0	0	0	17	13	0	0	0	0	0.0000000000	0.1538461538	0	1	0	0	0	0.0000000000	0	0	0	0	0	0	0	0	1	1	1	1	1	1	1
1454	2	0	3	36	0	0	0	0	0	0	0	0	0	0	1	0	0	0	0	0	17	12	0	0	0	0	0.0000000000	0.1538461538	0	1	0	0	0	0.0000000000	0	0	0	0	0	0	0	0	1	1	1	1	1	1	1
1455	4	1	3	42	0	0	0	0	0	0	0	0	0	1	1	1	0	0	1	0	14	21	0	0	0	1	0.0000000000	1.0000000000	0	1	0	0	0	0.0000000000	1	0	0	0	0	0	1	0	1	1	-1	1	1	1	1
1456	2	0	5	59	1	0	0	0	0	0	0	0	0	0	1	1	0	0	1	0	18	34	0	0	0	0	0.0000000000	0.7857142857	0	1	0	0	0	1.0000000000	1	0	0	0	0	1	0	0	1	0	-1	1	1	-1	1
1457	4	1	2	40	0	0	0	0	0	0	0	0	0	0	1	0	0	0	0	0	21	12	0	0	0	0	0.9230769231	1.0000000000	0	1	0	0	0	0.0000000000	1	0	0	0	0	0	0	0	1	1	1	1	-1	-1	1
1458	2	0	4	50	1	0	0	0	0	0	0	0	0	0	1	0	0	0	0	0	17	26	0	0	0	0	1.0000000000	0.3207547170	0	1	0	1	0	0.0000000000	0	0	0	0	1	0	0	0	1	1	-1	0	0	-1	1
1459	3	0	3	42	1	0	0	1	0	0	0	0	0	11	1	0	1	0	1	0	14	21	0	0	0	0	0.0000000000	1.0000000000	0	1	0	1	0	0.0000000000	1	0	0	0	0	0	0	0	1	1	1	0	-1	1	1
1460	3	0	3	35	0	0	0	1	0	0	0	0	0	9	1	0	1	0	0	0	12	16	0	0	0	0	0.0000000000	0.7857142857	0	1	0	0	0	1.0000000000	1	0	0	0	0	1	0	0	1	1	-1	1	1	-1	1
1461	2	1	1	34	0	0	0	0	1	0	0	0	0	0	1	0	0	0	0	0	14	13	0	0	0	0	0.3333333333	1.0000000000	0	1	1	0	0	0.0000000000	1	0	0	0	0	0	0	0	1	1	-1	1	-1	0	1
1462	4	0	6	75	1	0	0	0	0	0	0	0	0	0	1	1	0	0	1	0	10	58	0	0	0	0	0.5000000000	0.6756756757	0	1	0	0	0	0.0000000000	0	0	0	0	0	1	0	0	1	0	0	1	0	0	1
1463	8	7	2	194	3	2	0	0	0	0	1	1	0	33	1	1	0	1	0	0	76	34	76	0	1	0	0.0000000000	0.3333333333	0	1	0	0	0	0.0000000000	0	0	0	0	0	0	0	0	-1	-1	1	1	0	1	1
1464	2	0	5	72	2	0	0	0	0	0	0	0	0	2	1	1	0	0	1	0	19	46	0	0	0	0	0.2222222222	0.7000000000	0	1	0	1	0	0.0000000000	1	0	0	0	1	0	0	0	1	0	1	0	-1	1	1
1465	3	1	6	79	1	0	0	0	0	0	0	0	0	0	1	1	0	0	1	0	19	53	0	0	0	0	0.0000000000	0.0000000000	0	1	1	0	0	1.0000000000	0	0	0	0	0	0	0	0	1	-1	1	1	1	-1	1
1466	3	1	7	86	1	0	0	0	0	0	0	0	0	0	1	1	0	0	1	0	19	60	0	0	0	0	0.0000000000	0.0000000000	0	1	1	0	0	1.0000000000	0	0	0	0	0	0	0	0	1	-1	1	1	1	-1	1
1467	3	1	6	78	1	0	0	0	0	0	0	0	0	0	1	1	0	0	1	0	19	52	0	0	0	0	0.0000000000	0.0000000000	0	1	1	0	0	1.0000000000	0	0	0	0	0	0	0	0	1	-1	1	1	1	-1	1
1468	2	0	4	44	1	0	0	0	0	0	0	0	0	0	1	1	0	0	0	0	12	25	0	0	0	0	1.0000000000	1.0000000000	0	1	0	1	0	0.0000000000	1	0	0	0	0	1	0	0	1	1	-1	0	1	-1	1
1469	2	0	5	48	1	0	0	0	0	0	0	0	0	1	1	1	0	0	0	0	12	29	0	0	0	0	1.0000000000	1.0000000000	0	1	0	1	0	0.0000000000	1	0	0	0	0	1	0	0	1	1	-1	0	1	-1	1
1470	3	1	4	62	0	0	0	0	0	0	0	0	0	0	1	0	0	0	1	0	15	40	0	0	0	1	0.9230769231	1.0000000000	0	1	0	0	0	0.0000000000	1	0	0	0	0	0	0	0	1	0	1	1	-1	-1	1
1471	3	1	6	72	1	0	0	0	0	0	0	0	0	0	1	1	0	0	1	0	19	46	0	0	0	0	0.0000000000	0.0000000000	0	1	1	0	0	1.0000000000	0	0	0	0	0	0	0	0	1	0	1	1	1	-1	1
1472	3	1	3	44	1	1	0	0	0	0	0	0	0	0	1	0	0	0	0	0	14	23	0	0	0	0	0.9230769231	1.0000000000	0	1	0	0	0	0.0000000000	1	0	0	0	0	0	0	0	1	1	1	1	-1	-1	1
1473	3	0	2	31	0	0	0	0	0	0	0	0	0	1	1	0	0	0	0	0	10	14	0	0	0	0	0.0000000000	1.0000000000	0	1	0	0	0	0.0000000000	1	0	0	0	0	0	0	0	1	1	1	1	-1	1	1
1474	3	1	3	45	0	0	0	0	0	0	0	0	0	0	1	0	0	0	0	0	16	22	0	0	0	0	0.0000000000	0.0000000000	0	1	0	1	0	0.0000000000	0	0	0	0	0	0	0	0	1	1	1	0	1	1	1
1475	5	0	2	39	0	0	0	0	0	0	0	0	0	10	1	0	1	0	0	0	13	19	0	0	0	0	0.9130434783	0.0625000000	1	1	1	0	0	0.0000000000	1	0	0	0	0	1	0	0	1	1	1	1	1	-1	1
1476	2	0	3	66	0	0	0	1	0	0	0	0	0	0	1	1	0	0	0	0	14	45	0	0	0	0	0.0000000000	0.0000000000	0	1	0	0	0	0.0000000000	0	0	0	0	0	0	0	0	1	0	1	1	1	1	1
1477	2	0	2	34	1	1	0	0	0	0	0	0	0	0	1	0	0	0	1	0	13	14	0	0	0	0	0.0000000000	0.8333333333	1	1	0	0	0	0.0000000000	1	0	0	0	0	0	0	0	1	1	-1	1	0	1	1
1478	5	1	4	72	2	1	0	0	0	0	0	0	0	0	1	0	0	0	1	0	29	36	0	0	0	1	1.0000000000	1.0000000000	0	1	0	1	0	0.0000000000	1	0	0	0	0	1	0	0	1	0	-1	0	-1	-1	1
1479	2	0	4	61	0	0	0	0	1	0	0	0	0	0	1	0	0	0	0	0	16	38	0	0	0	0	0.0000000000	0.1666666667	1	1	0	0	0	0.0000000000	0	0	0	0	0	0	0	1	1	0	1	1	0	1	1
1480	3	1	3	52	0	0	0	0	0	0	0	0	0	2	1	0	0	0	0	0	23	22	0	0	0	0	0.0000000000	0.2857142857	0	1	0	0	0	0.0000000000	0	0	0	0	0	0	0	0	1	1	1	1	-1	1	1
1481	4	1	4	60	1	0	0	0	0	0	0	0	0	0	1	0	0	0	1	0	27	26	0	0	0	0	1.0000000000	1.0000000000	0	1	0	0	0	0.0000000000	1	0	0	0	0	0	0	0	1	0	-1	1	-1	-1	1
1482	4	2	2	42	0	0	0	0	0	0	0	0	0	1	1	0	0	0	0	0	18	17	0	0	1	0	0.0000000000	0.0000000000	0	1	1	0	0	1.0000000000	0	0	0	0	0	0	0	0	0	1	1	1	1	-1	1
1483	3	1	3	61	1	0	0	0	0	0	0	0	0	0	1	0	0	0	1	0	26	28	0	0	0	0	0.8571428571	1.0000000000	0	1	0	0	0	0.1428571429	1	0	0	0	0	0	0	0	1	0	-1	1	-1	-1	1
1484	4	0	3	78	0	0	0	0	1	0	3	3	0	21	1	0	1	0	0	0	12	22	36	0	0	0	0.3750000000	0.0000000000	0	1	0	0	0	0.0000000000	1	0	0	0	0	0	0	0	1	-1	1	1	0	0	1
1485	4	0	3	154	0	0	0	0	4	0	11	6	0	19	1	0	1	0	0	0	12	22	112	0	1	0	0.3750000000	0.0000000000	0	1	0	0	0	0.0000000000	1	0	0	0	0	0	0	0	1	-1	1	1	0	0	1
1486	3	1	5	68	0	0	0	0	0	0	0	0	0	0	1	0	0	0	1	0	27	34	0	0	0	0	0.0000000000	0.0000000000	0	1	0	0	0	0.0000000000	0	0	0	0	0	0	0	0	1	0	1	1	1	1	1
1487	3	1	3	60	0	0	0	0	1	0	0	0	0	0	1	0	0	0	0	0	25	28	0	0	0	0	0.8750000000	1.0000000000	1	1	0	0	0	0.0000000000	1	0	0	0	1	0	0	0	1	0	-1	1	-1	-1	1
1488	2	0	3	58	0	0	0	0	0	0	0	0	0	0	1	0	0	0	0	0	25	26	0	0	1	0	0.7500000000	0.2222222222	1	1	0	0	0	0.1250000000	0	0	0	0	0	0	0	0	1	0	1	1	0	-1	1
1489	2	0	4	63	0	0	0	0	0	0	0	0	0	1	1	0	0	0	0	0	14	42	0	0	0	0	0.5000000000	0.0000000000	0	1	1	0	0	0.5000000000	0	0	0	0	0	1	0	0	1	0	1	1	1	-1	1
1490	4	2	4	49	0	0	0	0	0	0	0	0	0	0	1	0	0	1	1	0	15	27	0	0	2	0	0.7857142857	0.0588235294	0	1	0	0	0	0.0000000000	0	0	0	0	0	0	0	0	0	1	1	1	0	-1	1
1491	2	0	4	73	1	0	0	0	0	0	0	0	0	24	1	1	0	0	0	0	13	53	0	0	0	1	1.0000000000	1.0000000000	0	1	0	0	0	0.0000000000	1	0	0	0	0	1	0	0	1	0	-1	1	-1	-1	1
1492	2	1	4	40	0	0	0	0	0	0	0	0	0	0	1	0	0	0	0	0	16	17	0	0	0	0	0.0000000000	0.7857142857	0	1	0	0	0	1.0000000000	1	0	0	0	0	1	0	0	1	1	-1	1	1	-1	1
1493	1	0	3	36	0	0	0	0	0	0	0	0	0	0	1	0	0	0	1	0	19	10	0	0	0	0	0.0000000000	0.7857142857	0	1	0	0	0	1.0000000000	1	0	0	0	0	1	0	0	1	1	-1	1	1	-1	1
1494	4	0	3	195	0	0	0	0	3	0	10	8	0	56	1	0	1	0	0	0	12	22	153	0	1	0	0.3750000000	0.0000000000	0	1	0	0	0	0.0000000000	1	0	0	0	0	0	0	0	1	-1	1	1	0	0	1
1495	4	0	3	66	0	0	0	0	1	0	2	1	0	9	1	0	1	0	0	0	12	22	24	0	0	0	0.3750000000	0.0000000000	0	1	0	0	0	0.0000000000	1	0	0	0	0	0	0	0	1	0	1	1	0	0	1
1496	1	0	5	50	1	0	0	0	0	0	0	0	0	0	1	0	0	0	1	0	16	27	0	0	0	0	0.0000000000	0.0000000000	0	1	0	0	0	0.0000000000	0	0	0	0	0	0	0	0	1	1	1	1	1	1	1
1497	2	0	3	37	0	0	0	0	0	0	0	0	0	0	1	0	0	0	0	0	17	13	0	0	0	0	0.0000000000	0.1538461538	0	1	0	0	0	0.0000000000	0	0	0	0	0	0	0	0	1	1	1	1	1	1	1
1498	4	1	3	49	0	0	0	0	0	0	0	0	0	0	1	0	0	0	1	0	20	22	0	0	0	0	1.0000000000	0.3333333333	0	1	0	0	0	0.0000000000	0	0	0	0	0	1	0	0	1	1	0	1	1	-1	1
1499	2	0	3	54	0	0	0	0	0	0	0	0	0	1	1	0	0	0	0	0	14	33	0	0	0	0	0.5000000000	0.0000000000	0	1	1	0	0	0.5000000000	0	0	0	0	0	1	0	0	1	0	1	1	1	-1	1
1500	3	0	3	46	0	0	0	0	0	0	0	0	0	0	1	0	0	0	0	0	17	22	0	0	0	0	0.0000000000	0.1538461538	0	1	0	0	0	0.0000000000	0	0	0	0	0	0	0	0	1	1	1	1	1	1	1
1501	3	0	3	45	0	0	0	0	0	0	0	0	0	0	1	0	0	0	0	0	17	21	0	0	0	0	0.0000000000	0.1538461538	0	1	0	0	0	0.0000000000	0	0	0	0	0	0	0	0	1	1	1	1	1	1	1
1502	4	0	3	52	1	0	0	1	0	0	0	0	0	11	1	0	1	0	1	0	14	31	0	0	0	0	0.0000000000	1.0000000000	0	1	0	1	0	0.0000000000	1	0	0	0	0	0	0	0	1	1	1	0	-1	1	1
1503	2	0	5	56	0	0	0	0	0	0	0	0	0	0	1	1	0	0	1	0	11	38	0	0	0	1	1.0000000000	1.0000000000	0	1	0	0	0	0.0000000000	1	0	0	0	0	0	0	0	1	0	-1	1	-1	-1	1
1504	2	0	3	38	0	0	0	0	0	0	0	0	0	0	1	0	0	0	0	0	17	14	0	0	0	0	0.0000000000	0.1538461538	0	1	0	0	0	0.0000000000	0	0	0	0	0	0	0	0	1	1	1	1	1	1	1
1505	2	0	2	41	0	0	0	0	0	0	0	0	0	0	1	1	0	0	0	0	16	18	0	0	0	0	0.0000000000	0.7857142857	0	1	0	0	0	1.0000000000	1	0	0	0	0	1	0	0	1	1	-1	1	1	-1	1
1506	3	0	3	46	0	0	0	0	0	0	0	0	0	0	1	0	0	0	0	0	17	22	0	0	0	0	0.0000000000	0.1538461538	0	1	0	0	0	0.0000000000	0	0	0	0	0	0	0	0	1	1	1	1	1	1	1
1507	2	0	4	60	0	0	0	0	0	0	0	0	0	0	1	0	0	0	0	0	26	27	0	0	0	0	0.0000000000	1.0000000000	0	1	1	0	0	1.0000000000	1	0	0	0	0	0	0	0	1	0	-1	1	-1	-1	1
1508	2	0	4	60	0	0	0	0	0	0	0	0	0	0	1	0	0	0	0	0	26	27	0	0	0	0	0.0000000000	1.0000000000	0	1	1	0	0	1.0000000000	1	0	0	0	0	0	0	0	1	0	-1	1	-1	-1	1
1509	2	0	4	60	0	0	0	0	0	0	0	0	0	0	1	0	0	0	0	0	26	27	0	0	0	0	0.0000000000	1.0000000000	0	1	1	0	0	1.0000000000	1	0	0	0	0	0	0	0	1	0	-1	1	-1	-1	1
1510	2	0	3	45	0	0	0	0	0	0	0	0	0	0	1	0	0	0	1	0	19	19	0	0	0	0	0.0000000000	0.7857142857	0	1	0	0	0	1.0000000000	1	0	0	0	0	1	0	0	1	1	-1	1	1	-1	1
1511	2	0	1	32	1	1	0	0	0	0	0	0	0	1	1	1	0	0	0	0	18	7	0	0	0	0	0.0000000000	0.0000000000	0	1	0	0	0	0.0000000000	0	0	0	0	0	0	1	0	1	1	1	1	1	1	1
1512	3	1	2	45	0	0	0	0	0	0	0	0	0	3	1	1	0	0	0	0	20	18	0	0	0	0	0.0000000000	0.0000000000	0	1	0	0	0	0.0000000000	0	0	0	0	0	0	0	0	1	1	1	1	1	1	1
1513	3	1	4	65	1	0	0	0	0	0	0	0	0	4	1	1	0	0	0	0	18	40	0	0	0	0	0.0000000000	0.0000000000	0	1	1	0	0	1.0000000000	0	0	0	0	0	0	0	0	1	0	1	1	1	-1	1
1514	2	1	5	54	1	0	0	0	0	0	0	0	0	0	1	0	0	0	1	0	20	27	0	0	0	0	0.0000000000	0.0000000000	0	1	0	0	0	0.0000000000	0	0	0	0	0	0	0	0	1	0	1	1	1	1	1
1515	1	0	4	52	1	0	0	0	0	0	0	0	0	0	1	1	0	0	0	0	15	30	0	0	0	0	1.0000000000	0.1428571429	1	1	0	0	0	0.0000000000	0	0	0	0	0	1	0	0	1	1	1	1	0	-1	1
1516	2	0	4	73	1	0	0	0	0	0	0	0	0	1	1	0	0	0	0	0	14	52	0	0	0	0	0.5000000000	0.0000000000	0	1	1	0	0	0.5000000000	0	0	0	0	0	1	0	0	1	0	1	1	1	-1	1
1517	3	0	3	47	0	0	0	0	0	0	0	0	0	0	1	0	0	0	0	0	17	23	0	0	0	0	0.0000000000	0.1538461538	0	1	0	0	0	0.0000000000	0	0	0	0	0	0	0	0	1	1	1	1	1	1	1
1518	3	1	3	41	1	0	0	0	0	0	0	0	0	1	1	0	0	0	0	0	17	17	0	0	0	0	0.0000000000	0.0000000000	0	1	1	0	0	1.0000000000	0	0	0	0	0	0	0	0	1	1	1	1	1	-1	1
1519	3	1	2	47	0	0	0	0	0	0	0	0	0	0	1	1	0	0	0	0	20	20	0	0	0	0	0.0000000000	0.0000000000	0	1	1	0	0	0.0000000000	0	0	0	0	0	0	1	0	1	1	1	1	1	1	1
1520	3	1	4	59	1	0	0	0	1	0	0	0	0	0	1	0	0	0	0	0	27	25	0	0	0	0	0.0000000000	0.7857142857	0	1	0	0	0	1.0000000000	1	0	0	0	0	1	0	0	1	0	-1	1	1	-1	1
1521	3	0	5	67	1	0	0	0	0	0	0	0	0	0	1	1	0	0	0	0	18	42	0	0	0	0	0.0000000000	0.7857142857	0	1	0	0	0	1.0000000000	1	0	0	0	0	1	0	0	1	0	-1	1	1	-1	1
1522	2	0	3	43	0	0	0	0	0	0	0	0	0	0	1	0	0	0	0	0	13	23	0	0	0	0	0.0000000000	0.0000000000	0	1	0	0	0	0.0000000000	0	0	0	0	0	0	0	0	1	1	1	1	1	1	1
1523	2	0	3	42	0	0	0	0	0	0	0	0	0	3	1	0	0	0	0	0	13	22	0	0	0	0	0.0000000000	0.0000000000	0	1	0	0	0	0.0000000000	0	0	0	0	0	0	0	0	1	1	1	1	1	1	1
1524	4	0	3	44	0	0	0	1	0	0	0	0	0	9	1	0	1	0	0	0	12	25	0	0	0	0	0.0000000000	0.7857142857	0	1	0	0	0	1.0000000000	1	0	0	0	0	1	0	0	1	1	-1	1	1	-1	1
1525	4	1	4	74	1	0	0	0	0	0	0	0	0	4	1	1	0	0	0	0	28	39	0	0	0	0	0.0000000000	0.0000000000	0	1	1	0	0	1.0000000000	0	0	0	0	0	0	0	0	1	0	1	1	1	-1	1
1526	2	0	2	45	0	0	0	0	0	0	0	0	0	0	1	0	0	0	0	0	21	17	0	0	0	0	0.0000000000	0.5833333333	0	1	0	0	0	0.8000000000	0	0	0	0	0	1	0	1	1	1	1	1	-1	-1	1
1527	3	1	5	60	1	0	0	0	0	0	0	0	0	4	1	1	0	0	0	0	19	34	0	0	0	0	1.0000000000	0.1428571429	1	1	0	0	0	0.0000000000	0	0	0	0	0	1	0	0	1	0	1	1	0	-1	1
1528	2	1	0	30	0	0	0	0	0	0	0	0	0	3	1	0	0	0	0	0	22	1	0	0	0	0	0.0000000000	0.0869565217	0	1	0	0	0	0.7000000000	0	0	0	0	1	0	1	0	1	1	1	1	1	-1	1
1529	2	0	1	36	0	0	0	0	0	0	0	0	0	0	1	0	0	0	0	0	15	14	0	0	0	0	1.0000000000	1.0000000000	0	1	0	0	0	0.0000000000	1	0	0	0	0	1	1	0	1	1	-1	1	1	-1	1
1530	3	1	4	60	1	0	0	0	0	0	0	0	0	0	1	0	0	0	0	0	19	34	0	0	0	0	0.0000000000	0.0000000000	0	1	0	0	0	0.0000000000	0	0	0	0	0	0	0	0	1	0	1	1	1	1	1
1531	4	1	4	73	1	0	0	0	0	0	0	0	0	0	1	0	0	0	0	0	19	47	0	0	1	0	0.0000000000	0.0000000000	0	1	0	0	0	0.9607843137	0	0	0	0	0	0	0	0	1	0	1	1	1	-1	1
1532	2	0	3	37	1	0	0	0	0	0	0	0	0	1	1	0	0	0	0	0	13	17	0	0	0	0	0.0000000000	0.0000000000	0	1	1	0	0	1.0000000000	0	0	0	0	0	0	0	0	1	1	1	1	1	-1	1
1533	1	0	4	79	1	0	0	0	0	0	0	0	0	28	1	1	0	0	0	0	13	59	0	0	0	0	0.0000000000	0.0000000000	0	1	0	0	0	0.0000000000	0	0	0	0	0	0	0	0	1	-1	1	1	1	1	1
1534	3	0	3	57	1	0	0	0	0	0	0	0	0	0	1	1	0	0	0	0	21	29	0	0	0	0	1.0000000000	1.0000000000	0	1	0	0	0	0.0000000000	1	0	0	0	0	0	0	0	1	0	-1	1	-1	-1	1
1535	2	0	5	54	0	0	0	0	0	0	0	0	0	0	1	0	0	0	1	0	12	35	0	0	0	1	0.9230769231	1.0000000000	0	1	0	0	0	0.0000000000	1	0	0	0	0	0	0	0	1	0	1	1	-1	-1	1
1536	2	1	0	55	2	2	0	0	0	0	0	0	0	8	1	1	0	0	0	0	47	1	0	0	0	0	0.0000000000	0.2000000000	0	1	1	0	0	0.0000000000	0	0	0	0	0	0	0	1	1	0	1	1	0	1	1
1537	3	0	3	51	1	0	0	0	0	0	0	0	0	0	1	0	0	0	1	0	21	23	0	0	0	0	1.0000000000	1.0000000000	0	1	0	0	0	0.0000000000	1	0	0	0	0	0	0	0	1	1	-1	1	-1	-1	1
1538	2	1	6	69	1	0	0	0	0	0	0	0	0	0	1	0	0	0	0	0	16	46	0	0	0	0	0.0000000000	0.0000000000	0	1	0	0	0	0.0000000000	0	0	0	0	0	0	0	0	1	0	1	1	1	1	1
1539	4	0	3	146	0	0	0	0	3	0	10	6	0	27	1	0	1	0	0	0	12	22	104	0	1	0	0.3750000000	0.0000000000	0	1	0	0	0	0.0000000000	1	0	0	0	0	0	0	0	1	-1	1	1	0	0	1
1540	2	0	4	56	0	0	0	0	0	0	0	0	0	0	1	0	0	0	1	0	18	31	0	0	0	0	0.0000000000	0.6428571429	1	1	0	0	0	1.0000000000	0	0	0	0	0	0	0	0	1	0	-1	1	0	-1	1
1541	3	0	4	48	0	0	0	0	0	0	0	0	0	4	1	1	0	0	1	0	15	26	0	0	0	0	0.0000000000	0.6428571429	1	1	0	0	0	1.0000000000	0	0	0	0	0	0	0	0	1	1	-1	1	0	-1	1
1542	2	1	3	46	1	1	0	0	0	0	0	0	0	0	1	0	0	0	0	0	24	15	0	0	0	0	0.0909090909	1.0000000000	0	1	0	0	0	0.9090909091	1	0	0	0	0	0	0	0	1	1	-1	1	-1	-1	1
1543	5	1	4	81	1	0	0	0	0	0	0	0	0	0	1	0	0	0	1	0	25	49	0	0	0	1	0.0000000000	1.0000000000	0	1	0	0	0	1.0000000000	1	0	0	0	0	0	0	0	1	-1	-1	1	-1	-1	1
1544	3	1	3	53	1	0	0	0	0	0	0	0	0	0	1	0	0	0	1	0	22	24	0	0	0	0	1.0000000000	1.0000000000	0	1	0	1	0	0.0000000000	1	0	0	0	0	1	0	0	1	1	-1	0	-1	-1	1
1545	2	0	4	53	1	0	0	0	0	0	0	0	0	0	1	0	0	0	1	0	13	33	0	0	0	1	0.9230769231	1.0000000000	0	1	0	0	0	0.0000000000	1	0	0	0	0	0	0	0	1	1	1	1	-1	-1	1
1546	3	1	3	54	1	0	0	0	0	0	0	0	0	0	1	1	0	0	0	0	20	27	0	0	0	0	0.0000000000	0.0000000000	0	1	1	0	0	1.0000000000	0	0	0	0	0	0	0	0	1	0	1	1	1	-1	1
1547	5	2	3	55	1	0	0	0	0	0	0	0	0	0	1	0	0	0	1	0	28	20	0	0	0	0	1.0000000000	1.0000000000	0	1	0	1	0	0.0000000000	1	0	0	0	0	1	0	0	1	0	-1	0	1	-1	1
1548	2	0	4	73	1	0	0	0	0	0	0	0	0	20	1	1	0	0	0	0	13	53	0	0	0	1	1.0000000000	1.0000000000	0	1	0	0	0	0.0000000000	1	0	0	0	0	1	0	0	1	0	-1	1	-1	-1	1
1549	2	0	4	73	1	0	0	0	0	0	0	0	0	21	1	1	0	0	0	0	13	53	0	0	0	1	1.0000000000	1.0000000000	0	1	0	0	0	0.0000000000	1	0	0	0	0	1	0	0	1	0	-1	1	-1	-1	1
1550	2	0	4	73	1	0	0	0	0	0	0	0	0	20	1	1	0	0	0	0	13	53	0	0	0	1	1.0000000000	1.0000000000	0	1	0	0	0	0.0000000000	1	0	0	0	0	1	0	0	1	0	-1	1	-1	-1	1
1551	2	0	4	73	1	0	0	0	0	0	0	0	0	21	1	1	0	0	0	0	13	53	0	0	0	1	1.0000000000	1.0000000000	0	1	0	0	0	0.0000000000	1	0	0	0	0	1	0	0	1	0	-1	1	-1	-1	1
1552	2	0	4	73	1	0	0	0	0	0	0	0	0	15	1	1	0	0	0	0	13	53	0	0	0	1	1.0000000000	1.0000000000	0	1	0	0	0	0.0000000000	1	0	0	0	0	1	0	0	1	0	-1	1	-1	-1	1
1553	2	0	4	73	1	0	0	0	0	0	0	0	0	19	1	1	0	0	0	0	13	53	0	0	0	1	1.0000000000	1.0000000000	0	1	0	0	0	0.0000000000	1	0	0	0	0	1	0	0	1	0	-1	1	-1	-1	1
1554	2	0	4	73	1	0	0	0	0	0	0	0	0	19	1	1	0	0	0	0	13	53	0	0	0	1	1.0000000000	1.0000000000	0	1	0	0	0	0.0000000000	1	0	0	0	0	1	0	0	1	0	-1	1	-1	-1	1
1555	2	0	4	73	1	0	0	0	0	0	0	0	0	17	1	1	0	0	0	0	13	53	0	0	0	1	1.0000000000	1.0000000000	0	1	0	0	0	0.0000000000	1	0	0	0	0	1	0	0	1	0	-1	1	-1	-1	1
1556	2	0	4	73	1	0	0	0	0	0	0	0	0	19	1	1	0	0	0	0	13	53	0	0	0	1	1.0000000000	1.0000000000	0	1	0	0	0	0.0000000000	1	0	0	0	0	1	0	0	1	0	-1	1	-1	-1	1
1557	2	0	4	73	1	0	0	0	0	0	0	0	0	17	1	1	0	0	0	0	13	53	0	0	0	1	1.0000000000	1.0000000000	0	1	0	0	0	0.0000000000	1	0	0	0	0	1	0	0	1	0	-1	1	-1	-1	1
1558	2	0	4	64	1	0	0	0	0	0	0	0	0	0	1	0	0	0	1	0	22	35	0	0	0	0	0.0000000000	1.0000000000	0	1	1	0	0	1.0000000000	0	0	0	0	0	0	0	0	1	0	-1	1	-1	-1	1
1559	3	0	1	44	0	0	0	0	0	0	0	0	0	0	1	1	0	0	0	0	23	14	0	0	0	0	0.0000000000	0.0000000000	0	0	0	0	0	0.0000000000	1	0	0	0	0	0	1	0	1	1	1	1	1	1	1
1560	2	1	3	33	0	0	0	0	0	0	0	0	0	2	1	1	0	0	0	0	11	15	0	0	1	1	0.9230769231	1.0000000000	0	1	0	0	0	0.0000000000	1	0	0	0	0	0	0	0	1	1	1	1	-1	-1	1
1561	2	0	5	60	0	0	0	0	0	0	0	0	0	0	1	0	0	0	1	0	12	41	0	0	2	0	0.7500000000	0.2222222222	1	1	0	0	0	0.1250000000	0	0	0	0	0	0	0	0	1	0	1	1	0	-1	1
1562	3	1	3	40	0	0	0	0	0	1	0	0	0	3	1	1	0	0	1	0	13	20	0	0	0	1	0.0000000000	1.0000000000	1	1	0	0	0	0.0000000000	1	0	0	0	0	0	0	0	1	1	-1	1	-1	1	1
1563	2	0	5	50	0	0	0	0	0	0	0	0	0	0	1	0	0	0	1	0	16	27	0	0	0	0	0.9230769231	1.0000000000	0	1	0	0	0	0.0000000000	1	0	0	0	0	0	0	0	1	1	1	1	-1	-1	1
1564	3	1	7	93	1	0	0	0	0	0	0	0	0	18	1	1	0	0	1	0	22	64	0	0	0	0	0.0000000000	0.1250000000	0	1	1	0	0	0.9230769231	0	0	0	0	0	0	0	0	1	-1	1	1	1	-1	1
1565	1	0	5	77	1	0	0	0	0	0	0	0	0	23	1	1	0	0	1	0	16	54	0	0	0	1	1.0000000000	1.0000000000	0	1	0	0	0	0.0000000000	1	0	0	0	0	1	0	0	1	-1	-1	1	-1	-1	1
1566	1	0	5	77	1	0	0	0	0	0	0	0	0	23	1	1	0	0	1	0	16	54	0	0	0	1	1.0000000000	1.0000000000	0	1	0	0	0	0.0000000000	1	0	0	0	0	1	0	0	1	-1	-1	1	-1	-1	1
1567	4	1	6	80	0	0	0	0	0	0	0	0	0	0	1	1	0	0	0	0	16	57	0	0	0	0	0.0909090909	0.7272727273	0	1	0	0	0	0.9090909091	1	1	0	0	0	0	0	0	1	-1	-1	1	0	-1	1
1568	2	1	3	35	0	0	0	0	0	0	0	0	0	0	1	1	0	0	0	0	17	11	0	0	0	0	0.0000000000	0.0000000000	0	1	0	0	0	0.0000000000	0	0	0	0	0	0	0	0	1	1	1	1	1	1	1
1569	2	0	4	51	0	0	0	0	0	0	0	0	0	0	1	1	0	0	0	0	12	32	0	0	0	0	0.0000000000	0.0000000000	0	1	0	0	0	0.0000000000	0	0	0	0	0	0	0	0	1	1	1	1	1	1	1
1570	3	1	4	64	1	0	0	0	0	0	0	0	0	4	1	1	0	0	0	0	23	34	0	0	0	0	1.0000000000	0.1428571429	1	1	0	0	0	0.0000000000	0	0	0	0	0	1	0	0	1	0	1	1	0	-1	1
1571	2	0	2	37	0	0	0	0	0	0	0	0	0	0	1	0	0	0	0	0	15	15	0	0	0	0	0.9230769231	1.0000000000	0	1	0	0	0	0.0000000000	1	0	0	0	0	0	0	0	1	1	1	1	-1	-1	1
1572	2	1	2	41	0	0	0	0	0	0	0	0	0	0	1	0	0	0	1	0	29	5	0	0	0	0	0.0000000000	0.7857142857	0	1	0	0	0	1.0000000000	1	0	0	0	0	1	0	0	1	1	-1	1	1	-1	1
1573	2	0	2	23	0	0	0	0	0	0	0	0	0	4	1	1	0	0	0	0	10	6	0	0	0	0	0.0000000000	0.0000000000	0	1	1	0	0	1.0000000000	0	0	0	0	0	0	0	0	1	1	1	1	1	-1	1
1574	3	1	7	93	1	0	0	0	0	0	0	0	0	19	1	1	0	0	1	0	22	64	0	0	0	0	0.0000000000	0.1250000000	0	1	1	0	0	0.9230769231	0	0	0	0	0	0	0	0	1	-1	1	1	1	-1	1
1575	2	1	2	55	1	1	0	0	0	0	0	0	0	0	0	1	0	0	1	0	41	6	0	0	0	0	0.0000000000	0.0000000000	0	0	1	0	0	1.0000000000	0	0	0	0	0	0	0	0	1	0	1	1	1	-1	1
1576	2	1	2	55	1	1	0	0	0	0	0	0	0	0	0	1	0	0	1	0	41	6	0	0	0	0	0.0000000000	0.0000000000	0	0	1	0	0	1.0000000000	0	0	0	0	0	0	0	0	1	0	1	1	1	-1	1
1577	3	1	7	93	1	0	0	0	0	0	0	0	0	20	1	1	0	0	1	0	22	64	0	0	0	0	0.0000000000	0.1250000000	0	1	1	0	0	0.9230769231	0	0	0	0	0	0	0	0	1	-1	1	1	1	-1	1
1578	3	1	4	55	1	0	0	0	0	0	0	0	0	3	1	1	0	0	0	0	17	31	0	0	0	0	0.0000000000	0.1111111111	1	1	0	0	0	0.0000000000	0	0	0	0	0	0	0	0	1	0	1	1	-1	1	1
1579	2	0	3	59	2	0	0	0	0	0	0	0	0	0	1	0	0	0	0	0	20	32	0	0	1	0	0.9705882353	1.0000000000	1	1	0	0	0	0.0000000000	1	0	0	0	0	0	0	0	1	0	-1	1	-1	-1	1
1580	2	0	1	34	0	0	0	0	0	0	0	0	0	0	1	0	0	0	0	0	17	10	0	0	0	0	1.0000000000	1.0000000000	0	1	0	1	0	0.0000000000	1	0	0	0	0	1	0	0	1	1	-1	0	1	-1	1
1581	2	0	3	45	2	1	0	0	0	0	0	0	0	0	1	0	0	0	0	0	17	21	0	0	0	0	1.0000000000	1.0000000000	0	1	0	0	0	0.0000000000	1	0	0	0	0	0	0	0	1	1	-1	1	-1	-1	1
1582	2	1	4	44	0	0	0	0	0	0	0	0	0	14	1	1	0	0	0	0	19	18	0	0	0	0	0.9411764706	0.8888888889	0	0	0	1	0	0.0000000000	1	0	0	0	0	1	0	0	1	1	0	0	-1	-1	1
1583	2	0	3	79	0	0	0	0	0	0	4	0	0	5	1	1	0	0	0	0	11	29	31	0	1	0	1.0000000000	1.0000000000	1	1	0	0	0	0.0000000000	1	0	0	0	0	0	0	0	1	-1	-1	1	-1	-1	1
1584	3	1	7	93	1	0	0	0	0	0	0	0	0	25	1	1	0	0	1	0	22	64	0	0	0	0	0.0000000000	0.1250000000	0	1	1	0	0	0.9230769231	0	0	0	0	0	0	0	0	1	-1	1	1	1	-1	1
1585	1	0	2	49	0	0	0	0	0	0	0	0	0	1	1	0	0	0	0	0	28	14	0	0	0	1	1.0000000000	1.0000000000	0	1	0	0	0	0.0000000000	1	1	0	0	0	0	0	0	1	1	-1	1	-1	-1	1
1586	4	1	4	57	1	0	0	0	0	0	0	0	0	0	1	0	0	0	0	0	16	34	0	0	0	0	0.9230769231	1.0000000000	0	1	0	0	0	0.0000000000	1	0	0	0	0	0	0	0	1	0	1	1	-1	-1	1
1587	2	0	3	45	1	0	0	0	0	0	0	0	0	0	1	0	0	0	1	0	14	24	0	0	0	0	0.0000000000	0.6428571429	1	1	0	0	0	1.0000000000	0	0	0	0	0	0	0	0	1	1	-1	1	0	-1	1
1588	14	0	3	245	1	0	0	0	0	0	6	12	1	74	1	0	0	0	1	0	14	24	174	0	0	0	0.0000000000	0.6428571429	1	1	0	0	0	0.0000000000	0	0	0	0	0	0	0	0	1	-1	-1	1	0	1	1
1589	3	1	4	84	1	0	0	0	0	0	0	0	0	21	1	1	0	0	0	0	26	51	0	0	0	0	0.0000000000	0.0000000000	0	1	0	0	0	0.0000000000	0	0	0	0	0	0	0	0	1	-1	1	1	1	1	1
1590	3	1	4	84	1	0	0	0	0	0	0	0	0	23	1	1	0	0	0	0	26	51	0	0	0	0	0.0000000000	0.0000000000	0	1	0	0	0	0.0000000000	0	0	0	0	0	0	0	0	1	-1	1	1	1	1	1
1591	3	1	4	84	1	0	0	0	0	0	0	0	0	15	1	1	0	0	0	0	26	51	0	0	0	0	0.0000000000	0.0000000000	0	1	0	0	0	0.0000000000	0	0	0	0	0	0	0	0	1	-1	1	1	1	1	1
1592	2	0	4	80	1	0	0	0	0	0	0	0	0	17	1	1	0	0	0	0	22	51	0	0	0	0	0.0000000000	0.0000000000	0	1	0	0	0	0.0000000000	0	0	0	0	0	0	0	0	1	-1	1	1	1	1	1
1593	3	1	4	84	1	0	0	0	0	0	0	0	0	21	1	1	0	0	0	0	26	51	0	0	0	0	0.0000000000	0.0000000000	0	1	0	0	0	0.0000000000	0	0	0	0	0	0	0	0	1	-1	1	1	1	1	1
1594	3	1	4	84	1	0	0	0	0	0	0	0	0	18	1	1	0	0	0	0	26	51	0	0	0	0	0.0000000000	0.0000000000	0	1	0	0	0	0.0000000000	0	0	0	0	0	0	0	0	1	-1	1	1	1	1	1
1595	2	0	2	37	0	0	0	0	0	0	0	0	0	0	1	1	0	0	0	0	15	15	0	0	0	0	0.9230769231	1.0000000000	0	1	0	0	0	0.0000000000	1	0	0	0	0	0	0	0	1	1	1	1	-1	-1	1
1596	4	1	3	51	0	0	0	0	0	0	0	0	0	0	1	0	0	0	0	0	23	21	0	0	0	0	1.0000000000	1.0000000000	0	1	0	0	0	0.0000000000	1	0	0	0	0	0	0	0	1	1	-1	1	-1	-1	1
1597	2	0	2	39	0	0	0	0	0	0	0	0	0	0	1	1	0	0	0	0	15	17	0	0	0	0	0.9230769231	1.0000000000	0	1	0	0	0	0.0000000000	1	0	0	0	0	0	0	0	1	1	1	1	-1	-1	1
1598	4	1	3	43	1	1	0	0	0	0	0	0	0	0	1	0	0	0	0	0	19	17	0	0	0	0	1.0000000000	1.0000000000	0	1	0	1	0	0.0000000000	1	0	0	0	0	1	0	0	1	1	-1	0	1	-1	1
1599	2	0	4	45	0	0	0	0	0	0	0	0	0	2	1	0	0	0	0	0	14	24	0	0	0	0	0.0000000000	0.0000000000	0	1	0	0	0	0.0000000000	0	0	0	0	0	0	0	0	1	1	1	1	1	1	1
1600	3	0	5	78	1	0	0	0	0	0	0	0	0	0	1	1	0	0	0	0	20	51	0	0	0	1	1.0000000000	1.0000000000	1	1	0	1	0	0.0000000000	1	0	0	0	0	0	0	0	1	-1	-1	0	-1	-1	1
1601	1	0	2	43	0	0	0	0	0	0	0	0	0	0	1	0	0	0	0	0	17	19	0	0	0	0	0.0000000000	0.0000000000	0	1	0	0	0	0.0000000000	0	0	0	0	0	0	0	0	1	1	1	1	1	1	1
1602	2	1	2	43	0	0	0	0	0	0	0	0	0	0	1	1	0	0	0	0	29	7	0	0	0	0	0.9230769231	1.0000000000	0	1	0	0	0	0.0000000000	1	0	0	0	0	0	0	0	1	1	1	1	-1	-1	1
1603	3	1	5	57	0	0	0	0	0	0	0	0	0	0	1	0	0	0	1	0	18	32	0	0	0	0	0.0000000000	0.0000000000	0	1	0	0	0	0.0000000000	0	0	0	0	0	0	0	0	1	0	1	1	1	1	1
1604	1	0	4	50	1	0	0	0	0	0	0	0	0	0	1	0	0	0	0	0	19	24	0	0	0	0	0.9230769231	1.0000000000	0	1	0	0	0	0.0000000000	1	0	0	0	0	0	0	0	1	1	1	1	-1	-1	1
1605	3	2	5	110	0	0	0	0	0	0	0	0	0	38	1	1	0	0	0	0	25	78	0	0	0	0	0.0000000000	1.0000000000	1	1	1	0	1	0.0357142857	0	0	0	0	0	0	0	0	0	-1	-1	-1	-1	1	1
1606	2	1	6	74	0	0	0	0	0	0	0	0	0	0	1	0	0	0	0	0	22	45	0	0	0	0	0.1333333333	0.1333333333	1	1	1	0	0	0.8666666667	0	0	0	0	0	0	0	0	1	0	1	1	0	-1	1
1607	4	1	7	92	1	0	0	0	0	0	0	0	0	3	1	1	0	0	0	0	23	62	0	0	0	0	0.0000000000	1.0000000000	0	1	0	0	0	0.0000000000	1	0	0	0	0	0	0	0	1	-1	-1	1	1	1	1
1608	3	2	5	110	0	0	0	0	0	0	0	0	0	45	1	1	0	0	0	0	25	78	0	0	0	0	0.0000000000	1.0000000000	1	1	1	0	1	0.0357142857	0	0	0	0	0	0	0	0	0	-1	-1	-1	-1	1	1
1609	3	2	5	110	0	0	0	0	0	0	0	0	0	40	1	1	0	0	0	0	25	78	0	0	0	0	0.0000000000	1.0000000000	1	1	1	0	1	0.0357142857	0	0	0	0	0	0	0	0	0	-1	-1	-1	-1	1	1
1610	3	0	4	61	0	0	0	0	0	0	0	0	0	0	1	1	0	0	0	0	10	44	0	0	0	0	0.0000000000	0.0000000000	0	1	0	0	0	0.0000000000	0	0	0	0	0	0	0	0	1	0	1	1	1	1	1
1611	4	0	4	61	0	0	0	0	0	0	0	0	0	0	1	1	0	0	1	0	10	44	0	0	0	0	0.0000000000	0.0000000000	0	1	0	0	0	0.0000000000	0	0	0	0	0	0	0	0	1	0	1	1	1	1	1
1612	2	0	4	48	0	0	0	0	0	0	0	0	0	0	1	1	0	0	1	0	10	31	0	0	0	0	0.0000000000	0.0000000000	0	1	0	0	0	0.0000000000	0	0	0	0	0	0	0	0	1	1	1	1	1	1	1
1613	2	0	3	57	0	0	0	0	0	0	0	0	0	1	1	1	0	0	1	0	17	33	0	0	0	0	0.0000000000	0.7857142857	0	1	0	0	0	1.0000000000	1	0	0	0	0	1	0	0	1	0	-1	1	1	-1	1
1614	1	0	2	34	0	0	0	0	0	0	0	0	0	0	1	0	0	0	0	0	18	9	0	0	0	0	0.9411764706	1.0000000000	0	1	0	0	0	0.0000000000	1	0	0	0	0	0	0	0	1	1	1	1	-1	-1	1
1615	1	0	2	29	0	0	0	0	0	0	0	0	0	0	1	1	0	0	1	0	14	8	0	0	0	0	0.0000000000	0.0000000000	0	1	0	0	0	0.0000000000	0	0	0	0	0	0	0	0	1	1	1	1	1	1	1
1616	3	1	2	49	0	0	0	0	0	0	0	0	0	0	1	1	0	0	0	0	18	24	0	0	0	1	1.0000000000	1.0000000000	1	1	0	1	0	0.0000000000	1	0	0	0	0	0	0	0	1	1	-1	0	-1	-1	1
1617	4	3	5	100	0	0	0	0	0	0	0	0	0	25	1	1	0	0	0	0	44	49	0	0	1	0	0.0000000000	0.0000000000	0	1	0	0	0	0.0000000000	0	0	0	0	0	0	0	0	-1	-1	1	1	1	1	1
1618	3	0	5	136	1	0	0	0	0	0	2	0	0	21	1	0	1	0	1	0	11	31	86	0	1	0	0.1875000000	0.0000000000	0	1	0	0	0	0.0000000000	1	0	0	0	0	0	0	0	1	-1	1	1	1	1	1
1619	2	0	3	43	0	0	0	0	0	0	0	0	0	0	1	0	0	0	1	0	17	19	0	0	0	0	0.0000000000	0.0000000000	0	1	0	0	0	1.0000000000	0	0	0	0	0	0	0	1	1	1	1	1	1	-1	1
1620	3	1	3	40	1	1	0	0	0	0	0	0	0	2	1	1	0	0	1	0	13	20	0	0	0	0	1.0000000000	0.1111111111	0	1	0	1	0	0.0000000000	1	0	0	0	0	0	0	0	1	1	-1	0	1	-1	1
1621	2	1	5	54	0	0	0	0	0	0	0	0	0	0	1	0	0	0	1	0	20	27	0	0	0	0	0.0000000000	0.7857142857	0	1	0	0	0	1.0000000000	1	0	0	0	0	1	0	0	1	0	-1	1	1	-1	1
1622	3	0	5	175	1	0	0	0	0	0	2	9	0	22	1	0	1	0	1	0	11	31	125	0	1	0	0.1875000000	0.0000000000	0	1	0	0	0	0.0000000000	1	0	0	0	0	0	0	0	1	-1	1	1	1	1	1
1623	3	0	5	175	1	0	0	0	0	0	2	9	0	29	1	0	1	0	1	0	11	31	125	0	1	0	0.1875000000	0.0000000000	0	1	0	0	0	0.0000000000	1	0	0	0	0	0	0	0	1	-1	1	1	1	1	1
1624	3	0	3	75	0	0	0	0	0	0	1	0	0	12	1	0	0	0	0	0	10	24	33	0	0	0	0.0000000000	0.6428571429	1	1	0	0	0	0.0000000000	0	0	0	0	0	0	0	0	1	0	-1	1	0	1	1
1625	4	0	3	78	0	0	0	0	0	0	2	0	0	12	1	0	0	0	0	0	10	24	36	0	0	0	0.0000000000	0.6428571429	1	1	0	0	0	0.0000000000	0	0	0	0	0	0	0	0	1	-1	-1	1	0	1	1
1626	2	0	4	55	1	1	0	0	0	0	0	0	0	0	1	0	0	0	0	0	13	35	0	0	0	0	1.0000000000	1.0000000000	1	1	0	0	0	0.0000000000	1	0	0	0	0	1	0	0	1	0	-1	1	-1	-1	1
1627	2	0	9	102	0	0	0	0	0	0	0	0	0	8	1	1	0	0	1	0	18	77	0	0	1	0	0.0000000000	0.3333333333	1	1	0	0	0	0.0000000000	0	0	0	0	0	0	0	0	1	-1	1	1	-1	1	1
1628	3	1	3	57	0	0	0	0	0	0	0	0	0	4	1	1	0	0	1	0	22	28	0	0	0	0	0.0000000000	1.0000000000	1	1	0	0	0	1.0000000000	1	0	0	0	0	0	0	0	1	0	-1	1	-1	-1	1
1629	2	1	2	30	0	0	0	0	0	0	0	0	0	0	1	0	0	0	0	0	19	4	0	0	0	0	0.0000000000	0.7857142857	0	1	0	0	0	1.0000000000	1	0	0	0	0	1	0	0	1	1	-1	1	1	-1	1
1630	3	1	7	93	1	0	0	0	0	0	0	0	0	16	1	1	0	0	1	0	22	64	0	0	0	0	0.0000000000	0.1250000000	0	1	1	0	0	0.9230769231	0	0	0	0	0	0	0	0	1	-1	1	1	1	-1	1
1631	2	0	4	51	1	0	0	0	0	0	0	0	0	0	1	0	0	0	0	0	10	34	0	0	0	0	0.0000000000	0.0000000000	0	1	0	0	0	0.0000000000	0	0	0	0	0	0	0	0	1	1	1	1	1	1	1
1632	4	1	4	140	0	0	0	0	1	0	1	0	0	27	1	1	0	0	0	0	19	32	81	0	1	0	0.0000000000	0.0000000000	0	1	0	0	0	0.0000000000	0	0	0	0	0	0	0	0	1	-1	1	1	1	1	1
1633	1	0	4	166	0	0	0	0	0	0	0	0	0	66	1	1	0	0	1	0	11	148	0	0	0	0	0.0000000000	0.1428571429	1	1	0	0	0	1.0000000000	0	0	0	0	0	0	0	0	1	-1	0	1	1	-1	1
1634	2	0	10	110	1	0	0	0	0	0	0	0	0	28	1	1	0	0	1	0	18	85	0	0	0	0	0.0000000000	0.0000000000	0	0	0	0	0	0.0000000000	0	0	0	0	0	0	0	0	1	-1	1	1	1	1	1
1635	2	0	4	50	0	0	0	0	0	0	0	0	0	0	1	0	0	0	0	0	24	19	0	0	0	0	0.0000000000	0.0000000000	0	1	0	0	0	0.0000000000	0	0	0	0	0	0	0	0	1	1	1	1	1	1	1
1636	3	1	7	93	1	0	0	0	0	0	0	0	0	18	1	1	0	0	1	0	22	64	0	0	0	0	0.0000000000	0.1250000000	0	1	1	0	0	0.9230769231	0	0	0	0	0	0	0	0	1	-1	1	1	1	-1	1
1637	1	0	2	32	1	1	0	0	0	0	0	0	0	0	1	0	0	0	1	0	16	9	0	0	0	0	1.0000000000	0.2000000000	0	1	0	0	0	0.0000000000	0	0	0	0	0	0	0	0	1	1	1	1	1	-1	1
1638	3	1	3	52	3	3	0	1	0	0	0	0	0	14	1	1	0	0	0	0	25	20	0	0	0	0	0.0000000000	0.3333333333	1	1	0	0	0	1.0000000000	0	0	0	0	0	0	0	0	1	1	1	1	0	-1	1
1639	3	1	7	93	1	0	0	0	0	0	0	0	0	18	1	1	0	0	1	0	22	64	0	0	0	0	0.0000000000	0.1250000000	0	1	1	0	0	0.9230769231	0	0	0	0	0	0	0	0	1	-1	1	1	1	-1	1
1640	4	1	3	47	0	0	0	0	0	0	0	0	0	0	1	0	0	0	1	0	18	22	0	0	0	0	0.0000000000	0.0000000000	0	1	0	0	0	0.0000000000	0	0	0	0	0	0	0	0	1	1	1	1	1	1	1
1641	2	0	2	40	0	0	0	0	0	0	0	0	0	0	1	0	0	0	0	0	10	23	0	0	0	0	0.0000000000	0.2500000000	1	1	0	0	0	0.0000000000	0	0	0	0	0	0	0	0	1	1	1	1	0	1	1
1642	2	1	3	38	1	0	0	0	0	0	0	0	0	0	1	0	0	0	0	0	14	17	0	0	0	0	0.0000000000	0.0000000000	0	1	0	0	0	0.0000000000	0	0	0	0	0	0	0	0	1	1	1	1	1	1	1
1643	2	0	2	35	0	0	0	0	0	0	0	0	0	0	1	0	0	0	0	0	15	13	0	0	0	0	0.9230769231	1.0000000000	0	1	0	0	0	0.0000000000	1	0	0	0	0	0	0	0	1	1	1	1	-1	-1	1
1644	3	0	5	175	1	0	0	0	0	0	2	9	0	23	1	0	1	0	1	0	11	31	125	0	1	0	0.1875000000	0.0000000000	0	1	0	0	0	0.0000000000	1	0	0	0	0	0	0	0	1	-1	1	1	1	1	1
1645	2	0	5	70	1	0	0	0	0	0	0	0	0	0	1	0	0	0	0	0	20	43	0	0	0	0	0.0000000000	0.7857142857	0	1	0	0	0	1.0000000000	1	0	0	0	0	1	0	0	1	0	-1	1	1	-1	1
1646	2	1	3	110	7	7	0	0	0	0	0	0	0	18	1	1	0	1	1	0	65	38	0	0	0	1	0.0000000000	0.9333333333	0	1	0	0	0	0.0000000000	1	0	0	0	0	0	0	0	1	-1	-1	1	-1	1	1
1647	4	0	4	53	1	0	0	0	0	0	0	0	0	0	1	0	0	0	1	0	14	32	0	0	0	0	0.0000000000	0.0714285714	1	1	0	0	0	1.0000000000	0	0	0	0	0	1	0	0	1	1	1	1	1	-1	1
1648	3	1	7	93	1	0	0	0	0	0	0	0	0	21	1	1	0	0	1	0	22	64	0	0	0	0	0.0000000000	0.1250000000	0	1	1	0	0	0.9230769231	0	0	0	0	0	0	0	0	1	-1	1	1	1	-1	1
1649	3	1	7	93	1	0	0	0	0	0	0	0	0	19	1	1	0	0	1	0	22	64	0	0	0	0	0.0000000000	0.1250000000	0	1	1	0	0	0.9230769231	0	0	0	0	0	0	0	0	1	-1	1	1	1	-1	1
1650	4	1	4	70	1	0	0	0	0	0	0	0	0	0	1	0	0	0	0	0	18	45	0	0	0	0	0.0000000000	0.9743589744	0	1	0	0	0	0.0000000000	1	0	0	0	0	0	0	0	1	0	-1	1	-1	1	1
1651	3	1	7	93	1	0	0	0	0	0	0	0	0	21	1	1	0	0	1	0	22	64	0	0	0	0	0.0000000000	0.1250000000	0	1	1	0	0	0.9230769231	0	0	0	0	0	0	0	0	1	-1	1	1	1	-1	1
1652	3	1	2	52	0	0	0	0	0	0	0	0	0	0	1	0	0	0	0	0	29	16	0	0	0	0	0.9230769231	1.0000000000	0	1	0	0	0	0.0000000000	1	0	0	0	0	0	0	0	1	1	1	1	-1	-1	1
1653	2	0	6	60	1	0	0	0	0	0	0	0	0	0	1	1	0	0	1	0	10	43	0	0	0	0	1.0000000000	1.0000000000	0	1	0	0	0	0.0000000000	1	0	0	0	0	0	0	0	1	0	-1	1	-1	-1	1
1654	2	0	2	25	0	0	0	0	0	0	0	0	0	0	1	0	0	0	0	0	12	6	0	0	0	0	0.9230769231	1.0000000000	0	1	0	0	0	0.0000000000	1	0	0	0	0	0	0	0	1	1	1	1	-1	-1	1
1655	3	1	7	93	1	0	0	0	0	0	0	0	0	23	1	1	0	0	1	0	22	64	0	0	0	0	0.0000000000	0.1250000000	0	1	1	0	0	0.9230769231	0	0	0	0	0	0	0	0	1	-1	1	1	1	-1	1
1656	2	0	5	43	2	1	0	0	0	0	0	0	0	0	1	0	0	0	1	0	15	21	0	0	0	0	0.0000000000	0.0000000000	0	1	0	0	0	0.0000000000	0	0	0	0	0	0	0	0	1	1	1	1	1	1	1
1657	4	1	5	82	1	0	0	0	0	0	0	0	0	0	1	1	0	0	0	0	24	51	0	0	0	1	1.0000000000	1.0000000000	1	1	0	1	0	0.0000000000	1	0	0	0	0	0	0	0	1	-1	-1	0	-1	-1	1
1658	3	1	7	93	1	0	0	0	0	0	0	0	0	21	1	1	0	0	1	0	22	64	0	0	0	0	0.0000000000	0.1250000000	0	1	1	0	0	0.9230769231	0	0	0	0	0	0	0	0	1	-1	1	1	1	-1	1
1659	3	1	4	84	1	0	0	0	0	0	0	0	0	21	1	1	0	0	0	0	26	51	0	0	0	0	0.0000000000	0.0000000000	0	1	0	0	0	0.0000000000	0	0	0	0	0	0	0	0	1	-1	1	1	1	1	1
1660	1	0	6	54	1	0	0	0	0	0	0	0	0	4	1	1	0	0	1	0	16	31	0	0	0	0	0.0000000000	0.0000000000	0	1	0	0	0	0.0000000000	0	0	0	0	0	0	0	0	1	0	1	1	1	1	1
1661	2	0	1	33	0	0	0	0	0	0	0	0	0	0	1	0	0	0	0	0	16	10	0	0	0	0	0.8571428571	1.0000000000	0	1	0	0	0	0.1428571429	1	0	0	0	0	0	0	0	1	1	-1	1	-1	-1	1
1662	1	0	7	44	0	0	0	0	0	0	0	0	0	0	1	1	0	0	0	0	11	26	0	0	0	0	0.1000000000	0.0000000000	0	1	0	0	0	0.7000000000	0	0	0	0	0	0	0	0	1	1	1	1	1	-1	1
1663	3	1	4	51	0	0	0	0	0	0	0	0	0	0	1	0	0	0	0	0	19	25	0	0	0	0	0.0000000000	0.0000000000	0	1	0	0	0	0.0000000000	0	0	0	0	0	0	0	0	1	1	1	1	1	1	1
1664	2	0	4	80	1	0	0	0	0	0	0	0	0	18	1	1	0	0	0	0	22	51	0	0	0	0	0.0000000000	0.0000000000	0	1	0	0	0	0.0000000000	0	0	0	0	0	0	0	0	1	-1	1	1	1	1	1
1665	2	0	4	41	0	0	0	0	0	0	0	0	0	0	1	1	0	0	0	0	19	15	0	0	0	0	0.0000000000	0.0000000000	0	1	0	0	0	0.0000000000	0	0	0	0	0	0	0	0	1	1	1	1	1	1	1
1666	1	0	6	57	0	0	0	0	0	1	0	0	0	3	1	1	0	0	0	0	17	33	0	0	0	0	0.0666666667	0.0769230769	0	1	1	0	0	0.8666666667	0	0	0	0	0	0	0	0	1	0	1	1	1	-1	1
1667	1	0	7	72	0	0	0	0	0	2	0	0	0	6	1	1	0	0	1	0	17	48	0	0	0	0	0.0666666667	0.0769230769	0	1	1	0	0	0.8666666667	0	0	0	0	0	0	0	0	1	0	1	1	1	-1	1
1668	1	0	7	72	0	0	0	0	0	2	0	0	0	6	1	1	0	0	0	0	17	48	0	0	0	0	0.0666666667	0.0769230769	0	1	1	0	0	0.8666666667	0	0	0	0	0	0	0	0	1	0	1	1	1	-1	1
1669	4	1	3	47	0	0	0	0	0	0	0	0	0	0	1	1	0	0	0	0	14	26	0	0	0	0	0.0000000000	0.0000000000	0	1	0	0	0	0.0000000000	0	0	0	0	0	0	0	0	1	1	1	1	1	1	1
1670	1	0	3	30	0	0	0	0	0	0	0	0	0	0	1	1	0	0	0	0	9	14	0	0	0	0	0.0000000000	0.0000000000	0	1	0	0	0	0.0000000000	0	0	0	0	0	0	0	0	1	1	1	1	1	1	1
1671	3	0	4	53	0	0	0	0	0	0	0	0	0	6	1	1	0	0	0	0	17	29	0	0	0	0	0.0000000000	0.2000000000	1	1	0	0	0	1.0000000000	0	0	0	0	0	0	0	0	1	1	1	1	0	-1	1
1672	3	0	5	175	1	0	0	0	0	0	2	9	0	22	1	0	1	0	1	0	11	31	125	0	1	0	0.1875000000	0.0000000000	0	1	0	0	0	0.0000000000	1	0	0	0	0	0	0	0	1	-1	1	1	1	1	1
1673	3	0	2	52	1	0	0	0	0	0	0	0	0	0	1	1	0	0	1	0	18	27	0	0	0	0	0.0000000000	1.0000000000	0	1	0	0	0	0.0000000000	1	0	0	0	0	0	0	0	1	1	-1	1	-1	1	1
1674	2	1	6	61	0	0	0	0	0	0	0	0	0	1	1	1	0	0	0	0	18	36	0	0	0	0	0.0000000000	0.0000000000	0	1	0	0	0	0.0000000000	0	0	0	0	0	0	0	0	1	0	1	1	1	1	1
1675	5	1	4	61	0	0	0	0	0	0	0	0	0	0	1	0	0	0	1	0	18	36	0	0	1	0	0.9090909091	0.3846153846	1	1	0	0	0	0.0909090909	1	0	0	0	0	1	0	0	1	0	0	1	0	-1	1
1676	2	0	4	54	1	0	0	0	0	0	0	0	0	0	1	0	0	0	0	0	20	27	0	0	0	0	0.0000000000	1.0000000000	1	1	0	0	0	0.0000000000	1	1	0	0	0	0	0	0	1	0	-1	1	-1	1	1
1677	2	0	6	54	0	0	0	0	0	0	0	0	0	0	1	0	0	0	0	0	11	36	0	0	1	1	0.0000000000	0.5000000000	1	1	1	1	1	1.0000000000	0	0	0	0	0	0	0	0	1	0	1	0	0	-1	1
1678	2	0	4	53	0	0	0	0	0	0	0	0	0	0	1	0	0	0	1	0	12	34	0	0	0	0	0.0000000000	0.0000000000	0	1	0	0	0	0.0000000000	0	0	0	0	0	0	0	0	1	1	1	1	1	1	1
1679	2	0	4	51	0	0	0	0	0	0	0	0	0	0	1	0	0	0	0	0	12	32	0	0	0	0	0.0000000000	0.0000000000	0	1	0	0	0	0.0000000000	0	0	0	0	0	0	0	0	1	1	1	1	1	1	1
1680	2	0	3	43	0	0	0	0	0	0	0	0	0	0	1	0	0	0	0	0	12	24	0	0	0	0	0.0000000000	0.0000000000	0	1	0	0	0	0.0000000000	0	0	0	0	0	0	0	0	1	1	1	1	1	1	1
1681	2	1	4	76	0	0	0	1	0	0	0	0	0	29	0	1	0	0	0	0	23	45	0	0	0	0	0.0000000000	0.0000000000	0	0	0	0	0	0.0000000000	0	0	0	0	0	0	0	0	1	-1	1	1	1	1	1
1682	2	1	4	76	0	0	0	1	0	0	0	0	0	26	0	1	0	0	0	0	23	45	0	0	0	0	0.0000000000	0.0000000000	0	0	0	0	0	0.0000000000	0	0	0	0	0	0	0	0	1	-1	1	1	1	1	1
1683	4	1	3	51	0	0	0	0	0	0	0	0	0	0	1	0	0	0	0	0	19	25	0	0	0	0	0.0000000000	0.5000000000	1	1	1	0	1	1.0000000000	0	0	0	0	0	0	0	0	1	1	1	-1	0	-1	1
1684	2	0	1	36	0	0	0	0	0	0	0	0	0	0	1	0	0	0	1	0	16	13	0	0	0	0	0.0000000000	1.0000000000	1	1	0	0	0	1.0000000000	1	0	0	0	0	0	0	0	1	1	-1	1	-1	-1	1
1685	2	0	4	78	0	0	0	1	0	0	0	0	0	22	1	1	0	0	1	0	22	49	0	0	0	0	0.0000000000	0.1875000000	1	1	0	0	0	1.0000000000	0	0	0	0	0	0	0	0	1	-1	1	1	0	-1	1
1686	3	1	3	52	0	0	0	0	0	0	0	0	0	0	1	0	0	0	0	0	22	23	0	0	0	0	0.0000000000	0.0000000000	0	1	1	0	0	1.0000000000	0	0	0	0	0	0	0	0	1	1	1	1	1	-1	1
1687	1	0	3	39	0	0	0	0	0	0	0	0	0	1	1	0	0	0	0	0	21	11	0	0	0	0	1.0000000000	0.8979591837	0	1	1	0	0	0.0000000000	1	0	0	0	0	1	0	0	1	1	1	1	-1	-1	1
1688	2	0	2	43	0	0	0	0	0	0	0	0	0	0	1	0	0	0	0	0	17	19	0	0	0	0	0.0000000000	0.7857142857	0	1	0	0	0	1.0000000000	1	0	0	0	0	1	0	0	1	1	-1	1	1	-1	1
1689	3	1	2	34	0	0	0	0	0	0	0	0	0	6	1	1	0	0	0	0	19	8	0	0	0	0	1.0000000000	0.0000000000	0	1	0	0	0	0.0000000000	0	0	0	0	0	0	0	0	1	1	1	1	1	-1	1
1690	3	1	4	84	1	0	0	0	0	0	0	0	0	20	1	1	0	0	0	0	26	51	0	0	0	0	0.0000000000	0.0000000000	0	1	0	0	0	0.0000000000	0	0	0	0	0	0	0	0	1	-1	1	1	1	1	1
1691	3	1	4	84	1	0	0	0	0	0	0	0	0	25	1	1	0	0	0	0	26	51	0	0	0	0	0.0000000000	0.0000000000	0	1	0	0	0	0.0000000000	0	0	0	0	0	0	0	0	1	-1	1	1	1	1	1
1692	3	1	4	84	1	0	0	0	0	0	0	0	0	18	1	1	0	0	0	0	26	51	0	0	0	0	0.0000000000	0.0000000000	0	1	0	0	0	0.0000000000	0	0	0	0	0	0	0	0	1	-1	1	1	1	1	1
1693	2	0	5	58	0	0	0	0	0	0	0	0	0	0	1	0	0	0	0	0	12	39	0	0	0	0	0.0000000000	0.0000000000	0	1	0	0	0	0.0000000000	0	0	0	0	0	0	0	0	1	0	1	1	1	1	1
1694	3	1	2	39	0	0	0	0	0	0	0	0	0	0	1	0	0	0	0	0	18	14	0	0	0	0	0.9000000000	0.9565217391	1	1	0	1	0	0.1000000000	1	0	0	0	0	1	0	0	1	1	-1	0	-1	-1	1
1695	2	0	5	61	0	0	0	0	0	0	0	0	0	0	1	0	0	0	0	0	23	31	0	0	0	0	0.0000000000	0.0000000000	0	1	1	0	0	1.0000000000	0	0	0	0	0	0	0	0	1	0	1	1	1	-1	1
1696	2	0	3	40	0	0	0	0	0	0	0	0	0	0	1	1	0	0	0	0	13	20	0	0	0	0	0.0000000000	0.0000000000	0	1	0	0	0	0.0000000000	0	0	0	0	0	0	0	0	1	1	1	1	1	1	1
1697	2	0	4	49	0	0	0	0	0	0	0	0	0	0	1	1	0	0	0	0	12	30	0	0	0	0	0.0000000000	0.0000000000	0	1	0	0	0	0.0000000000	0	0	0	0	0	0	0	0	1	1	1	1	1	1	1
1698	3	1	3	38	0	0	0	0	0	0	0	0	0	0	1	0	0	0	0	0	22	9	0	0	0	0	0.0000000000	0.0000000000	0	1	0	0	0	0.0000000000	0	0	0	0	0	0	0	0	1	1	1	1	1	1	1
1699	1	0	2	24	0	0	0	0	0	0	0	0	0	0	1	1	0	0	0	0	11	6	0	0	0	0	0.0000000000	0.0000000000	0	1	0	0	0	0.0000000000	0	0	0	0	0	0	0	0	1	1	1	1	1	1	1
1700	3	1	2	39	0	0	0	0	0	0	0	0	0	0	1	0	0	0	0	0	20	12	0	0	0	0	0.0000000000	0.0000000000	0	1	0	0	0	0.0000000000	0	0	0	0	0	0	0	0	1	1	1	1	1	1	1
1701	3	1	3	50	1	0	0	0	0	0	0	0	0	0	1	0	0	0	1	0	14	29	0	0	0	1	1.0000000000	1.0000000000	0	1	0	0	0	0.0000000000	1	0	0	0	0	0	0	0	1	1	-1	1	-1	-1	1
1702	1	0	2	23	0	0	0	0	0	0	0	0	0	0	1	0	0	0	0	0	11	5	0	0	0	0	0.0000000000	0.1538461538	0	1	0	0	0	0.0000000000	0	0	0	0	0	0	0	0	1	1	1	1	1	1	1
1703	3	0	4	59	0	0	0	0	0	0	0	0	0	0	1	0	0	0	0	0	24	28	0	0	0	0	0.0000000000	0.0000000000	0	1	0	0	0	0.0000000000	0	0	0	0	0	0	0	0	1	0	1	1	1	1	1
1704	2	0	3	41	0	0	0	0	0	0	0	0	0	0	1	0	0	0	0	0	14	20	0	0	0	0	0.0000000000	0.2142857143	0	1	0	0	0	1.0000000000	0	0	0	0	0	1	0	0	1	1	0	1	1	-1	1
1705	1	0	2	33	1	1	0	0	0	0	0	0	0	0	1	0	0	0	1	0	19	7	0	0	0	1	1.0000000000	1.0000000000	0	1	0	0	0	0.0000000000	1	0	0	0	0	0	0	0	1	1	-1	1	-1	-1	1
1706	3	1	7	93	1	0	0	0	0	0	0	0	0	21	1	1	0	0	1	0	22	64	0	0	0	0	0.0000000000	0.1250000000	0	1	1	0	0	0.9230769231	0	0	0	0	0	0	0	0	1	-1	1	1	1	-1	1
1707	2	0	2	43	1	1	0	0	0	0	0	0	0	0	1	0	0	0	1	0	19	17	0	0	0	1	1.0000000000	1.0000000000	0	1	0	0	0	0.0000000000	1	0	0	0	0	0	0	0	1	1	-1	1	-1	-1	1
1708	1	0	5	50	1	0	0	0	0	0	0	0	0	0	1	0	0	0	0	0	21	22	0	0	0	0	0.0666666667	0.0769230769	0	1	1	0	0	0.8666666667	0	0	0	0	0	0	0	0	1	1	1	1	1	-1	1
1709	1	0	5	49	1	0	0	0	0	0	0	0	0	0	1	0	0	0	0	0	21	21	0	0	0	0	0.0666666667	0.0769230769	0	1	1	0	0	0.8666666667	0	0	0	0	0	0	0	0	1	1	1	1	1	-1	1
1710	3	1	3	57	0	0	0	0	0	0	0	0	0	0	1	0	0	0	0	0	21	29	0	0	0	0	0.0000000000	0.7857142857	0	1	0	0	0	1.0000000000	1	0	0	0	0	1	0	0	1	0	-1	1	1	-1	1
1711	2	1	3	48	0	0	0	0	0	0	0	0	0	0	1	0	0	0	0	0	21	20	0	0	0	0	0.0000000000	0.7857142857	0	1	0	0	0	1.0000000000	1	0	0	0	0	1	0	0	1	1	-1	1	1	-1	1
1712	1	0	6	58	0	0	0	0	0	0	0	0	0	1	1	0	0	0	0	0	23	28	0	0	0	0	0.0833333333	0.0714285714	0	1	1	0	0	0.8333333333	0	0	0	0	0	0	0	0	1	0	1	1	1	-1	1
1713	1	0	2	23	0	0	0	0	0	0	0	0	0	0	1	0	0	0	1	0	12	4	0	0	0	0	0.0000000000	0.2000000000	1	1	0	0	0	0.9090909091	0	0	0	0	0	0	0	0	1	1	1	1	0	-1	1
1714	2	1	8	76	1	0	0	0	0	0	0	0	0	0	1	0	0	0	1	0	19	50	0	0	0	0	0.0000000000	0.0000000000	0	1	0	0	0	0.0000000000	0	0	0	0	0	0	0	0	1	-1	1	1	1	1	1
1715	3	1	1	53	0	0	0	0	0	0	0	0	0	0	1	1	0	0	0	0	36	10	0	0	0	0	0.0000000000	0.2142857143	0	1	0	0	0	1.0000000000	0	0	0	0	0	1	0	0	1	1	0	1	1	-1	1
1716	15	1	2	247	0	0	0	0	0	0	6	12	1	74	1	0	0	0	1	0	23	17	174	0	0	0	0.0000000000	0.6666666667	1	1	0	0	0	0.0000000000	0	0	0	0	0	0	0	0	1	-1	-1	1	0	1	1
1717	1	0	4	41	1	0	0	0	0	0	0	0	0	0	1	0	0	0	0	0	13	21	0	0	0	0	0.0000000000	0.0000000000	0	1	0	0	0	1.0000000000	0	0	0	0	0	0	0	0	1	1	1	1	1	-1	1
1718	1	0	2	20	0	0	0	0	0	0	0	0	0	0	1	0	0	0	1	0	9	4	0	0	0	0	1.0000000000	0.1428571429	1	1	0	0	0	0.0000000000	0	0	0	0	0	1	0	0	1	1	1	1	0	-1	1
1719	3	0	4	63	1	0	0	0	0	0	0	0	0	0	1	1	0	0	0	0	25	31	0	0	0	0	0.0000000000	0.0000000000	0	1	1	0	0	1.0000000000	0	0	0	0	0	0	0	0	1	0	1	1	1	-1	1
1720	3	0	2	34	0	0	0	0	0	0	0	0	0	0	1	1	0	0	0	0	12	15	0	0	0	0	0.9230769231	1.0000000000	0	1	0	0	0	0.0000000000	1	0	0	0	0	0	0	0	1	1	1	1	-1	-1	1
1721	2	1	0	22	0	0	0	0	0	0	0	0	0	0	1	0	0	0	0	0	14	1	0	0	0	0	0.0000000000	0.6666666667	1	1	1	0	0	0.0000000000	0	0	0	0	0	0	0	0	1	1	0	1	0	1	1
1722	3	1	7	93	1	0	0	0	0	0	0	0	0	18	1	1	0	0	1	0	22	64	0	0	0	0	0.0000000000	0.1250000000	0	1	1	0	0	0.9230769231	0	0	0	0	0	0	0	0	1	-1	1	1	1	-1	1
1723	1	0	3	31	0	0	0	0	0	0	0	0	0	0	1	0	0	0	0	0	11	13	0	0	0	0	0.0000000000	0.0000000000	0	1	1	0	0	0.0000000000	0	0	0	0	0	0	0	0	1	1	1	1	1	1	1
1724	2	0	3	37	0	0	0	0	0	0	0	0	0	0	1	0	0	0	1	0	11	19	0	0	0	0	0.0000000000	0.0000000000	0	1	1	0	0	0.0000000000	0	0	0	0	0	0	0	0	1	1	1	1	1	1	1
1725	3	0	3	51	0	0	0	0	0	0	0	0	0	0	1	1	0	0	1	0	16	28	0	0	0	0	0.0000000000	0.0000000000	0	1	1	0	0	0.0000000000	0	0	0	0	0	0	1	0	1	1	1	1	1	1	1
1726	2	0	1	29	0	0	0	0	0	0	0	0	0	0	1	0	0	0	0	0	10	12	0	0	0	0	1.0000000000	1.0000000000	1	1	1	1	1	0.0000000000	1	0	0	0	0	0	0	0	1	1	-1	0	-1	-1	1
1727	3	1	3	68	0	0	0	1	0	0	0	0	0	7	1	1	0	0	0	0	29	32	0	0	0	0	0.0833333333	1.0000000000	0	1	0	0	0	0.8333333333	0	0	0	0	0	0	0	0	1	0	-1	1	-1	-1	1
1728	2	0	4	47	1	1	0	0	0	0	0	0	0	4	1	1	0	0	0	0	17	23	0	0	0	0	0.0000000000	0.0000000000	0	1	0	0	0	1.0000000000	0	0	0	0	0	0	0	1	1	1	1	1	1	-1	1
1729	2	0	2	37	0	0	0	0	0	0	0	0	0	0	1	1	0	0	0	0	14	16	0	0	0	0	0.9230769231	1.0000000000	0	1	0	0	0	0.0000000000	1	0	0	0	0	0	0	0	1	1	1	1	-1	-1	1
1730	2	1	5	92	1	0	0	0	0	0	0	0	0	22	1	1	0	0	1	0	29	56	0	0	0	0	0.0000000000	0.7857142857	0	1	0	0	0	1.0000000000	1	0	0	0	0	1	0	0	1	-1	-1	1	1	-1	1
1731	3	1	7	93	1	0	0	0	0	0	0	0	0	19	1	1	0	0	1	0	22	64	0	0	0	0	0.0000000000	0.1250000000	0	1	1	0	0	0.9230769231	0	0	0	0	0	0	0	0	1	-1	1	1	1	-1	1
1732	1	0	3	64	0	0	0	0	0	0	0	0	0	20	1	1	0	0	0	0	19	38	0	0	0	0	0.0000000000	0.0000000000	0	1	0	0	0	0.0000000000	0	0	0	0	0	0	0	0	1	0	1	1	1	1	1
1733	1	0	3	58	1	1	0	0	0	0	0	0	0	23	1	1	0	0	0	0	13	38	0	0	0	0	0.0000000000	0.0000000000	0	1	0	0	0	0.0000000000	0	0	0	0	0	0	0	0	1	0	1	1	1	1	1
1734	1	0	3	59	0	0	0	0	0	0	0	0	0	14	1	1	0	0	0	0	14	38	0	0	0	0	0.0000000000	0.0000000000	0	1	0	0	0	0.0000000000	0	0	0	0	0	0	0	0	1	0	1	1	1	1	1
1735	1	0	3	67	0	0	0	0	0	0	0	0	0	20	1	1	0	0	0	0	22	38	0	0	0	0	0.0000000000	0.0000000000	0	1	0	0	0	0.0000000000	0	0	0	0	0	0	0	0	1	0	1	1	1	1	1
1736	1	0	2	58	0	0	0	0	0	0	0	0	0	0	1	0	0	0	0	0	34	17	0	0	1	0	1.0000000000	1.0000000000	0	1	0	0	0	0.0000000000	1	0	0	0	0	0	0	0	1	0	-1	1	-1	-1	1
1737	1	0	2	49	0	0	0	0	0	0	0	0	0	0	1	0	0	0	0	0	15	27	0	0	0	0	0.0000000000	0.0000000000	0	1	0	0	0	0.0000000000	0	0	0	0	0	0	0	0	1	1	1	1	1	1	1
1738	2	0	2	38	0	0	0	0	0	0	0	0	0	0	1	1	0	0	0	0	15	16	0	0	0	0	0.9230769231	1.0000000000	0	1	0	0	0	0.0000000000	1	0	0	0	0	0	0	0	1	1	1	1	-1	-1	1
1739	1	0	4	38	1	1	0	0	0	0	0	0	0	4	1	1	0	0	0	0	17	14	0	0	0	0	0.0000000000	0.0000000000	0	1	0	0	0	1.0000000000	0	0	0	0	0	0	0	1	1	1	1	1	1	-1	1
1740	3	1	7	93	1	0	0	0	0	0	0	0	0	21	1	1	0	0	1	0	22	64	0	0	0	0	0.0000000000	0.1250000000	0	1	1	0	0	0.9230769231	0	0	0	0	0	0	0	0	1	-1	1	1	1	-1	1
1741	3	1	5	64	1	0	0	0	0	0	0	0	0	4	1	1	0	0	0	0	20	37	0	0	0	0	0.0000000000	0.0000000000	0	1	0	0	0	1.0000000000	0	0	0	0	0	0	0	1	1	0	1	1	1	-1	1
1742	3	0	2	121	0	0	0	0	0	0	0	0	0	79	1	1	0	0	0	0	14	100	0	0	0	0	0.0000000000	0.0714285714	0	1	0	0	0	0.9607843137	0	0	0	0	0	0	0	0	1	-1	1	1	1	-1	1
1743	2	1	2	31	0	0	0	0	0	0	0	0	0	0	1	0	0	0	0	0	15	9	0	0	0	0	0.0000000000	0.7857142857	0	1	0	0	0	1.0000000000	1	0	0	0	0	1	0	0	1	1	-1	1	1	-1	1
1744	1	0	5	54	1	0	0	0	0	0	0	0	0	0	1	1	0	0	0	0	14	33	0	0	0	0	0.6000000000	0.1250000000	0	1	0	0	0	0.2000000000	0	0	0	0	0	0	0	0	1	0	0	1	1	-1	1
1745	1	0	3	35	0	0	0	0	0	0	0	0	0	0	1	0	0	0	0	0	9	19	0	0	0	0	1.0000000000	0.1428571429	1	1	0	0	0	0.0000000000	0	0	0	0	0	1	0	0	1	1	1	1	0	-1	1
1746	1	0	6	48	1	0	0	0	0	0	0	0	0	0	1	0	0	0	1	0	11	30	0	0	0	0	0.0000000000	0.0000000000	0	1	0	1	0	1.0000000000	0	0	0	0	0	0	0	0	1	1	1	0	1	-1	1
1747	2	0	2	34	0	0	0	0	0	0	0	0	0	0	1	1	0	0	0	0	12	15	0	0	0	0	0.0000000000	0.0000000000	0	1	0	0	0	0.0000000000	0	0	0	0	0	0	0	0	1	1	1	1	1	1	1
1748	2	0	2	91	1	0	0	0	5	0	1	0	0	2	1	0	0	0	0	0	14	18	51	0	0	0	0.0000000000	0.3333333333	0	1	1	0	0	0.0000000000	0	0	0	0	0	0	0	0	1	-1	1	1	-1	1	1
1749	1	0	2	52	0	0	0	0	0	0	0	0	0	0	1	0	0	0	0	0	15	30	0	0	0	0	0.0000000000	0.0000000000	0	1	0	0	0	0.0000000000	0	0	0	0	0	0	0	0	1	1	1	1	1	1	1
1750	3	0	5	68	0	0	0	0	0	0	0	0	0	0	1	0	0	0	0	0	23	38	0	0	0	0	0.0000000000	1.0000000000	0	1	1	0	0	1.0000000000	1	0	0	0	0	0	0	0	1	0	-1	1	-1	-1	1
1751	1	0	5	49	1	0	0	0	0	0	0	0	0	0	1	0	0	0	1	0	16	26	0	0	0	1	1.0000000000	1.0000000000	0	1	0	0	0	0.0000000000	1	0	0	0	0	1	0	0	1	1	-1	1	-1	-1	1
1752	2	0	6	105	1	0	0	0	0	0	0	0	0	24	1	1	0	0	0	0	27	71	0	0	0	0	0.0000000000	0.0000000000	0	1	0	0	0	1.0000000000	0	0	0	0	0	0	0	1	1	-1	1	1	1	-1	1
1753	1	0	7	87	1	0	0	0	0	0	0	0	0	29	1	1	0	0	0	0	12	68	0	0	0	0	0.0666666667	0.0769230769	0	1	1	0	0	0.8666666667	0	0	0	0	0	0	0	0	1	-1	1	1	1	-1	1
1754	1	0	7	87	1	0	0	0	0	0	0	0	0	30	1	1	0	0	0	0	12	68	0	0	0	0	0.0666666667	0.0769230769	0	1	1	0	0	0.8666666667	0	0	0	0	0	0	0	0	1	-1	1	1	1	-1	1
1755	1	0	7	87	1	0	0	0	0	0	0	0	0	21	1	1	0	0	0	0	12	68	0	0	0	0	0.0666666667	0.0769230769	0	1	1	0	0	0.8666666667	0	0	0	0	0	0	0	0	1	-1	1	1	1	-1	1
1756	2	0	5	62	0	0	0	0	0	0	0	0	0	0	1	0	0	0	1	0	12	43	0	0	0	1	1.0000000000	0.1250000000	1	1	0	0	0	0.0000000000	1	0	0	0	0	0	0	0	1	0	1	1	0	-1	1
1757	3	1	7	93	1	0	0	0	0	0	0	0	0	21	1	1	0	0	1	0	22	64	0	0	0	0	0.0000000000	0.1250000000	0	1	1	0	0	0.9230769231	0	0	0	0	0	0	0	0	1	-1	1	1	1	-1	1
1758	2	0	4	79	0	0	0	0	0	0	0	0	0	0	1	1	0	0	0	0	23	49	0	0	0	1	1.0000000000	1.0000000000	1	1	0	1	0	0.0000000000	1	0	0	0	0	0	0	0	1	-1	-1	0	-1	-1	1
1759	7	0	2	99	0	0	0	0	0	0	1	0	0	12	1	0	0	0	0	0	12	3	76	0	0	0	0.0000000000	0.1666666667	0	1	1	0	1	0.0000000000	0	0	0	0	0	0	0	1	1	-1	1	-1	0	1	1
1760	4	1	3	43	0	0	0	0	0	0	0	0	0	0	1	1	0	0	0	0	14	22	0	0	0	0	0.0000000000	0.0000000000	0	1	1	0	0	0.0000000000	1	0	0	0	0	0	0	0	1	1	1	1	1	1	1
1761	3	1	3	48	1	1	0	0	0	0	0	0	0	0	1	1	0	0	0	0	19	22	0	0	0	0	0.0000000000	0.0000000000	0	1	1	0	0	0.0000000000	1	0	0	0	0	0	0	0	1	1	1	1	1	1	1
1762	1	0	4	50	0	0	0	0	0	0	0	0	0	0	1	1	0	0	0	0	22	21	0	0	0	0	0.0000000000	0.7857142857	0	1	0	0	0	1.0000000000	1	0	0	0	0	1	0	0	1	1	-1	1	1	-1	1
1763	2	0	2	36	0	0	0	0	0	0	0	0	0	0	1	1	0	0	1	0	15	14	0	0	0	0	0.9230769231	1.0000000000	0	1	0	0	0	0.0000000000	1	0	0	0	0	0	0	0	1	1	1	1	-1	-1	1
1764	2	0	2	37	0	0	0	0	0	0	0	0	0	0	1	1	0	0	0	0	15	15	0	0	0	0	0.9230769231	1.0000000000	0	1	0	0	0	0.0000000000	1	0	0	0	0	0	0	0	1	1	1	1	-1	-1	1
1765	2	0	5	82	1	0	0	0	0	0	0	0	0	33	1	1	0	0	0	0	19	56	0	0	0	0	1.0000000000	1.0000000000	0	1	0	0	0	0.0000000000	1	0	0	0	0	1	0	0	1	-1	-1	1	-1	-1	1
1766	2	0	2	35	1	1	0	0	0	0	0	0	0	0	1	0	0	0	0	0	18	10	0	0	0	0	0.9230769231	1.0000000000	0	1	0	0	0	0.0000000000	1	0	0	0	0	0	0	0	1	1	1	1	-1	-1	1
1767	3	0	3	54	0	0	0	0	0	0	0	0	0	0	1	0	0	0	1	0	17	30	0	0	0	0	0.0000000000	0.0000000000	0	1	1	0	0	0.0000000000	0	0	0	0	0	0	1	0	1	0	1	1	1	1	1
1768	3	1	4	48	0	0	0	0	0	0	0	0	0	1	1	1	0	0	0	0	16	25	0	0	0	0	0.0000000000	0.7857142857	0	1	0	0	0	1.0000000000	1	0	0	0	0	1	0	0	1	1	-1	1	1	-1	1
1769	2	0	5	60	1	0	0	0	0	0	0	0	0	0	1	0	0	0	0	0	21	32	0	0	0	0	0.0666666667	0.0769230769	0	1	1	0	0	0.8666666667	0	0	0	0	0	0	0	0	1	0	1	1	1	-1	1
1770	3	1	5	71	0	0	0	0	1	0	0	0	0	0	1	0	0	0	0	0	33	31	0	0	0	0	0.0000000000	0.0000000000	0	1	0	0	0	0.0000000000	0	0	0	0	0	0	0	0	1	0	1	1	1	1	1
1771	1	0	2	22	0	0	0	0	0	0	0	0	0	0	1	0	0	0	0	0	12	3	0	0	0	0	0.0000000000	0.1666666667	0	1	1	0	1	0.0000000000	0	0	0	0	0	0	0	1	1	1	1	-1	0	1	1
1772	7	0	2	98	0	0	0	0	0	0	1	0	0	11	1	0	0	0	0	0	12	3	75	0	0	0	0.0000000000	0.1666666667	0	1	1	0	1	0.0000000000	0	0	0	0	0	0	0	1	1	-1	1	-1	0	1	1
1773	2	0	3	41	1	0	0	0	0	0	0	0	0	0	1	0	0	0	0	0	6	28	0	0	0	0	0.2631578947	1.0000000000	1	1	1	0	1	0.6842105263	1	0	0	0	0	0	0	0	1	1	-1	-1	-1	-1	1
1774	2	1	3	35	0	0	0	0	0	0	0	0	0	0	1	0	0	0	1	0	18	10	0	0	0	0	0.0000000000	0.7857142857	0	1	0	0	0	1.0000000000	1	0	0	0	0	1	0	0	1	1	-1	1	1	-1	1
1775	2	1	3	35	0	0	0	0	0	0	0	0	0	0	1	0	0	0	0	0	18	10	0	0	0	0	0.0000000000	0.7857142857	0	1	0	0	0	1.0000000000	1	0	0	0	0	1	0	0	1	1	-1	1	1	-1	1
1776	2	1	3	39	0	0	0	0	0	0	0	0	0	0	1	0	0	0	0	0	18	14	0	0	0	0	0.0000000000	0.7857142857	0	1	0	0	0	1.0000000000	1	0	0	0	0	1	0	0	1	1	-1	1	1	-1	1
1777	2	1	3	40	0	0	0	0	0	0	0	0	0	0	1	0	0	0	0	0	18	15	0	0	0	0	0.0000000000	0.7857142857	0	1	0	0	0	1.0000000000	1	0	0	0	0	1	0	0	1	1	-1	1	1	-1	1
1778	2	1	3	36	0	0	0	0	0	0	0	0	0	0	1	0	0	0	0	0	18	11	0	0	0	0	0.0000000000	0.2142857143	0	1	0	0	0	1.0000000000	0	0	0	0	0	1	0	0	1	1	0	1	1	-1	1
1779	3	1	2	47	0	0	0	0	0	0	0	0	0	0	1	0	0	0	1	0	23	17	0	0	0	0	0.0000000000	0.6666666667	1	1	0	0	0	1.0000000000	0	0	0	0	0	0	0	0	1	1	-1	1	0	-1	1
1780	2	1	3	41	0	0	0	0	0	0	0	0	0	0	1	0	0	0	1	0	20	14	0	0	0	0	0.0000000000	0.7857142857	0	1	0	0	0	1.0000000000	1	0	0	0	0	1	0	0	1	1	-1	1	1	-1	1
1781	2	0	2	32	1	1	0	0	0	0	0	0	0	0	1	0	0	0	0	0	12	13	0	0	0	0	0.0000000000	0.7857142857	0	1	0	0	0	1.0000000000	1	0	0	0	0	1	0	0	1	1	-1	1	1	-1	1
1782	3	0	2	45	1	1	0	0	0	0	0	0	0	0	1	0	0	0	0	0	18	20	0	0	0	0	0.9230769231	1.0000000000	0	1	0	0	0	0.0000000000	1	0	0	0	0	0	0	0	1	1	1	1	-1	-1	1
1783	2	0	3	48	0	0	0	0	0	0	0	0	0	0	1	1	0	0	0	0	20	21	0	0	0	0	0.0000000000	0.7857142857	0	1	0	0	0	1.0000000000	1	0	0	0	0	1	0	0	1	1	-1	1	1	-1	1
1784	2	1	4	60	1	0	0	0	0	0	0	0	0	0	1	0	0	0	0	0	28	25	0	0	0	0	0.0000000000	0.0000000000	0	1	0	0	0	0.0000000000	0	0	0	0	0	0	0	0	1	0	1	1	1	1	1
1785	3	0	3	47	0	0	0	0	0	0	0	0	0	1	1	0	0	0	1	0	17	23	0	0	0	0	0.0000000000	0.0000000000	0	1	1	0	0	1.0000000000	0	0	0	0	0	0	0	0	1	1	1	1	1	-1	1
1786	2	0	3	49	1	0	0	0	0	0	1	0	0	0	1	0	0	0	1	0	14	24	3	0	0	0	0.0000000000	0.6428571429	1	1	0	0	0	0.0000000000	0	0	0	0	0	0	0	0	1	1	-1	1	0	1	1
1787	2	0	3	78	1	0	0	0	3	0	1	0	0	1	1	0	0	0	1	0	11	19	40	0	0	0	0.0000000000	0.0000000000	0	1	1	0	0	0.0000000000	0	0	0	0	0	0	0	0	1	-1	1	1	1	1	1
1788	3	1	7	93	1	0	0	0	0	0	0	0	0	17	1	1	0	0	1	0	22	64	0	0	0	0	0.0000000000	0.1250000000	0	1	1	0	0	0.9230769231	0	0	0	0	0	0	0	0	1	-1	1	1	1	-1	1
1789	3	1	7	93	1	0	0	0	0	0	0	0	0	25	1	1	0	0	1	0	22	64	0	0	0	0	0.0000000000	0.1250000000	0	1	1	0	0	0.9230769231	0	0	0	0	0	0	0	0	1	-1	1	1	1	-1	1
1790	3	1	7	93	1	0	0	0	0	0	0	0	0	20	1	1	0	0	1	0	22	64	0	0	0	0	0.0000000000	0.1250000000	0	1	1	0	0	0.9230769231	0	0	0	0	0	0	0	0	1	-1	1	1	1	-1	1
1791	2	0	2	47	1	0	0	0	0	0	0	0	0	0	1	0	0	0	0	0	19	21	0	0	0	0	1.0000000000	1.0000000000	0	1	1	1	1	0.0000000000	1	0	0	0	0	0	0	0	1	1	-1	-1	-1	-1	1
1792	7	0	9	134	1	0	0	0	2	0	0	0	0	15	1	0	0	0	1	0	6	49	71	0	1	1	1.0000000000	1.0000000000	1	1	0	0	0	0.0000000000	1	0	0	0	0	0	0	0	1	-1	-1	1	-1	-1	1
1793	1	0	3	39	0	0	0	0	0	0	0	0	0	0	1	1	0	0	0	0	17	15	0	0	0	0	0.0000000000	0.0000000000	0	1	0	0	0	0.0000000000	0	0	0	0	0	0	0	0	1	1	1	1	1	1	1
1794	3	1	4	76	0	0	0	0	1	0	0	0	0	0	1	0	0	0	0	0	26	43	0	0	1	0	0.5000000000	1.0000000000	1	1	0	0	0	0.0000000000	1	0	0	0	0	0	0	0	1	-1	-1	1	-1	0	1
1795	1	0	2	27	0	0	0	0	0	0	0	0	0	0	1	0	0	0	0	0	15	5	0	0	0	0	0.9230769231	1.0000000000	0	1	0	0	0	0.0000000000	1	0	0	0	0	0	0	0	1	1	1	1	-1	-1	1
1796	3	1	2	47	0	0	0	0	0	0	0	0	0	0	1	0	0	0	1	0	22	18	0	0	0	0	0.0000000000	0.0714285714	1	1	0	0	0	1.0000000000	0	0	0	0	0	1	0	0	1	1	1	1	1	-1	1
1797	4	1	2	47	0	0	0	0	0	0	0	0	0	0	1	0	0	0	1	0	22	18	0	0	1	0	0.0436681223	0.4367816092	0	1	0	0	0	0.9519650655	0	0	0	0	0	1	0	0	1	1	1	1	0	-1	1
1798	3	1	2	43	0	0	0	0	0	0	0	0	0	0	1	0	0	0	1	0	22	14	0	0	1	0	0.9861111111	0.0740740741	0	1	0	0	0	0.0000000000	1	0	0	0	0	0	0	0	1	1	1	1	1	-1	1
1799	2	0	3	48	0	0	0	0	1	0	0	0	0	0	1	0	0	0	1	0	15	26	0	0	0	0	0.8571428571	0.2000000000	1	1	0	0	0	0.1071428571	1	0	0	0	0	0	0	0	1	1	1	1	0	-1	1
1800	3	1	2	58	1	1	0	0	0	0	0	0	0	1	1	1	0	0	0	0	28	23	0	0	0	0	0.0000000000	0.2500000000	1	1	0	0	0	0.0000000000	0	0	0	0	0	0	0	0	1	0	1	1	0	1	1
1801	2	0	2	50	0	0	0	0	0	0	0	0	0	0	1	1	0	0	0	0	20	23	0	0	0	0	1.0000000000	0.8333333333	1	1	0	1	0	0.0000000000	1	0	0	0	0	0	0	0	1	1	-1	0	-1	-1	1
1802	3	0	3	50	0	0	0	0	0	0	0	0	0	0	1	0	0	0	0	0	20	23	0	0	0	0	0.0000000000	0.0000000000	0	1	0	0	0	0.0000000000	0	0	0	0	0	0	0	0	1	1	1	1	1	1	1
1803	1	0	3	67	0	0	0	0	0	0	0	0	0	18	1	1	0	0	0	0	22	38	0	0	0	0	0.0000000000	0.0000000000	0	1	0	0	0	0.0000000000	0	0	0	0	0	0	0	0	1	0	1	1	1	1	1
1804	1	0	3	61	0	0	0	0	0	0	0	0	0	19	1	1	0	0	0	0	16	38	0	0	0	0	0.0000000000	0.0000000000	0	1	0	0	0	0.0000000000	0	0	0	0	0	0	0	0	1	0	1	1	1	1	1
1805	1	0	3	66	0	0	0	0	0	0	0	0	0	25	1	1	0	0	0	0	21	38	0	0	0	0	0.0000000000	0.0000000000	0	1	0	0	0	0.0000000000	0	0	0	0	0	0	0	0	1	0	1	1	1	1	1
1806	1	0	3	66	0	0	0	0	0	0	0	0	0	16	1	1	0	0	0	0	21	38	0	0	0	0	0.0000000000	0.0000000000	0	1	0	0	0	0.0000000000	0	0	0	0	0	0	0	0	1	0	1	1	1	1	1
1807	1	0	3	58	1	1	0	0	0	0	0	0	0	18	1	1	0	0	0	0	13	38	0	0	0	0	0.0000000000	0.0000000000	0	1	0	0	0	0.0000000000	0	0	0	0	0	0	0	0	1	0	1	1	1	1	1
1808	1	0	3	61	0	0	0	0	0	0	0	0	0	25	1	1	0	0	0	0	16	38	0	0	0	0	0.0000000000	0.0000000000	0	1	0	0	0	0.0000000000	0	0	0	0	0	0	0	0	1	0	1	1	1	1	1
1809	1	0	3	59	0	0	0	0	0	0	0	0	0	17	1	1	0	0	0	0	14	38	0	0	0	0	0.0000000000	0.0000000000	0	1	0	0	0	0.0000000000	0	0	0	0	0	0	0	0	1	0	1	1	1	1	1
1810	1	0	3	58	1	1	0	0	0	0	0	0	0	21	1	1	0	0	0	0	13	38	0	0	0	0	0.0000000000	0.0000000000	0	1	0	0	0	0.0000000000	0	0	0	0	0	0	0	0	1	0	1	1	1	1	1
1811	1	0	3	58	1	1	0	0	0	0	0	0	0	18	1	1	0	0	0	0	13	38	0	0	0	0	0.0000000000	0.0000000000	0	1	0	0	0	0.0000000000	0	0	0	0	0	0	0	0	1	0	1	1	1	1	1
1812	1	0	3	64	0	0	0	0	0	0	0	0	0	22	1	1	0	0	0	0	19	38	0	0	0	0	0.0000000000	0.0000000000	0	1	0	0	0	0.0000000000	0	0	0	0	0	0	0	0	1	0	1	1	1	1	1
1813	1	0	3	64	0	0	0	0	0	0	0	0	0	15	1	1	0	0	0	0	19	38	0	0	0	0	0.0000000000	0.0000000000	0	1	0	0	0	0.0000000000	0	0	0	0	0	0	0	0	1	0	1	1	1	1	1
1814	1	0	3	66	0	0	0	0	0	0	0	0	0	18	1	1	0	0	0	0	21	38	0	0	0	0	0.0000000000	0.0000000000	0	1	0	0	0	0.0000000000	0	0	0	0	0	0	0	0	1	0	1	1	1	1	1
1815	1	0	3	59	0	0	0	0	0	0	0	0	0	21	1	1	0	0	0	0	14	38	0	0	0	0	0.0000000000	0.0000000000	0	1	0	0	0	0.0000000000	0	0	0	0	0	0	0	0	1	0	1	1	1	1	1
1816	1	0	3	64	0	0	0	0	0	0	0	0	0	20	1	1	0	0	0	0	19	38	0	0	0	0	0.0000000000	0.0000000000	0	1	0	0	0	0.0000000000	0	0	0	0	0	0	0	0	1	0	1	1	1	1	1
1817	1	0	3	67	0	0	0	0	0	0	0	0	0	25	1	1	0	0	0	0	22	38	0	0	0	0	0.0000000000	0.0000000000	0	1	0	0	0	0.0000000000	0	0	0	0	0	0	0	0	1	0	1	1	1	1	1
1818	1	0	3	67	0	0	0	0	0	0	0	0	0	17	1	1	0	0	0	0	22	38	0	0	0	0	0.0000000000	0.0000000000	0	1	0	0	0	0.0000000000	0	0	0	0	0	0	0	0	1	0	1	1	1	1	1
1819	1	0	3	67	0	0	0	0	0	0	0	0	0	24	1	1	0	0	0	0	22	38	0	0	0	0	0.0000000000	0.0000000000	0	1	0	0	0	0.0000000000	0	0	0	0	0	0	0	0	1	0	1	1	1	1	1
1820	2	1	2	26	0	0	0	0	0	0	0	0	0	0	1	0	0	0	1	0	12	7	0	0	0	1	0.9230769231	1.0000000000	0	1	0	0	0	0.0000000000	1	0	0	0	0	0	0	0	1	1	1	1	-1	-1	1
1821	2	0	5	79	0	0	0	0	0	0	0	0	0	23	1	1	0	0	0	0	15	57	0	0	1	0	0.0000000000	0.0000000000	0	1	0	0	0	0.4545454545	0	0	0	0	0	0	0	0	1	-1	1	1	1	0	1
1822	1	0	2	33	0	0	0	0	0	0	0	0	0	0	1	0	0	0	1	0	17	9	0	0	0	0	0.0000000000	0.0000000000	0	1	0	0	0	0.0000000000	0	0	0	0	0	0	0	0	1	1	1	1	1	1	1
1823	1	0	6	52	0	0	0	0	0	1	0	0	0	3	1	1	0	0	0	0	12	33	0	0	0	0	0.0666666667	0.0769230769	0	1	1	0	0	0.8666666667	0	0	0	0	0	0	0	0	1	1	1	1	1	-1	1
1824	1	0	6	52	0	0	0	0	0	1	0	0	0	3	1	1	0	0	0	0	12	33	0	0	0	0	0.0666666667	0.0769230769	0	1	1	0	0	0.8666666667	0	0	0	0	0	0	0	0	1	1	1	1	1	-1	1
1825	7	6	2	80	1	1	0	0	0	0	0	0	0	3	1	1	0	1	0	0	68	5	0	0	2	0	0.0000000000	0.0000000000	0	1	1	0	0	1.0000000000	0	0	0	0	0	1	0	0	-1	-1	1	1	1	-1	1
1826	2	0	1	30	0	0	0	0	0	0	0	0	0	0	1	0	0	0	0	0	15	8	0	0	0	0	0.0000000000	1.0000000000	1	1	0	1	0	0.0000000000	1	0	0	0	0	0	0	0	1	1	1	0	-1	1	1
1827	5	0	6	79	0	0	0	0	0	0	0	0	0	0	1	0	0	0	1	0	19	53	0	0	0	0	0.8333333333	0.2352941176	1	1	0	0	0	0.0833333333	0	0	0	0	0	1	0	0	1	-1	1	1	0	-1	1
1828	2	0	3	166	1	0	0	0	7	0	2	2	0	25	1	1	0	0	1	0	19	52	87	0	0	0	0.0000000000	0.2000000000	0	1	1	0	0	0.0000000000	0	0	0	0	0	0	0	0	1	-1	1	1	0	1	1
1829	2	0	2	43	0	0	0	0	0	0	0	0	0	0	1	0	0	0	0	0	16	20	0	0	0	0	0.0000000000	0.0000000000	0	1	0	0	0	0.0000000000	0	0	0	0	0	0	0	0	1	1	1	1	1	1	1
1830	2	1	3	39	1	0	0	0	0	0	0	0	0	0	1	0	0	0	1	0	17	15	0	0	0	0	0.0000000000	0.0000000000	0	1	0	0	0	0.0000000000	0	0	0	0	0	0	0	0	1	1	1	1	1	1	1
1831	14	0	3	241	0	0	0	0	0	0	6	12	1	74	1	0	0	0	0	0	10	24	174	0	0	0	0.0000000000	0.6428571429	1	1	0	0	0	0.0000000000	0	0	0	0	0	0	0	0	1	-1	-1	1	0	1	1
1832	1	0	2	34	1	1	0	0	0	0	0	0	0	0	1	0	0	0	0	0	15	12	0	0	0	0	0.3076923077	1.0000000000	0	1	0	0	0	0.0000000000	0	0	0	0	0	0	0	0	1	1	1	1	-1	1	1
1833	3	1	3	45	0	0	0	0	0	0	0	0	0	0	1	0	0	0	0	0	18	20	0	0	0	0	0.0000000000	0.2142857143	0	1	0	0	0	1.0000000000	0	0	0	0	0	1	0	0	1	1	0	1	1	-1	1
1834	1	0	3	63	0	0	0	0	0	0	0	0	0	21	1	1	0	0	0	0	18	38	0	0	0	0	0.0000000000	0.0000000000	0	1	0	0	0	0.0000000000	0	0	0	0	0	0	0	0	1	0	1	1	1	1	1
1835	1	0	3	63	0	0	0	0	0	0	0	0	0	20	1	1	0	0	0	0	18	38	0	0	0	0	0.0000000000	0.0000000000	0	1	0	0	0	0.0000000000	0	0	0	0	0	0	0	0	1	0	1	1	1	1	1
1836	1	0	3	63	0	0	0	0	0	0	0	0	0	17	1	1	0	0	0	0	18	38	0	0	0	0	0.0000000000	0.0000000000	0	1	0	0	0	0.0000000000	0	0	0	0	0	0	0	0	1	0	1	1	1	1	1
1837	2	0	2	60	0	0	0	0	0	0	0	0	0	1	1	1	0	0	0	0	29	24	0	0	0	0	0.0000000000	0.0000000000	0	1	0	0	0	0.0000000000	0	0	0	0	0	0	0	0	1	0	1	1	1	1	1
1838	2	0	2	56	0	0	0	0	0	0	0	0	0	1	1	1	0	0	0	0	29	20	0	0	0	0	0.0000000000	0.0000000000	0	1	0	0	0	0.0000000000	0	0	0	0	0	0	0	0	1	0	1	1	1	1	1
1839	2	0	2	40	0	0	0	0	0	0	0	0	0	0	1	1	0	0	0	0	16	17	0	0	0	0	0.0000000000	0.7857142857	0	1	0	0	0	1.0000000000	1	0	0	0	0	1	0	0	1	1	-1	1	1	-1	1
1840	3	0	5	135	1	0	0	0	0	0	0	0	0	23	1	1	0	0	0	0	17	111	0	0	0	0	1.0000000000	1.0000000000	1	1	1	1	1	0.0000000000	1	0	0	0	0	0	0	0	1	-1	-1	0	-1	-1	1
1841	1	0	9	101	0	0	0	0	0	0	0	0	0	30	1	1	0	0	0	0	13	81	0	0	0	0	0.0000000000	0.6666666667	1	1	0	0	0	0.0000000000	1	0	0	0	0	0	0	0	1	-1	-1	1	0	1	1
1842	2	0	2	44	0	0	0	0	0	0	0	0	0	1	1	0	0	0	0	0	18	19	0	0	0	0	0.0000000000	0.0714285714	1	1	0	0	0	1.0000000000	0	0	0	0	0	1	0	0	1	1	1	1	1	-1	1
1843	1	0	5	47	0	0	0	0	0	0	0	0	0	0	1	0	0	0	1	0	8	32	0	0	0	0	0.0000000000	0.0740740741	1	1	0	0	0	0.0000000000	0	0	0	0	0	0	0	0	1	1	1	1	1	1	1
1844	3	1	3	58	0	0	0	0	0	0	0	0	0	0	1	0	0	0	0	0	28	23	0	0	0	0	0.0000000000	0.0000000000	0	1	0	0	0	0.0000000000	0	0	0	0	0	0	0	0	1	0	1	1	1	1	1
1845	3	1	3	61	0	0	0	0	0	0	0	0	0	0	1	0	0	0	0	0	31	23	0	0	0	0	0.0000000000	0.0000000000	0	1	0	0	0	0.0000000000	0	0	0	0	0	0	0	0	1	0	1	1	1	1	1
1846	3	1	3	68	0	0	0	0	0	0	0	0	0	0	1	0	0	0	0	0	38	23	0	0	0	0	0.0000000000	0.0000000000	0	1	0	0	0	0.0000000000	0	0	0	0	0	0	0	0	1	0	1	1	1	1	1
1847	3	1	3	60	0	0	0	0	0	0	0	0	0	0	1	0	0	0	0	0	30	23	0	0	0	0	0.0000000000	0.0000000000	0	1	0	0	0	0.0000000000	0	0	0	0	0	0	0	0	1	0	1	1	1	1	1
1848	3	1	3	58	0	0	0	0	0	0	0	0	0	0	1	0	0	0	0	0	28	23	0	0	0	0	0.0000000000	0.0000000000	0	1	0	0	0	0.0000000000	0	0	0	0	0	0	0	0	1	0	1	1	1	1	1
1849	3	1	3	59	0	0	0	0	0	0	0	0	0	0	1	0	0	0	0	0	29	23	0	0	0	0	0.0000000000	0.0000000000	0	1	0	0	0	0.0000000000	0	0	0	0	0	0	0	0	1	0	1	1	1	1	1
1850	2	0	5	144	0	0	0	0	0	0	0	0	0	71	1	1	0	0	0	0	15	57	64	0	1	0	0.0000000000	0.0000000000	0	1	0	0	0	0.0000000000	0	0	0	0	0	0	0	0	1	-1	1	1	1	1	1
1851	7	1	1	117	0	0	0	0	0	0	2	0	0	4	1	1	0	0	1	0	26	10	73	0	0	1	0.9333333333	1.0000000000	0	1	0	0	0	0.0000000000	1	0	0	0	0	0	0	0	1	-1	1	1	-1	-1	1
1852	3	1	3	57	0	0	0	0	0	0	0	0	0	4	1	1	0	0	0	0	25	25	0	0	0	0	1.0000000000	0.1428571429	1	1	0	0	0	0.0000000000	0	0	0	0	0	1	0	0	1	0	1	1	0	-1	1
1853	3	0	2	44	0	0	0	0	0	0	0	0	0	0	1	0	0	0	0	0	19	18	0	0	0	0	0.0000000000	0.0000000000	0	1	1	0	0	1.0000000000	0	0	0	0	0	0	0	0	1	1	1	1	1	-1	1
1854	3	0	2	47	1	0	0	0	0	0	0	0	0	0	1	1	0	0	0	0	21	19	0	0	0	0	0.0000000000	0.7857142857	0	1	0	0	0	1.0000000000	1	0	0	0	0	1	0	0	1	1	-1	1	1	-1	1
1855	3	1	1	43	0	0	0	0	0	0	0	0	0	0	1	1	0	0	1	0	26	10	0	0	0	1	0.9333333333	1.0000000000	0	1	0	0	0	0.0000000000	1	0	0	0	0	0	0	0	1	1	1	1	-1	-1	1
1856	2	0	5	57	0	0	0	0	0	0	0	0	0	0	1	0	0	0	1	0	8	42	0	0	0	0	0.0000000000	0.0740740741	1	1	0	0	0	0.0000000000	0	0	0	0	0	0	0	0	1	0	1	1	1	1	1
1857	4	1	3	47	0	0	0	0	0	0	0	0	0	0	1	0	0	0	0	0	22	18	0	0	0	0	0.0000000000	0.0000000000	0	1	0	0	0	0.0000000000	0	0	0	0	0	0	0	0	1	1	1	1	1	1	1
1858	2	0	3	42	0	0	0	0	0	0	0	0	0	2	1	0	0	0	1	0	12	23	0	0	0	0	0.0000000000	1.0000000000	1	1	0	0	0	1.0000000000	1	0	0	0	0	0	0	0	1	1	-1	1	-1	-1	1
1859	3	0	4	71	1	0	0	0	0	0	0	0	0	24	1	1	0	0	0	0	14	50	0	0	1	0	0.0000000000	0.1111111111	0	1	0	0	0	0.0000000000	0	0	0	0	0	0	0	0	1	0	1	1	1	1	1
1860	2	0	2	37	0	0	0	0	0	0	0	0	0	0	1	0	0	0	0	0	15	15	0	0	0	0	0.9230769231	1.0000000000	0	1	0	0	0	0.0000000000	1	0	0	0	0	0	0	0	1	1	1	1	-1	-1	1
1861	7	0	9	135	1	0	0	0	2	0	0	0	0	15	1	0	0	0	1	0	6	49	72	0	1	1	1.0000000000	1.0000000000	1	1	0	0	0	0.0000000000	1	0	0	0	0	0	0	0	1	-1	-1	1	-1	-1	1
1862	4	1	4	59	0	0	0	0	0	0	0	0	0	0	1	0	0	0	1	0	16	36	0	0	0	0	0.0000000000	0.0000000000	0	1	0	0	0	0.0000000000	0	0	0	0	0	0	0	0	1	0	1	1	1	1	1
1863	4	1	2	55	0	0	0	0	0	0	0	0	0	0	1	0	0	0	0	0	26	22	0	0	1	0	0.0000000000	1.0000000000	0	1	0	0	0	1.0000000000	0	0	0	0	0	0	0	0	1	0	1	1	-1	-1	1
1864	3	1	3	58	0	0	0	0	0	0	0	0	0	0	1	0	0	0	0	0	28	23	0	0	0	0	0.0000000000	0.0000000000	0	1	0	0	0	0.0000000000	0	0	0	0	0	0	0	0	1	0	1	1	1	1	1
1865	2	0	2	135	1	0	0	0	7	0	2	2	0	4	1	0	0	0	0	0	14	18	95	0	0	0	0.0000000000	0.3333333333	0	1	1	0	0	0.0000000000	0	0	0	0	0	0	0	0	1	-1	1	1	-1	1	1
1866	3	1	1	40	0	0	0	0	0	0	0	0	0	0	1	1	0	0	1	0	24	9	0	0	0	0	0.9230769231	1.0000000000	0	1	0	0	0	0.0000000000	1	0	0	0	0	0	0	0	1	1	1	1	-1	-1	1
1867	3	1	3	48	0	0	0	0	0	0	0	0	0	0	1	0	0	0	1	0	12	29	0	0	0	1	1.0000000000	0.2000000000	0	1	0	0	0	0.0000000000	1	0	0	0	0	0	0	0	1	1	1	1	0	-1	1
1868	3	1	3	53	0	0	0	0	0	0	0	0	0	0	1	0	0	0	0	0	22	24	0	0	0	0	0.0000000000	0.6428571429	1	1	0	0	0	1.0000000000	0	0	0	0	0	0	0	0	1	1	-1	1	0	-1	1
1869	2	0	3	48	0	0	0	0	0	0	0	0	0	0	1	1	0	0	0	0	14	27	0	0	0	0	0.0000000000	0.0000000000	0	1	1	0	0	0.0000000000	0	0	0	0	0	0	1	0	1	1	1	1	1	1	1
1870	2	0	3	47	0	0	0	0	0	0	0	0	0	0	1	0	0	0	0	0	14	26	0	0	0	0	0.0000000000	0.0000000000	0	1	1	0	0	0.0000000000	0	0	0	0	0	0	1	0	1	1	1	1	1	1	1
1871	4	1	5	102	1	0	0	0	0	0	0	0	0	0	1	1	0	0	1	0	39	56	0	0	0	0	0.8571428571	0.1212121212	0	1	0	0	0	0.1428571429	0	0	1	0	0	0	0	0	1	-1	1	1	1	-1	1
1872	2	0	3	47	0	0	0	0	0	0	0	0	0	0	1	0	0	0	0	0	14	26	0	0	0	0	0.0000000000	0.0000000000	0	1	1	0	0	0.0000000000	0	0	0	0	0	0	1	0	1	1	1	1	1	1	1
1873	2	0	3	47	1	0	0	0	0	0	0	0	0	0	1	0	0	0	0	0	17	23	0	0	0	0	1.0000000000	1.0000000000	0	1	0	1	0	0.0000000000	1	0	0	0	0	1	0	0	1	1	-1	0	1	-1	1
1874	2	0	3	52	2	2	0	0	0	0	0	0	0	1	1	0	0	0	0	0	21	24	0	0	0	0	1.0000000000	0.0000000000	0	1	0	0	0	0.0000000000	0	0	0	0	0	0	0	0	1	1	1	1	1	-1	1
1875	2	0	4	84	0	0	0	1	0	0	0	0	0	22	1	1	0	0	1	0	22	49	5	0	0	0	0.0000000000	0.1875000000	1	1	0	0	0	0.0000000000	0	0	0	0	0	0	0	0	1	-1	1	1	0	1	1
1876	3	0	4	58	0	0	0	0	0	0	0	0	0	0	1	1	0	0	0	0	12	39	0	0	0	0	0.0000000000	0.0000000000	0	1	0	0	0	0.0000000000	0	0	0	0	0	0	0	0	1	0	1	1	1	1	1
1877	3	1	6	65	1	0	0	0	0	0	0	0	0	2	1	0	0	0	0	0	20	38	0	0	0	0	0.0000000000	0.0000000000	0	1	0	0	0	0.0000000000	0	0	0	0	0	0	0	0	1	0	1	1	1	1	1
1878	4	0	6	78	0	0	0	0	0	0	0	0	0	10	1	1	1	0	1	0	13	58	0	0	1	0	0.0000000000	0.0000000000	0	1	0	0	0	0.0000000000	1	0	0	0	0	0	0	1	1	-1	1	1	1	1	1
1879	2	0	3	42	0	0	0	0	0	0	0	0	0	0	1	0	0	0	0	0	9	26	0	0	0	0	0.0000000000	0.0000000000	0	1	1	0	0	0.0000000000	0	0	0	0	0	0	1	0	1	1	1	1	1	1	1
1880	3	1	4	63	0	0	0	0	0	0	0	0	0	0	1	1	0	0	0	0	31	25	0	0	0	0	0.0000000000	0.2857142857	0	1	0	0	0	0.0000000000	0	0	0	0	0	0	0	0	1	0	1	1	-1	1	1
1881	2	0	3	43	0	0	0	0	0	0	0	0	0	0	1	0	0	0	0	0	15	21	0	0	0	0	0.0000000000	0.0000000000	0	1	1	0	0	1.0000000000	0	0	0	0	0	0	0	0	1	1	1	1	1	-1	1
1882	3	1	2	54	0	0	0	0	0	0	0	0	0	0	1	1	0	0	1	0	30	17	0	0	0	0	0.0000000000	0.6666666667	1	1	0	0	0	1.0000000000	0	0	0	0	0	0	0	0	1	0	-1	1	0	-1	1
1883	1	0	4	43	0	0	0	0	0	0	0	0	0	0	1	0	0	0	0	0	24	12	0	0	0	0	0.9333333333	1.0000000000	0	1	0	0	0	0.0000000000	1	0	0	0	0	0	0	0	1	1	1	1	-1	-1	1
1884	3	1	2	51	0	0	0	0	0	0	0	0	0	0	1	1	0	0	1	0	27	17	0	0	0	0	0.0000000000	0.6666666667	1	1	0	0	0	1.0000000000	0	0	0	0	0	0	0	0	1	1	-1	1	0	-1	1
1885	3	1	3	71	0	0	0	0	0	0	0	0	0	6	1	0	0	0	0	0	28	36	0	0	0	0	0.0000000000	0.0222222222	0	1	0	0	0	1.0000000000	0	0	0	0	0	0	0	0	1	0	1	1	1	-1	1
1886	2	0	5	77	1	0	0	0	0	0	0	0	0	0	1	0	0	0	0	0	24	46	0	0	0	0	0.9090909091	0.3157894737	1	1	0	0	0	0.0909090909	0	0	0	0	0	1	0	0	1	-1	0	1	0	-1	1
1887	2	0	2	47	0	0	0	0	0	0	0	0	0	0	1	0	0	0	1	0	17	23	0	0	0	0	1.0000000000	1.0000000000	0	1	0	0	0	0.0000000000	1	0	0	0	0	0	0	0	1	1	-1	1	1	-1	1
1888	2	0	2	35	0	0	0	0	0	0	0	0	0	0	1	1	0	0	1	0	12	16	0	0	0	1	0.9333333333	1.0000000000	1	1	0	0	0	0.0666666667	1	0	0	0	0	1	0	0	1	1	-1	1	-1	-1	1
1889	6	0	4	134	0	0	0	0	0	0	1	0	0	1	1	0	0	0	1	0	22	43	61	0	1	1	0.9230769231	1.0000000000	0	0	0	1	0	0.0000000000	1	0	0	0	0	0	0	0	1	-1	1	0	-1	-1	1
1890	2	1	5	75	1	1	0	0	0	0	0	0	0	22	1	1	0	1	0	0	17	51	0	0	0	1	0.1929824561	1.0000000000	1	1	1	0	0	0.0175438596	0	0	0	0	0	1	0	0	1	0	-1	1	-1	1	1
1891	4	0	5	57	0	0	0	1	0	0	0	0	0	9	1	0	1	0	1	0	12	38	0	0	0	0	0.0000000000	0.0000000000	0	1	1	0	0	1.0000000000	1	0	0	0	0	0	0	0	1	0	1	1	1	-1	1
1892	2	0	4	51	0	0	0	0	0	0	0	0	0	1	1	1	0	0	0	0	15	29	0	0	0	0	0.0000000000	0.0000000000	0	1	0	0	0	0.0000000000	0	0	0	0	0	0	0	0	1	1	1	1	1	1	1
1893	3	1	4	92	0	0	0	0	0	0	0	0	0	4	1	1	0	0	0	0	21	64	0	0	0	0	0.8181818182	1.0000000000	1	1	0	0	0	0.0000000000	1	0	0	0	0	0	0	0	1	-1	-1	1	-1	-1	1
1894	1	0	1	39	0	0	0	0	0	0	0	0	0	0	1	1	0	0	0	0	24	8	0	0	0	0	0.0000000000	0.0000000000	0	1	0	0	0	0.0000000000	0	0	0	0	0	0	0	0	1	1	1	1	1	1	1
1895	2	0	2	39	0	0	0	0	0	0	0	0	0	1	1	0	0	0	0	0	15	17	0	0	0	0	0.9230769231	1.0000000000	0	1	0	0	0	0.0000000000	1	0	0	0	0	0	0	0	1	1	1	1	-1	-1	1
1896	2	0	3	41	0	0	0	0	0	0	0	0	0	0	1	0	0	0	0	0	8	26	0	0	0	0	0.0000000000	0.0000000000	0	1	1	0	0	0.0000000000	0	0	0	0	0	0	1	0	1	1	1	1	1	1	1
1897	3	1	4	51	0	0	0	0	0	0	0	0	0	0	1	0	0	0	0	0	12	32	0	0	0	0	0.0000000000	0.0000000000	0	1	1	0	0	0.0000000000	0	0	0	0	0	0	1	0	1	1	1	1	1	1	1
1898	4	2	4	54	0	0	0	0	0	0	0	0	0	0	1	0	0	0	1	0	18	29	0	0	0	0	0.8333333333	0.2352941176	1	1	0	0	0	0.0833333333	0	0	0	0	0	1	0	0	1	0	1	1	0	-1	1
1899	1	0	7	68	1	0	0	0	0	0	0	0	0	0	1	1	0	0	0	0	20	41	0	0	0	0	0.0666666667	0.0769230769	0	1	1	0	0	0.8666666667	0	0	0	0	0	0	0	0	1	0	1	1	1	-1	1
1900	3	0	5	68	2	1	0	0	0	0	0	0	0	0	1	0	0	0	1	0	18	43	0	0	0	0	0.0000000000	0.0000000000	0	1	0	0	0	0.0000000000	0	0	0	0	0	0	0	0	1	0	1	1	1	1	1
1901	2	0	6	65	0	0	0	0	0	0	1	0	0	0	1	0	0	0	1	0	17	36	4	0	1	1	1.0000000000	1.0000000000	1	1	0	0	0	0.0000000000	1	0	0	0	0	0	0	0	1	0	-1	1	-1	-1	1
1902	3	0	4	71	0	0	0	1	0	0	0	0	0	29	1	1	1	0	0	0	14	50	0	0	0	0	0.0000000000	1.0000000000	0	1	0	0	0	0.0000000000	1	0	0	0	0	0	0	0	1	0	-1	1	-1	1	1
1903	2	0	6	60	0	0	0	0	0	0	0	0	0	0	1	0	0	0	1	0	17	36	0	0	1	1	1.0000000000	1.0000000000	1	1	0	0	0	0.0000000000	1	0	0	0	0	0	0	0	1	0	-1	1	-1	-1	1
1904	3	0	3	41	0	0	0	0	0	0	0	0	0	4	1	1	0	0	1	0	12	22	0	0	0	0	0.0000000000	0.0000000000	0	1	0	0	0	0.0000000000	0	0	0	0	0	0	0	0	1	1	1	1	1	1	1
1905	2	0	2	38	0	0	0	0	0	0	0	0	0	0	1	0	0	0	0	0	16	15	0	0	0	0	0.0000000000	0.0000000000	0	1	1	0	0	1.0000000000	0	0	0	0	0	0	0	0	1	1	1	1	1	-1	1
1906	4	1	3	46	0	0	0	0	0	0	0	0	0	0	1	0	0	0	0	0	22	17	0	0	0	0	0.9230769231	1.0000000000	0	1	0	0	0	0.0000000000	1	0	0	0	0	0	0	0	1	1	1	1	-1	-1	1
1907	3	1	5	75	0	0	0	0	0	1	0	0	0	7	1	1	0	0	0	0	29	39	0	0	0	0	0.0000000000	0.0000000000	0	1	0	0	0	1.0000000000	0	0	0	0	0	0	0	1	1	0	1	1	1	-1	1
1908	1	0	5	48	0	0	0	0	0	0	0	0	0	0	1	1	0	0	0	0	13	28	0	0	0	0	0.0666666667	0.0769230769	0	1	1	0	0	0.8666666667	0	0	0	0	0	0	0	0	1	1	1	1	1	-1	1
1909	3	1	1	53	0	0	0	0	0	0	0	0	0	0	1	0	0	0	0	0	26	20	0	0	0	0	0.8333333333	0.9523809524	1	1	0	0	0	0.1666666667	1	0	0	0	0	0	0	0	1	1	-1	1	-1	-1	1
1910	2	0	2	53	0	0	0	0	0	0	0	0	0	0	1	0	0	0	0	0	19	27	0	0	0	0	0.8333333333	0.9523809524	1	1	0	0	0	0.1666666667	1	0	0	0	0	0	0	0	1	1	-1	1	-1	-1	1
1911	2	0	1	37	1	1	0	0	0	0	0	0	0	0	1	0	0	0	0	0	19	11	0	0	0	0	0.3076923077	1.0000000000	0	1	0	0	0	0.0000000000	0	0	0	0	0	0	0	0	1	1	1	1	-1	1	1
1912	2	0	5	52	0	0	0	0	0	0	0	0	0	0	1	0	0	0	0	0	9	36	0	0	0	0	0.0000000000	0.0000000000	0	1	0	0	0	0.0000000000	0	0	0	0	0	0	0	0	1	1	1	1	1	1	1
1913	2	1	3	43	0	0	0	0	0	0	0	0	0	0	1	0	0	0	0	0	20	16	0	0	0	0	0.0000000000	0.0000000000	0	1	0	0	0	0.0000000000	0	0	0	0	0	0	0	0	1	1	1	1	1	1	1
1914	3	1	4	59	0	0	0	0	0	0	0	0	0	1	1	1	0	0	0	0	17	35	0	0	0	1	0.8333333333	1.0000000000	1	1	0	1	0	0.1666666667	1	0	0	0	0	0	0	0	1	0	1	0	-1	-1	1
1915	5	1	2	52	0	0	0	0	0	0	0	0	0	0	1	0	0	0	1	0	21	24	0	0	0	0	0.0000000000	1.0000000000	0	1	0	0	0	0.0000000000	1	0	0	0	0	0	0	0	1	1	-1	1	-1	1	1
1916	2	0	3	90	1	0	0	0	3	0	2	1	0	1	1	0	0	0	1	0	11	19	52	0	0	0	0.0000000000	0.0000000000	0	1	1	0	0	0.0000000000	0	0	0	0	0	0	0	0	1	-1	1	1	1	1	1
1917	9	0	9	210	1	0	0	0	2	0	4	4	0	15	1	0	0	0	1	0	6	49	147	0	1	1	1.0000000000	1.0000000000	1	1	0	0	0	0.0000000000	1	0	0	0	0	0	0	0	1	-1	-1	1	-1	-1	1
1918	3	1	4	53	0	0	0	0	0	0	0	0	0	0	1	0	0	0	0	0	12	34	0	0	0	0	0.0000000000	0.0000000000	0	1	1	0	0	0.0000000000	0	0	0	0	0	0	1	0	1	1	1	1	1	1	1
1919	7	0	4	128	1	1	0	0	3	0	2	2	0	1	1	0	0	0	1	0	15	46	59	0	1	1	1.0000000000	0.2000000000	0	1	0	0	0	0.0000000000	1	0	0	0	0	0	0	0	1	-1	1	1	0	-1	1
1920	2	1	2	34	0	0	0	0	0	0	0	0	0	0	1	0	0	0	0	0	17	10	0	0	0	0	0.0000000000	0.7857142857	0	1	0	0	0	1.0000000000	1	0	0	0	0	1	0	0	1	1	-1	1	1	-1	1
1921	3	1	4	63	1	0	0	0	0	0	0	0	0	0	1	1	0	0	0	0	22	34	0	0	0	0	0.0000000000	0.0000000000	0	1	1	0	0	1.0000000000	0	0	0	0	0	0	0	0	1	0	1	1	1	-1	1
1922	2	0	4	86	5	0	0	0	0	0	0	0	0	6	1	1	0	0	1	0	15	64	0	0	2	0	0.0000000000	0.1000000000	0	1	0	0	0	0.0000000000	0	0	0	0	0	0	0	0	1	-1	0	1	1	1	1
1923	3	0	4	51	1	1	0	0	0	0	0	0	0	0	1	0	0	0	0	0	21	23	0	0	0	0	0.0000000000	0.0000000000	0	1	0	0	0	0.0000000000	0	0	0	0	0	0	0	0	1	1	1	1	1	1	1
1924	2	0	4	43	0	0	0	0	0	0	0	0	0	0	1	1	0	0	1	0	17	19	0	0	0	0	0.0000000000	0.0000000000	0	1	1	0	0	1.0000000000	0	0	0	0	0	0	0	0	1	1	1	1	1	-1	1
1925	3	0	2	42	0	0	0	0	0	0	0	0	0	0	1	0	0	0	0	0	16	19	0	0	0	0	0.0000000000	0.0000000000	0	1	0	0	0	0.0000000000	0	0	0	0	0	0	0	0	1	1	1	1	1	1	1
1926	1	0	2	32	1	1	0	0	0	0	0	0	0	0	1	0	0	0	0	0	19	6	0	0	0	0	0.0833333333	0.9000000000	1	1	1	0	0	0.1666666667	1	0	0	0	0	0	0	0	1	1	-1	1	0	1	1
1927	4	1	4	43	0	0	0	0	0	0	0	0	0	0	1	0	0	0	1	0	16	20	0	0	0	1	0.0000000000	1.0000000000	1	1	0	0	0	0.0000000000	1	0	0	0	0	0	0	0	1	1	-1	1	-1	1	1
1928	2	0	3	40	1	0	0	0	0	0	0	0	0	0	1	0	0	0	0	0	6	27	0	0	0	0	0.1666666667	1.0000000000	0	1	1	0	1	0.7222222222	1	0	0	0	0	0	0	0	1	1	-1	-1	-1	-1	1
1929	2	0	4	52	1	0	0	0	0	0	0	0	0	0	1	0	0	0	0	0	17	28	0	0	0	0	0.9230769231	1.0000000000	0	1	0	0	0	0.0000000000	1	0	0	0	0	0	0	0	1	1	1	1	-1	-1	1
1930	2	0	3	37	0	0	0	0	0	0	0	0	0	0	1	0	0	0	1	0	11	19	0	0	0	0	0.0000000000	0.0000000000	0	1	1	0	0	0.0000000000	0	0	0	0	0	0	0	0	1	1	1	1	1	1	1
1931	2	0	3	86	1	0	0	0	3	0	2	1	0	1	1	0	0	0	1	0	11	19	48	0	0	0	0.0000000000	0.0000000000	0	1	1	0	0	0.0000000000	0	0	0	0	0	0	0	0	1	-1	1	1	1	1	1
1932	3	0	4	57	0	0	0	0	0	0	0	0	0	0	1	0	0	0	0	0	15	35	0	0	0	0	0.0000000000	0.0000000000	0	1	0	0	0	0.0000000000	0	0	0	0	0	0	0	0	1	0	1	1	1	1	1
1933	3	0	3	42	0	0	0	0	0	0	0	0	0	0	1	0	0	0	0	0	15	20	0	0	0	0	0.0000000000	0.0000000000	0	1	0	0	0	0.0000000000	0	0	0	0	0	0	0	0	1	1	1	1	1	1	1
1934	1	0	2	22	0	0	0	0	0	0	0	0	0	0	1	0	0	0	0	0	11	4	0	0	0	0	0.9333333333	1.0000000000	0	1	0	0	0	0.0000000000	1	0	0	0	0	0	0	0	1	1	1	1	-1	-1	1
1935	3	2	3	52	3	3	0	0	0	0	0	0	0	12	1	1	0	0	0	0	32	13	0	0	0	0	0.3750000000	0.0000000000	0	1	0	0	0	0.1875000000	0	0	0	0	0	0	0	0	0	1	1	1	0	0	1
1936	3	1	6	79	0	0	0	0	0	0	0	0	0	4	1	0	0	0	0	0	20	52	0	0	0	0	0.0000000000	0.0000000000	0	1	1	0	0	0.0000000000	1	0	0	0	0	0	0	0	1	-1	1	1	1	1	1
1937	2	0	3	44	0	0	0	0	0	0	0	0	0	0	1	1	0	0	0	0	15	22	0	0	0	0	0.0000000000	0.0000000000	0	1	1	0	0	0.0000000000	1	0	0	0	0	0	0	0	1	1	1	1	1	1	1
1938	3	0	3	43	0	0	0	0	0	0	0	0	0	0	1	1	0	0	0	0	14	22	0	0	0	0	0.0000000000	0.0000000000	0	1	1	0	0	0.0000000000	1	0	0	0	0	0	0	0	1	1	1	1	1	1	1
1939	2	0	3	44	0	0	0	0	0	0	0	0	0	0	1	1	0	0	0	0	15	22	0	0	0	0	0.0000000000	0.0000000000	0	1	1	0	0	0.0000000000	1	0	0	0	0	0	0	0	1	1	1	1	1	1	1
1940	2	0	3	48	0	0	0	0	0	0	0	0	0	0	1	1	0	0	0	0	19	22	0	0	0	0	0.0000000000	0.0000000000	0	1	1	0	0	0.0000000000	1	0	0	0	0	0	0	0	1	1	1	1	1	1	1
1941	2	0	3	39	0	0	0	0	0	0	0	0	0	0	1	1	0	0	0	0	10	22	0	0	0	0	0.0000000000	0.0000000000	0	1	1	0	0	0.0000000000	1	0	0	0	0	0	0	0	1	1	1	1	1	1	1
1942	1	0	3	32	1	0	0	0	0	0	0	0	0	0	1	0	0	0	0	0	8	17	0	0	0	0	0.0000000000	0.0000000000	0	1	0	0	0	0.0000000000	0	0	0	0	0	0	0	0	1	1	1	1	1	1	1
1943	2	0	2	39	0	0	0	0	0	0	0	0	0	0	1	0	0	0	0	0	14	18	0	0	0	0	0.0000000000	0.0000000000	0	1	0	0	0	0.0000000000	0	0	0	0	0	0	0	0	1	1	1	1	1	1	1
1944	1	0	2	20	0	0	0	0	0	0	0	0	0	0	1	0	0	0	0	0	9	4	0	0	0	0	0.9333333333	1.0000000000	0	1	0	0	0	0.0000000000	1	0	0	0	0	0	0	0	1	1	1	1	-1	-1	1
1945	1	0	2	22	0	0	0	0	0	0	0	0	0	0	1	0	0	0	0	0	11	4	0	0	0	0	0.9333333333	0.9090909091	0	1	0	0	0	0.0000000000	1	0	0	0	0	0	0	0	1	1	1	1	-1	-1	1
1946	2	0	4	53	1	0	0	0	0	0	0	0	0	0	1	0	0	0	1	0	17	29	0	0	0	0	0.9230769231	1.0000000000	0	1	0	0	0	0.0000000000	1	0	0	0	0	0	0	0	1	1	1	1	-1	-1	1
1947	3	1	2	42	0	0	0	0	0	0	0	0	0	0	1	0	0	0	0	0	16	19	0	0	0	0	1.0000000000	1.0000000000	0	1	0	0	0	0.0000000000	1	0	0	0	0	0	0	0	1	1	-1	1	-1	-1	1
1948	3	1	2	39	0	0	0	0	0	0	0	0	0	2	1	0	0	0	0	0	16	16	0	0	0	0	1.0000000000	1.0000000000	0	1	0	0	0	0.0000000000	1	0	0	0	0	0	0	0	1	1	-1	1	-1	-1	1
1949	3	1	2	39	0	0	0	0	0	0	0	0	0	3	1	0	0	0	0	0	16	16	0	0	0	0	1.0000000000	1.0000000000	0	1	0	0	0	0.0000000000	1	0	0	0	0	0	0	0	1	1	-1	1	-1	-1	1
1950	3	1	2	39	0	0	0	0	0	0	0	0	0	3	1	1	0	0	0	0	16	16	0	0	0	0	1.0000000000	1.0000000000	0	1	0	0	0	0.0000000000	1	0	0	0	0	0	0	0	1	1	-1	1	-1	-1	1
1951	2	0	3	78	0	0	0	0	1	0	0	0	0	21	1	1	0	0	1	0	19	52	0	0	0	0	0.0000000000	0.2000000000	0	1	1	0	0	0.0000000000	0	0	0	0	0	0	0	0	1	-1	1	1	0	1	1
1952	2	1	2	26	0	0	0	0	0	0	0	0	0	0	1	0	0	0	0	0	15	4	0	0	0	0	0.9333333333	0.9090909091	0	1	0	0	0	0.0000000000	1	0	0	0	0	0	0	0	1	1	1	1	-1	-1	1
1953	1	0	2	24	0	0	0	0	0	0	0	0	0	0	1	0	0	0	0	0	12	5	0	0	0	0	1.0000000000	0.1428571429	1	1	0	0	0	0.0000000000	0	0	0	0	0	1	0	0	1	1	1	1	0	-1	1
1954	1	0	2	26	0	0	0	0	0	0	0	0	0	0	1	0	0	0	1	0	15	4	0	0	0	0	0.9333333333	1.0000000000	0	1	0	0	0	0.0000000000	1	0	0	0	0	0	0	0	1	1	1	1	-1	-1	1
1955	5	0	4	104	0	0	0	0	0	0	0	0	0	21	1	1	0	0	1	0	10	87	0	0	1	0	0.0000000000	0.8000000000	0	1	1	1	1	0.5000000000	0	0	0	0	0	0	0	0	1	-1	-1	0	0	0	1
1956	1	0	5	42	0	0	0	0	0	0	0	0	0	0	1	0	0	0	0	0	10	25	0	0	0	0	0.0000000000	0.2857142857	0	1	0	0	0	0.0000000000	0	0	0	0	0	0	0	0	1	1	1	1	-1	1	1
1957	1	0	5	50	1	0	0	0	0	0	0	0	0	4	1	1	0	0	0	0	13	30	0	0	0	0	0.0000000000	0.0000000000	0	1	0	0	0	1.0000000000	0	0	0	0	0	0	0	1	1	1	1	1	1	-1	1
1958	1	0	3	39	0	0	0	0	0	0	0	0	0	0	1	0	0	0	0	0	23	9	0	0	0	0	0.0000000000	0.7857142857	0	1	0	0	0	1.0000000000	1	0	0	0	0	1	0	0	1	1	-1	1	1	-1	1
1959	2	0	3	43	0	0	0	0	0	0	0	0	0	0	1	1	0	0	0	0	14	22	0	0	0	0	0.0000000000	0.0000000000	0	1	1	0	0	0.0000000000	1	0	0	0	0	0	0	0	1	1	1	1	1	1	1
1960	2	0	3	44	0	0	0	0	0	0	0	0	0	0	1	1	0	0	0	0	15	22	0	0	0	0	0.0000000000	0.0000000000	0	1	1	0	0	0.0000000000	1	0	0	0	0	0	0	0	1	1	1	1	1	1	1
1961	2	0	1	40	1	1	0	0	0	0	0	0	0	0	1	0	0	0	0	0	23	10	0	0	1	0	0.0000000000	0.0000000000	0	1	1	0	0	0.0000000000	1	0	0	0	0	0	0	0	1	1	1	1	1	1	1
1962	2	0	3	41	0	0	0	0	0	0	0	0	0	0	1	1	0	0	0	0	12	22	0	0	0	0	0.0000000000	0.0000000000	0	1	1	0	0	0.0000000000	1	0	0	0	0	0	0	0	1	1	1	1	1	1	1
1963	5	1	2	67	1	0	0	0	0	0	0	0	0	0	1	0	0	0	1	0	31	29	0	0	1	1	0.4716981132	0.9767441860	0	1	0	0	0	0.0377358491	1	0	0	0	0	0	0	0	1	0	-1	1	-1	0	1
1964	5	1	2	67	1	0	0	0	0	0	0	0	0	1	1	0	0	0	1	0	31	29	0	0	1	1	0.4716981132	0.9767441860	0	1	0	0	0	0.0377358491	1	0	0	0	0	0	0	0	1	0	-1	1	-1	0	1
1965	6	0	4	135	0	0	0	0	0	0	1	0	0	1	1	0	0	0	1	0	22	43	62	0	1	0	0.0000000000	1.0000000000	0	0	0	1	0	0.0000000000	1	0	0	0	0	0	0	0	1	-1	1	0	-1	1	1
1966	2	0	4	51	0	0	0	0	0	0	0	0	0	0	1	0	0	0	0	0	12	32	0	0	1	0	0.0000000000	0.9230769231	1	1	0	0	0	1.0000000000	1	0	0	0	0	0	0	0	1	1	-1	1	-1	-1	1
1967	1	0	4	52	1	1	0	0	0	0	0	0	0	4	1	1	0	0	0	0	31	14	0	0	0	0	0.0000000000	0.0000000000	0	1	0	0	0	1.0000000000	0	0	0	0	0	0	0	1	1	1	1	1	1	-1	1
1968	2	0	4	61	1	1	0	0	0	0	0	0	0	4	1	1	0	0	0	0	31	23	0	0	0	0	0.0000000000	0.0000000000	0	1	0	0	0	1.0000000000	0	0	0	0	0	0	0	1	1	0	1	1	1	-1	1
1969	2	1	3	60	0	0	0	0	0	0	1	0	0	5	1	1	0	0	0	0	15	13	24	0	0	0	0.0000000000	0.1538461538	0	1	0	0	0	0.0000000000	0	0	0	0	0	0	0	0	1	0	1	1	1	1	1
1970	2	0	2	33	0	0	0	0	0	0	0	0	0	0	1	1	0	0	0	0	11	15	0	0	0	0	0.0000000000	0.0000000000	0	1	0	0	0	0.0000000000	0	0	0	0	0	0	0	0	1	1	1	1	1	1	1
1971	5	0	5	71	1	0	0	1	0	0	0	0	0	9	1	0	1	0	1	0	12	52	0	0	0	1	1.0000000000	1.0000000000	0	1	0	0	0	0.0000000000	1	0	0	0	0	0	0	0	1	0	-1	1	-1	-1	1
1972	1	0	3	56	0	0	0	0	0	0	1	0	0	5	1	1	0	0	0	0	11	13	24	0	0	0	0.0000000000	0.1538461538	0	1	0	0	0	0.0000000000	0	0	0	0	0	0	0	0	1	0	1	1	1	1	1
1973	2	1	2	104	0	0	0	0	1	0	3	3	0	6	0	0	0	0	0	0	16	4	75	0	0	0	0.3333333333	0.0000000000	0	0	1	0	1	0.0000000000	0	0	0	0	1	0	0	0	1	-1	1	-1	1	0	1
1974	4	1	5	75	1	0	0	0	0	0	0	0	0	0	1	0	0	0	1	0	25	43	0	0	0	0	0.5000000000	1.0000000000	1	1	0	0	0	0.0000000000	1	0	0	0	0	0	0	0	1	0	-1	1	-1	0	1
1975	2	0	4	49	1	1	0	0	0	0	0	0	0	0	1	0	0	0	0	0	13	29	0	0	0	0	0.4464285714	1.0000000000	1	1	0	0	0	0.0000000000	0	0	0	0	0	0	0	0	1	1	-1	1	-1	0	1
1976	3	1	3	70	0	0	0	0	0	0	1	0	0	5	1	1	0	0	0	0	15	23	24	0	0	0	0.0000000000	0.1538461538	0	1	0	0	0	0.0000000000	0	0	0	0	0	0	0	0	1	0	1	1	1	1	1
1977	2	0	1	41	0	0	0	0	0	0	0	0	0	0	1	1	0	0	0	0	22	12	0	0	0	0	1.0000000000	0.8571428571	1	1	0	1	0	0.0000000000	1	0	0	0	0	0	0	0	1	1	-1	0	-1	-1	1
1978	9	0	9	202	1	0	0	0	2	0	4	3	0	15	1	0	0	0	1	0	6	49	139	0	1	1	1.0000000000	1.0000000000	1	1	0	0	0	0.0000000000	1	0	0	0	0	0	0	0	1	-1	-1	1	-1	-1	1
1979	2	0	2	47	0	0	0	0	0	0	0	0	0	1	1	1	0	0	0	0	24	16	0	0	0	0	0.0000000000	0.2222222222	0	1	0	0	0	0.0000000000	0	0	0	0	0	0	0	0	1	1	0	1	1	1	1
1980	2	0	4	50	0	0	0	0	0	0	0	0	0	4	1	1	0	0	0	0	20	23	0	0	0	0	0.0000000000	0.0000000000	0	1	0	0	0	1.0000000000	0	0	0	0	0	0	0	1	1	1	1	1	1	-1	1
1981	2	0	4	50	0	0	0	0	0	0	0	0	0	4	1	1	0	0	0	0	20	23	0	0	0	0	0.0000000000	0.0000000000	0	1	0	0	0	1.0000000000	0	0	0	0	0	0	0	1	1	1	1	1	1	-1	1
1982	2	0	4	50	0	0	0	0	0	0	0	0	0	4	1	1	0	0	0	0	20	23	0	0	0	0	0.0000000000	0.0000000000	0	1	0	0	0	1.0000000000	0	0	0	0	0	0	0	1	1	1	1	1	1	-1	1
1983	2	0	2	35	0	0	0	0	0	0	0	0	0	4	1	1	0	0	0	0	10	18	0	0	0	0	0.0000000000	0.2500000000	0	1	1	0	0	1.0000000000	0	0	0	0	0	0	0	0	1	1	1	1	0	-1	1
1984	2	0	1	33	0	0	0	0	0	0	0	0	0	0	1	0	0	0	0	0	16	10	0	0	0	0	0.0000000000	0.0000000000	0	1	1	0	0	0.0000000000	1	0	0	0	0	0	0	0	1	1	1	1	1	1	1
1985	3	1	1	41	0	0	0	0	0	0	0	0	0	0	1	0	0	0	0	0	24	10	0	0	0	0	0.0000000000	0.0000000000	0	1	1	0	0	0.0000000000	1	0	0	0	0	0	0	0	1	1	1	1	1	1	1
1986	2	0	1	29	0	0	0	0	0	0	0	0	0	0	1	1	0	0	0	0	12	10	0	0	0	0	0.0000000000	0.0000000000	0	1	1	0	0	0.0000000000	1	0	0	0	0	0	0	0	1	1	1	1	1	1	1
1987	2	0	3	47	0	0	0	0	0	0	0	0	0	0	1	1	0	0	0	0	18	22	0	0	0	0	0.0000000000	0.0000000000	0	1	1	0	0	0.0000000000	1	0	0	0	0	0	0	0	1	1	1	1	1	1	1
1988	2	0	1	37	0	0	0	0	0	0	0	0	0	0	1	0	0	0	0	0	20	10	0	0	0	0	0.0000000000	0.0000000000	0	1	1	0	0	0.0000000000	1	0	0	0	0	0	0	0	1	1	1	1	1	1	1
1989	7	6	2	115	1	1	0	0	0	0	3	0	0	13	1	1	0	1	0	0	68	5	34	0	2	0	0.0000000000	0.0000000000	0	1	1	0	0	0.0000000000	0	0	0	0	0	1	0	0	-1	-1	1	1	1	1	1
1990	3	0	3	48	0	0	0	0	0	0	0	0	0	0	1	1	0	0	0	0	19	22	0	0	0	0	0.0000000000	0.0000000000	0	1	1	0	0	0.0000000000	1	0	0	0	0	0	0	0	1	1	1	1	1	1	1
1991	2	0	1	40	0	0	0	0	0	0	0	0	0	0	1	0	0	0	0	0	23	10	0	0	0	0	0.0000000000	0.0000000000	0	1	1	0	0	0.0000000000	1	0	0	0	0	0	0	0	1	1	1	1	1	1	1
1992	2	0	1	40	0	0	0	0	0	0	0	0	0	0	1	0	0	0	0	0	23	10	0	0	0	0	0.0000000000	0.0000000000	0	1	1	0	0	0.0000000000	1	0	0	0	0	0	0	0	1	1	1	1	1	1	1
1993	2	0	1	33	1	1	0	0	0	0	0	0	0	0	1	1	0	0	0	0	16	10	0	0	0	0	0.0000000000	0.0000000000	0	1	1	0	0	0.0000000000	1	0	0	0	0	0	0	0	1	1	1	1	1	1	1
1994	2	0	6	71	1	0	0	0	0	0	0	0	0	0	1	1	0	0	0	0	16	48	0	0	0	0	0.0000000000	0.0000000000	0	1	1	0	0	0.0000000000	1	0	0	0	0	0	0	0	1	0	1	1	1	1	1
1995	3	0	3	54	0	0	0	0	0	0	0	0	0	0	1	1	0	0	0	0	25	22	0	0	0	0	0.0000000000	0.0000000000	0	1	1	0	0	0.0000000000	1	0	0	0	0	0	0	0	1	0	1	1	1	1	1
1996	2	0	4	52	0	0	0	0	1	0	0	0	0	0	1	1	0	0	0	0	12	33	0	0	1	0	0.0000000000	0.0000000000	0	1	1	0	0	1.0000000000	0	0	0	0	0	0	0	0	1	1	1	1	1	-1	1
1997	2	0	3	39	0	0	0	0	0	0	0	0	0	0	1	0	0	0	0	0	20	12	0	0	0	0	0.0000000000	0.0000000000	0	1	0	0	0	0.0000000000	0	0	0	0	0	0	0	0	1	1	1	1	1	1	1
1998	4	1	4	145	2	0	0	0	0	0	1	0	0	36	1	0	0	0	0	0	25	35	77	0	2	0	0.0000000000	0.0000000000	0	1	0	0	0	0.0000000000	0	0	0	0	0	0	0	0	1	-1	1	1	1	1	1
1999	2	0	2	52	0	0	0	0	0	0	0	0	0	0	1	0	0	0	0	0	29	16	0	0	0	0	1.0000000000	1.0000000000	0	1	0	0	0	0.0000000000	1	0	0	0	0	0	0	0	1	1	-1	1	-1	-1	1
[truncated: 8,001 more rows]
