# Supplementary material for: Comparative evaluation of machine learning algorithms for phishing site detection
Source: PeerJ Comput Sci. 2024 Jun 24;10:e2131. doi: 10.7717/peerj-cs.2131 (PMC11232597; doi:10.7717/peerj-cs.2131)
Supplement: Supplemental Information 17 [file peerj-cs-10-2131-s017.csv]

index	having_IPhaving_IP_Address	URLURL_Length	Shortining_Service	having_At_Symbol	double_slash_redirecting	Prefix_Suffix	having_Sub_Domain	SSLfinal_State	Domain_registeration_length	Favicon	port	HTTPS_token	Request_URL	URL_of_Anchor	Links_in_tags	SFH	Submitting_to_email	Abnormal_URL	Redirect	on_mouseover	RightClick	popUpWidnow	Iframe	age_of_domain	DNSRecord	web_traffic	Page_Rank	Google_Index	Links_pointing_to_page	Statistical_report	Result
1	-1	1	1	1	-1	-1	-1	-1	-1	1	1	-1	1	-1	1	-1	-1	-1	0	1	1	1	1	-1	-1	-1	-1	1	1	-1	-1
2	1	1	1	1	1	-1	0	1	-1	1	1	-1	1	0	-1	-1	1	1	0	1	1	1	1	-1	-1	0	-1	1	1	1	-1
3	1	0	1	1	1	-1	-1	-1	-1	1	1	-1	1	0	-1	-1	-1	-1	0	1	1	1	1	1	-1	1	-1	1	0	-1	-1
4	1	0	1	1	1	-1	-1	-1	1	1	1	-1	-1	0	0	-1	1	1	0	1	1	1	1	-1	-1	1	-1	1	-1	1	-1
5	1	0	-1	1	1	-1	1	1	-1	1	1	1	1	0	0	-1	1	1	0	-1	1	-1	1	-1	-1	0	-1	1	1	1	1
6	-1	0	-1	1	-1	-1	1	1	-1	1	1	-1	1	0	0	-1	-1	-1	0	1	1	1	1	1	1	1	-1	1	-1	-1	1
7	1	0	-1	1	1	-1	-1	-1	1	1	1	1	-1	-1	0	-1	-1	-1	0	1	1	1	1	1	-1	-1	-1	1	0	-1	-1
8	1	0	1	1	1	-1	-1	-1	1	1	1	-1	-1	0	-1	-1	1	1	0	1	1	1	1	-1	-1	0	-1	1	0	1	-1
9	1	0	-1	1	1	-1	1	1	-1	1	1	-1	1	0	1	-1	1	1	0	1	1	1	1	1	-1	1	1	1	0	1	1
10	1	1	-1	1	1	-1	-1	1	-1	1	1	1	1	0	1	-1	1	1	0	1	1	1	1	1	-1	0	-1	1	0	1	-1
11	1	1	1	1	1	-1	0	1	1	1	1	1	-1	0	0	-1	-1	-1	0	1	1	1	1	-1	1	1	1	1	-1	-1	1
12	1	1	-1	1	1	-1	1	-1	-1	1	1	1	1	-1	-1	-1	-1	-1	0	1	1	1	1	-1	-1	-1	-1	1	0	-1	-1
13	-1	1	-1	1	-1	-1	0	0	1	1	1	-1	-1	-1	1	-1	1	1	0	-1	1	-1	1	1	-1	-1	-1	1	0	1	-1
14	1	1	-1	1	1	-1	0	-1	1	1	1	1	-1	-1	-1	-1	1	1	0	1	1	1	1	-1	-1	0	-1	1	1	1	-1
15	1	1	-1	1	1	1	-1	1	-1	1	1	-1	1	0	1	1	1	1	0	1	1	1	1	1	-1	1	-1	1	-1	1	1
16	1	-1	-1	-1	1	-1	0	0	1	1	1	1	-1	-1	0	-1	1	1	0	1	1	1	1	1	-1	-1	-1	1	0	1	-1
17	1	-1	-1	1	1	-1	1	1	-1	1	1	-1	1	0	-1	-1	-1	-1	0	1	1	1	1	1	-1	0	-1	1	1	-1	-1
18	1	-1	1	1	1	-1	-1	0	1	1	-1	1	1	0	-1	-1	-1	-1	0	1	1	1	1	-1	1	1	-1	1	1	-1	-1
19	1	1	1	1	1	-1	-1	1	1	1	1	-1	-1	0	-1	-1	-1	-1	0	1	1	1	1	1	-1	-1	1	1	-1	-1	1
20	1	1	1	1	1	-1	-1	1	-1	1	1	1	1	0	0	-1	-1	-1	0	-1	-1	-1	-1	1	-1	0	-1	1	0	-1	1
21	1	0	-1	1	1	-1	0	1	-1	1	1	1	1	0	0	-1	-1	-1	0	-1	1	-1	1	-1	1	1	-1	1	-1	-1	1
22	1	0	1	1	1	-1	0	1	1	1	1	-1	-1	0	-1	-1	-1	-1	0	1	1	1	1	-1	1	-1	-1	1	0	-1	1
23	1	1	1	1	1	-1	-1	-1	-1	1	1	-1	1	0	0	-1	1	1	0	1	1	1	1	1	1	0	-1	1	-1	1	1
24	1	1	1	1	1	-1	1	0	-1	1	1	1	1	0	0	-1	1	1	0	1	1	1	1	1	1	1	-1	1	-1	1	1
25	1	-1	-1	-1	1	-1	1	1	-1	1	1	-1	-1	0	0	-1	1	1	0	1	1	1	1	1	1	-1	-1	1	0	1	1
26	1	-1	1	1	1	-1	0	1	-1	1	1	1	1	1	0	-1	1	1	0	1	1	1	1	-1	1	1	-1	1	0	1	1
27	1	-1	1	1	1	-1	0	-1	1	1	1	-1	-1	-1	-1	-1	-1	-1	0	1	1	1	1	1	1	0	-1	1	-1	-1	-1
28	1	-1	-1	1	1	1	-1	1	1	1	1	1	-1	1	0	-1	-1	-1	0	1	1	1	1	1	-1	0	-1	1	0	-1	1
29	1	-1	-1	1	-1	1	-1	1	-1	1	1	1	1	1	0	-1	1	1	1	1	1	1	1	-1	-1	1	-1	1	-1	1	1
30	1	-1	1	1	1	-1	-1	1	-1	1	1	1	1	1	0	-1	1	1	0	1	1	1	1	-1	1	1	1	1	0	1	1
31	1	-1	1	1	1	-1	-1	1	-1	1	1	-1	1	0	1	-1	1	1	0	1	1	1	1	-1	-1	-1	-1	1	0	1	1
32	1	-1	1	1	1	-1	-1	1	-1	-1	1	-1	1	0	-1	-1	-1	-1	0	-1	1	-1	-1	1	-1	1	1	1	0	-1	1
33	1	-1	1	1	1	1	1	1	-1	1	1	1	1	1	1	1	-1	-1	0	1	1	1	1	1	1	-1	-1	1	-1	-1	1
34	1	0	1	1	1	-1	-1	1	-1	1	1	1	1	0	1	-1	-1	-1	0	1	1	1	1	1	1	1	-1	1	0	-1	1
35	1	0	1	1	1	-1	0	0	1	1	1	1	-1	-1	-1	-1	-1	-1	0	1	1	1	1	1	-1	1	-1	1	1	-1	-1
36	1	0	1	1	1	-1	-1	-1	-1	1	1	-1	1	-1	0	-1	1	1	0	1	1	1	1	-1	-1	-1	-1	1	1	1	-1
37	1	0	1	1	1	-1	-1	1	-1	-1	1	-1	-1	-1	0	-1	1	1	0	-1	1	-1	-1	-1	-1	0	-1	1	0	1	-1
38	1	0	1	1	1	-1	-1	-1	1	-1	1	1	-1	-1	0	-1	1	1	0	-1	1	-1	1	-1	-1	0	-1	1	0	1	-1
39	1	1	1	1	1	1	-1	1	-1	1	1	1	1	1	-1	1	-1	-1	0	1	1	1	1	1	-1	1	-1	-1	1	-1	1
40	1	-1	1	1	1	-1	0	-1	-1	1	1	-1	-1	1	0	-1	1	1	0	1	1	1	1	-1	-1	1	-1	1	0	1	1
41	1	-1	1	1	1	1	1	1	-1	1	1	-1	1	1	0	-1	1	1	0	1	1	1	1	1	-1	1	-1	1	0	1	1
42	-1	-1	-1	1	-1	-1	1	1	-1	1	1	-1	1	0	-1	-1	1	1	1	1	1	1	1	1	-1	1	-1	-1	-1	1	1
43	1	-1	1	1	1	-1	-1	-1	1	-1	-1	1	-1	-1	-1	-1	-1	-1	0	-1	1	-1	1	-1	-1	1	-1	1	-1	-1	-1
44	1	-1	1	1	1	-1	0	0	1	-1	1	-1	-1	-1	0	-1	-1	-1	0	-1	1	-1	1	1	-1	-1	-1	1	0	-1	-1
45	1	-1	1	-1	1	-1	0	-1	-1	1	1	1	1	-1	1	-1	-1	-1	0	1	1	1	1	-1	1	1	-1	1	1	-1	-1
46	1	1	1	1	1	-1	0	1	-1	-1	1	1	1	0	-1	1	1	1	0	-1	1	-1	1	-1	1	1	-1	1	0	1	1
47	-1	1	-1	1	-1	1	-1	1	-1	1	1	-1	1	0	0	1	-1	-1	0	1	1	1	1	1	1	1	-1	1	1	-1	1
48	1	-1	1	1	1	-1	-1	-1	-1	1	1	-1	-1	0	-1	-1	1	1	0	1	1	1	1	-1	-1	1	-1	1	0	1	-1
49	1	-1	1	1	1	-1	-1	1	-1	1	1	1	1	-1	-1	-1	1	1	0	1	1	1	1	-1	-1	0	-1	1	0	1	-1
50	1	-1	1	1	1	-1	1	1	-1	1	1	1	1	0	1	-1	-1	-1	0	1	1	1	1	1	1	1	-1	-1	-1	-1	1
51	1	-1	1	1	1	-1	1	1	-1	1	1	-1	1	0	-1	-1	1	1	0	1	1	1	1	1	1	0	-1	1	0	1	-1
52	1	1	1	1	1	-1	1	1	-1	-1	1	1	1	0	0	1	1	1	0	-1	1	-1	-1	1	-1	0	-1	-1	0	1	1
53	-1	-1	-1	1	-1	1	-1	1	-1	1	1	-1	1	1	1	-1	-1	-1	0	1	1	1	1	1	-1	1	-1	-1	0	-1	1
54	1	-1	1	1	1	-1	1	-1	1	1	1	1	-1	0	0	-1	1	1	0	1	1	1	1	-1	1	1	-1	1	0	1	-1
55	1	-1	1	1	1	-1	0	-1	1	-1	-1	-1	-1	-1	0	-1	-1	-1	0	-1	1	-1	1	-1	-1	0	-1	1	0	-1	-1
56	1	-1	1	1	1	-1	0	0	-1	-1	-1	1	-1	-1	0	-1	-1	-1	0	-1	1	-1	1	1	-1	0	-1	1	0	-1	-1
57	-1	-1	-1	1	-1	1	1	1	1	1	1	-1	1	0	0	-1	1	1	0	1	1	1	1	1	1	1	-1	1	1	1	1
58	1	-1	1	1	1	-1	1	1	-1	-1	-1	1	1	0	1	-1	-1	-1	0	-1	1	-1	1	1	1	1	1	1	0	-1	1
59	1	-1	1	1	1	-1	-1	-1	-1	-1	-1	-1	1	0	0	-1	-1	-1	0	-1	1	-1	1	-1	-1	0	-1	1	0	-1	-1
60	-1	-1	-1	1	-1	-1	0	0	-1	-1	-1	-1	-1	-1	1	-1	-1	-1	0	-1	1	-1	1	1	-1	0	-1	1	-1	-1	-1
61	1	-1	1	1	1	-1	1	-1	1	1	1	1	1	0	-1	-1	1	1	0	1	1	1	1	-1	-1	0	-1	1	1	1	-1
62	1	-1	1	1	1	-1	1	-1	-1	1	1	-1	-1	0	-1	-1	1	1	0	1	1	1	1	1	-1	0	-1	1	0	1	-1
63	1	1	1	1	1	1	0	1	-1	1	1	1	1	0	0	1	-1	-1	0	1	1	1	1	-1	1	0	-1	1	0	-1	1
64	1	-1	1	1	1	-1	-1	1	-1	-1	1	1	-1	0	-1	-1	1	1	0	-1	1	-1	-1	-1	-1	1	-1	1	-1	1	-1
65	1	1	1	1	-1	1	1	1	-1	-1	1	1	1	1	1	1	1	1	1	-1	1	-1	1	1	-1	1	-1	1	0	1	1
66	1	-1	1	1	1	-1	0	1	1	1	1	1	-1	1	0	-1	-1	-1	0	1	1	1	1	-1	1	1	-1	1	0	-1	1
67	1	1	1	1	-1	-1	-1	-1	-1	-1	-1	1	1	-1	-1	1	-1	-1	1	-1	1	-1	1	-1	-1	1	-1	1	-1	-1	-1
68	1	-1	1	1	-1	-1	0	-1	1	1	1	1	-1	0	0	-1	1	1	0	1	1	1	1	1	-1	1	-1	1	0	1	-1
69	1	-1	1	1	1	1	-1	1	-1	1	1	-1	-1	1	-1	-1	-1	-1	0	1	1	1	1	1	1	0	-1	1	0	-1	1
70	1	-1	1	1	-1	-1	-1	-1	1	1	1	1	-1	-1	-1	-1	1	1	0	1	1	1	1	-1	-1	-1	-1	1	-1	1	-1
71	1	-1	1	1	1	-1	1	1	-1	1	1	1	1	1	0	-1	-1	-1	0	1	1	1	1	1	1	1	1	1	0	-1	1
72	-1	-1	-1	1	-1	-1	1	1	-1	1	1	-1	1	0	-1	-1	-1	-1	0	1	1	1	1	1	1	1	1	1	-1	-1	1
73	1	-1	1	1	1	-1	-1	-1	-1	1	1	1	1	0	-1	-1	-1	-1	0	1	1	1	1	-1	1	-1	-1	1	0	-1	-1
74	1	-1	1	1	-1	1	-1	1	-1	1	1	1	1	1	0	-1	1	1	0	1	1	1	1	1	1	1	-1	1	0	1	1
75	1	-1	1	1	-1	-1	0	0	-1	1	1	-1	-1	-1	1	-1	1	1	0	1	1	1	1	1	1	-1	-1	1	0	1	-1
76	1	-1	1	1	-1	-1	1	-1	1	1	1	-1	-1	0	-1	-1	1	1	1	1	1	1	1	-1	-1	1	-1	1	1	1	-1
77	1	-1	1	1	-1	1	0	1	1	-1	-1	-1	-1	0	1	-1	-1	-1	1	-1	1	-1	1	-1	1	1	1	1	0	-1	1
78	1	-1	1	1	-1	1	1	1	-1	-1	-1	1	1	1	-1	-1	-1	-1	1	-1	1	-1	1	1	-1	1	1	1	1	-1	1
79	1	-1	1	1	1	-1	-1	-1	-1	1	1	1	1	-1	0	-1	1	1	0	1	1	1	1	-1	-1	-1	-1	1	-1	1	-1
80	-1	-1	-1	1	-1	-1	-1	1	-1	1	1	-1	1	1	0	-1	-1	-1	1	1	1	1	1	-1	-1	1	-1	1	-1	-1	1
81	1	-1	1	1	-1	-1	0	-1	1	1	1	1	-1	-1	0	-1	1	1	0	1	1	1	1	-1	-1	-1	-1	1	0	1	-1
82	1	1	1	1	1	-1	0	1	-1	1	1	1	1	0	1	1	1	1	0	1	1	1	1	-1	-1	1	1	1	-1	1	1
83	1	-1	1	1	1	1	-1	1	-1	1	1	1	1	0	0	-1	1	1	0	1	1	1	1	-1	-1	1	-1	1	-1	1	1
84	1	1	1	-1	1	-1	1	1	-1	1	1	-1	1	0	1	1	1	1	0	1	1	1	1	1	-1	1	-1	1	-1	1	1
85	1	1	1	1	1	-1	1	1	-1	-1	1	-1	1	0	0	1	1	1	0	-1	1	-1	1	1	1	1	-1	1	-1	1	1
86	-1	-1	-1	1	1	-1	0	0	-1	1	1	-1	-1	-1	1	-1	-1	-1	0	1	1	1	1	1	-1	-1	-1	1	0	-1	-1
87	1	-1	1	1	-1	-1	1	-1	-1	-1	-1	-1	1	0	-1	-1	-1	-1	0	-1	1	-1	1	1	-1	0	-1	1	-1	-1	-1
88	1	1	1	1	-1	-1	-1	1	-1	-1	1	-1	1	0	1	1	1	1	0	-1	1	-1	1	1	1	1	-1	1	0	1	1
89	1	-1	1	1	1	1	1	1	-1	1	1	1	1	1	1	-1	1	1	0	1	1	1	1	1	1	1	-1	1	0	1	1
90	-1	1	-1	1	-1	-1	0	0	-1	1	1	-1	1	-1	0	1	1	1	0	1	1	1	1	1	-1	1	-1	1	-1	1	-1
91	1	-1	1	1	1	-1	1	-1	-1	1	1	-1	1	0	1	-1	1	1	0	1	1	1	1	1	1	0	-1	1	-1	1	-1
92	-1	-1	-1	1	-1	1	1	1	1	1	1	-1	-1	1	0	-1	-1	-1	0	1	1	1	1	1	1	1	1	1	1	-1	1
93	1	-1	1	1	1	-1	1	1	-1	1	1	-1	-1	1	0	-1	-1	-1	0	1	1	1	1	1	1	-1	-1	1	0	-1	1
94	1	-1	1	1	1	-1	-1	-1	-1	1	1	1	1	-1	0	-1	1	1	0	1	1	1	1	-1	1	-1	-1	1	0	1	-1
95	1	-1	1	1	1	-1	1	1	-1	1	1	1	1	0	1	-1	1	1	0	1	1	1	1	1	1	-1	1	1	-1	1	1
96	1	-1	1	1	1	-1	-1	-1	1	1	1	1	-1	-1	0	-1	1	1	0	1	1	1	1	-1	1	-1	-1	1	1	1	-1
97	1	-1	1	1	1	-1	1	1	-1	1	1	1	1	0	1	-1	1	1	0	1	1	1	1	1	-1	0	-1	1	-1	1	-1
98	1	1	1	1	1	-1	-1	-1	-1	1	1	-1	1	-1	-1	1	1	1	0	1	1	1	1	-1	-1	-1	-1	1	-1	1	-1
99	-1	-1	-1	1	-1	-1	-1	-1	-1	-1	1	-1	-1	-1	1	-1	-1	-1	1	-1	1	-1	1	-1	-1	0	-1	1	0	-1	-1
100	1	-1	1	1	1	-1	1	1	-1	1	1	-1	1	0	1	-1	1	1	0	1	1	1	1	1	1	1	-1	1	0	1	1
101	1	-1	1	1	1	-1	-1	-1	-1	1	1	-1	1	0	-1	-1	1	1	0	1	1	1	1	-1	-1	0	-1	1	0	1	-1
102	1	-1	1	1	1	-1	-1	-1	1	1	1	-1	-1	-1	-1	-1	1	1	0	1	1	1	1	1	-1	-1	-1	1	1	1	-1
103	1	-1	1	1	1	-1	0	1	1	1	1	1	-1	0	-1	-1	1	1	0	1	1	1	1	-1	-1	1	1	1	1	1	1
104	1	-1	1	1	1	-1	-1	-1	1	1	1	1	-1	-1	0	-1	1	1	0	1	1	1	1	-1	-1	-1	-1	1	1	1	-1
105	1	-1	1	1	1	-1	-1	1	-1	1	1	1	1	0	1	-1	-1	1	0	1	1	1	1	1	1	1	-1	1	-1	1	1
106	1	-1	1	1	1	-1	-1	-1	-1	1	1	1	-1	0	0	-1	1	1	0	1	1	1	1	-1	1	0	-1	-1	0	1	-1
107	1	-1	1	1	1	-1	-1	-1	-1	1	1	1	1	0	-1	-1	-1	1	0	1	1	1	1	1	-1	1	-1	1	-1	1	-1
108	1	-1	1	1	1	-1	1	-1	-1	1	1	1	-1	-1	0	-1	-1	1	0	1	1	1	1	-1	1	-1	-1	1	0	1	-1
109	1	-1	1	1	1	-1	0	1	-1	1	1	1	1	0	1	-1	-1	1	0	1	1	1	1	-1	1	1	-1	1	-1	1	1
110	1	-1	1	1	1	-1	-1	-1	1	1	1	1	-1	1	-1	-1	1	1	0	1	1	1	1	-1	1	-1	-1	1	1	1	-1
111	1	-1	1	1	1	-1	1	1	-1	1	1	-1	-1	1	1	-1	1	1	0	1	1	1	1	1	-1	1	-1	1	0	1	1
112	1	-1	1	1	1	-1	-1	-1	1	1	1	1	-1	0	0	-1	1	1	0	1	1	1	1	1	-1	1	-1	1	1	1	-1
113	1	-1	1	1	1	-1	1	1	-1	1	1	1	1	0	-1	-1	1	1	0	1	1	1	1	-1	1	0	-1	1	0	1	-1
114	1	-1	1	1	1	1	-1	1	-1	1	1	1	1	1	1	-1	1	1	0	1	1	1	1	1	1	1	-1	1	-1	1	1
115	1	1	1	1	1	-1	-1	1	-1	-1	1	1	1	0	1	1	1	-1	0	-1	1	-1	1	-1	-1	0	-1	1	-1	-1	-1
116	1	-1	1	1	1	-1	0	1	-1	-1	1	1	1	0	0	-1	-1	-1	0	-1	1	-1	1	-1	1	0	-1	1	-1	-1	1
117	-1	1	-1	1	-1	-1	1	-1	-1	1	1	-1	1	-1	1	1	1	-1	1	-1	1	-1	1	1	1	1	-1	1	0	-1	-1
118	1	-1	1	1	1	-1	0	0	1	1	1	1	-1	-1	-1	-1	1	1	0	1	1	1	1	1	1	1	-1	1	1	1	-1
119	1	-1	1	1	1	1	1	1	-1	1	1	1	-1	0	-1	-1	-1	1	0	1	1	1	1	1	1	0	-1	1	0	1	1
120	1	-1	1	1	1	-1	1	1	-1	-1	-1	1	1	1	-1	-1	-1	1	0	-1	1	-1	1	1	1	1	1	1	0	1	1
121	1	-1	1	1	1	-1	-1	-1	1	1	1	-1	-1	0	-1	-1	1	1	0	1	1	1	1	-1	1	0	-1	1	1	1	1
122	1	-1	1	1	1	1	0	1	-1	1	1	1	1	1	0	-1	1	1	0	1	1	1	1	-1	1	1	1	1	0	1	1
123	1	1	1	1	1	1	0	-1	-1	1	1	1	1	0	0	1	1	1	0	1	1	1	1	1	1	1	-1	1	-1	1	1
124	1	-1	1	1	1	-1	-1	1	-1	1	1	1	-1	0	-1	-1	-1	1	0	1	1	1	1	1	1	-1	-1	1	0	1	1
125	1	-1	1	1	1	-1	-1	-1	1	-1	1	1	-1	-1	1	-1	1	1	0	-1	1	-1	1	-1	-1	-1	-1	1	1	1	-1
126	1	1	1	1	1	-1	0	1	-1	-1	-1	1	1	0	-1	1	-1	1	0	-1	1	-1	-1	-1	-1	1	-1	1	-1	1	1
127	1	-1	1	1	1	-1	0	1	-1	1	1	1	1	0	1	-1	1	1	0	1	1	1	1	-1	1	1	-1	1	0	1	1
128	1	1	1	1	1	-1	1	1	-1	-1	1	1	1	0	0	1	1	1	0	-1	1	-1	1	1	-1	1	-1	1	-1	1	1
129	1	-1	1	1	1	1	0	-1	1	1	1	1	-1	0	-1	-1	1	1	0	1	1	1	1	1	1	-1	-1	1	1	1	1
130	1	-1	1	1	-1	-1	-1	1	-1	1	1	1	-1	0	-1	-1	1	1	1	1	1	1	1	-1	-1	1	-1	1	0	1	-1
131	1	-1	1	1	-1	-1	-1	0	1	1	1	1	-1	0	-1	-1	1	1	1	1	1	1	1	-1	-1	0	-1	1	1	1	-1
132	1	-1	1	1	1	-1	-1	1	1	1	1	-1	-1	1	1	-1	1	1	0	1	1	1	1	1	1	1	-1	1	1	1	1
133	1	-1	1	1	-1	-1	1	-1	-1	1	1	1	1	0	0	-1	-1	1	1	1	1	1	1	-1	-1	0	-1	1	0	1	-1
134	-1	-1	-1	1	1	-1	-1	1	1	1	1	-1	-1	0	-1	-1	-1	1	0	1	1	1	1	1	-1	1	-1	1	1	1	1
135	1	-1	1	1	1	-1	0	-1	1	1	1	1	-1	-1	-1	-1	1	1	0	1	1	1	1	-1	-1	-1	-1	1	1	1	-1
136	1	-1	1	1	-1	-1	1	1	-1	1	1	1	1	1	0	-1	1	1	1	1	1	1	1	1	1	1	1	1	-1	1	1
137	1	-1	1	1	1	-1	-1	-1	-1	1	1	1	1	0	-1	-1	1	1	0	1	1	1	1	-1	-1	1	-1	1	0	1	-1
138	-1	-1	-1	1	1	1	1	1	-1	1	1	-1	1	0	-1	-1	1	1	0	1	1	1	1	1	-1	1	-1	1	-1	1	1
139	1	-1	1	1	1	-1	0	0	1	1	1	1	-1	-1	-1	-1	-1	1	0	1	1	1	1	1	-1	-1	-1	1	1	1	-1
140	1	-1	1	1	-1	-1	-1	1	-1	1	1	-1	-1	0	-1	-1	1	1	1	1	1	1	1	-1	-1	1	-1	1	0	1	-1
141	1	-1	1	1	1	-1	-1	1	-1	1	1	1	1	0	0	-1	1	1	0	1	1	1	1	-1	-1	0	-1	1	-1	1	-1
142	1	1	1	-1	1	-1	0	0	-1	1	1	1	1	-1	0	1	1	1	0	1	1	1	1	1	-1	-1	-1	1	-1	1	-1
143	1	-1	1	1	1	-1	1	-1	-1	-1	1	1	1	0	0	-1	1	1	0	-1	1	-1	1	1	-1	0	-1	1	-1	1	-1
144	1	-1	1	1	1	-1	1	-1	1	1	1	1	-1	0	-1	-1	1	1	0	1	1	1	1	1	-1	0	-1	1	1	1	-1
145	1	1	1	1	1	-1	-1	-1	1	1	1	1	-1	-1	0	1	1	1	0	1	1	1	1	-1	-1	0	-1	1	1	1	-1
146	1	-1	1	1	1	-1	-1	1	1	1	1	1	1	0	-1	-1	-1	1	0	1	1	1	1	-1	-1	0	-1	1	1	1	-1
147	1	-1	1	1	1	-1	-1	-1	-1	1	1	1	1	-1	0	-1	-1	1	0	1	1	1	1	-1	-1	1	-1	1	-1	1	-1
148	1	-1	1	1	1	-1	0	1	1	1	1	1	-1	0	1	-1	-1	1	0	1	1	1	1	-1	-1	-1	-1	1	1	1	1
149	1	-1	1	1	1	-1	-1	1	-1	1	1	1	1	0	0	-1	-1	1	0	1	1	1	1	1	-1	1	-1	1	-1	1	1
150	1	1	1	1	1	-1	1	1	-1	1	1	1	1	0	-1	1	-1	1	0	1	1	1	1	1	-1	0	-1	1	0	1	1
151	-1	1	-1	1	-1	-1	-1	1	-1	1	1	-1	1	1	-1	1	1	1	1	1	1	1	1	1	-1	1	1	1	-1	1	1
152	1	-1	1	1	1	-1	1	1	-1	1	1	1	1	0	-1	-1	1	1	0	1	1	1	1	1	-1	1	-1	1	0	1	1
153	1	-1	1	1	1	-1	-1	1	-1	-1	1	-1	1	1	-1	-1	1	1	0	-1	1	-1	1	1	-1	1	-1	1	-1	1	1
154	1	-1	1	1	1	-1	-1	1	-1	1	1	1	1	-1	0	-1	1	1	0	1	1	1	1	1	1	1	-1	1	-1	1	1
155	1	-1	1	-1	1	-1	-1	-1	1	1	1	1	-1	-1	0	-1	1	1	0	1	1	1	1	1	-1	-1	-1	1	1	1	-1
156	1	-1	1	1	1	-1	1	1	-1	1	1	1	1	0	0	-1	1	1	0	1	1	1	1	1	1	0	-1	1	-1	1	1
157	-1	-1	-1	1	-1	-1	-1	-1	-1	-1	1	-1	1	-1	1	-1	1	1	1	-1	1	-1	1	-1	-1	1	-1	1	-1	1	-1
158	1	-1	1	1	1	-1	0	0	-1	1	1	1	1	-1	0	-1	1	1	0	1	1	1	1	1	-1	-1	-1	1	-1	1	-1
159	1	-1	1	1	1	-1	0	1	1	-1	1	1	-1	0	-1	-1	-1	1	0	-1	1	-1	1	-1	-1	1	-1	1	1	1	1
160	1	-1	1	1	1	-1	0	1	-1	1	1	1	1	0	-1	-1	1	1	0	1	1	1	1	-1	-1	1	-1	1	-1	1	1
161	1	-1	1	1	1	-1	1	1	-1	-1	1	1	1	0	-1	-1	1	1	0	-1	1	-1	1	1	-1	1	1	1	0	1	1
162	1	-1	1	1	1	-1	1	1	-1	1	1	-1	1	0	1	-1	1	1	0	1	1	1	1	1	1	0	-1	1	-1	1	1
163	-1	-1	-1	1	-1	-1	0	0	-1	1	1	-1	-1	-1	1	-1	1	1	1	-1	1	-1	1	1	-1	-1	-1	1	0	1	-1
164	1	1	1	1	1	1	-1	1	-1	1	1	-1	1	0	0	1	1	1	0	1	1	1	1	-1	1	1	1	1	-1	1	1
165	1	-1	1	1	1	-1	0	0	1	-1	1	-1	-1	-1	0	-1	1	1	0	-1	1	-1	1	1	1	-1	-1	1	1	1	-1
166	1	1	1	1	1	1	-1	1	-1	1	1	1	1	1	-1	1	1	1	0	1	1	1	1	-1	-1	1	1	1	-1	1	1
167	-1	-1	-1	1	-1	-1	-1	1	1	1	1	-1	-1	0	1	-1	1	1	1	1	1	1	1	1	-1	1	-1	1	1	1	1
168	1	-1	1	1	1	-1	1	1	-1	1	1	1	1	1	0	-1	1	1	0	1	1	1	1	1	1	1	-1	1	0	1	1
169	1	-1	1	1	1	-1	-1	1	1	1	1	1	-1	-1	-1	-1	1	1	0	1	1	1	1	-1	1	0	-1	-1	1	1	-1
170	1	-1	1	1	1	1	0	1	-1	1	1	1	1	0	0	-1	1	1	0	1	1	1	1	1	1	1	1	1	0	1	1
171	-1	-1	-1	1	-1	-1	0	0	-1	-1	1	-1	1	-1	1	-1	1	-1	0	-1	1	-1	1	1	-1	1	-1	1	0	-1	-1
172	1	-1	1	1	1	-1	1	1	-1	1	1	1	1	1	-1	-1	1	1	0	1	1	1	1	1	1	0	1	1	0	1	1
173	1	-1	1	1	1	-1	-1	1	1	1	1	1	-1	0	-1	-1	1	1	0	1	1	1	1	1	-1	1	-1	1	1	1	1
174	-1	-1	-1	1	-1	1	-1	1	-1	1	1	-1	-1	0	0	-1	1	-1	0	1	1	1	1	1	-1	1	-1	1	0	-1	1
175	1	-1	1	1	1	-1	0	1	1	1	1	-1	-1	0	-1	-1	1	-1	0	1	1	1	1	-1	1	0	-1	1	1	-1	-1
176	1	-1	1	1	1	1	-1	1	-1	-1	1	-1	1	1	1	-1	1	-1	0	-1	1	-1	1	1	-1	1	-1	1	-1	-1	1
177	1	-1	1	1	1	-1	-1	-1	1	1	1	1	-1	0	1	-1	1	1	0	1	1	1	1	1	1	1	-1	1	1	1	-1
178	1	-1	1	1	1	-1	0	-1	1	1	1	1	1	0	-1	-1	1	1	0	1	1	1	1	-1	1	1	-1	1	1	1	-1
179	1	-1	1	1	1	-1	-1	1	-1	1	1	1	1	0	0	-1	1	1	0	1	1	1	1	1	1	1	1	1	0	1	1
180	1	-1	1	1	1	-1	0	1	-1	1	1	1	-1	1	-1	-1	1	1	0	1	1	1	1	-1	1	0	1	1	0	1	1
181	1	-1	1	1	1	-1	-1	1	-1	1	1	1	1	0	0	-1	1	1	0	1	1	1	1	1	1	1	1	1	0	1	1
182	1	-1	1	1	1	1	-1	1	1	1	1	1	-1	0	-1	-1	1	1	0	1	1	1	1	1	-1	-1	-1	1	1	1	1
183	-1	-1	-1	1	-1	-1	1	1	-1	1	1	-1	1	0	0	-1	1	-1	0	1	1	1	1	1	-1	1	-1	1	-1	-1	1
184	1	-1	1	1	1	-1	-1	1	-1	1	1	1	1	0	-1	-1	1	1	0	1	1	1	1	-1	1	0	-1	1	0	1	-1
185	1	-1	1	1	1	-1	1	1	1	1	1	1	-1	0	1	-1	1	1	0	1	1	1	1	1	1	1	-1	1	1	1	1
186	1	-1	1	1	1	-1	-1	1	-1	1	1	1	-1	0	0	-1	1	1	0	1	1	1	1	-1	1	0	-1	1	0	1	-1
187	1	-1	1	1	1	-1	0	1	-1	1	1	1	1	1	0	-1	1	1	0	1	1	1	1	1	1	1	-1	1	-1	1	1
188	1	-1	1	1	1	-1	1	1	1	1	1	1	1	0	0	-1	1	1	0	1	1	1	1	1	-1	0	-1	-1	1	1	-1
189	-1	-1	-1	1	-1	-1	0	-1	1	-1	1	-1	-1	-1	1	-1	1	-1	0	-1	1	-1	-1	-1	-1	1	-1	-1	1	-1	-1
190	1	-1	1	1	1	-1	0	1	-1	1	1	1	1	0	0	-1	1	1	0	1	1	1	1	1	-1	1	-1	1	1	1	1
191	1	-1	1	1	1	-1	-1	1	-1	1	1	1	1	0	0	-1	1	1	0	1	1	1	1	-1	1	1	-1	1	0	1	1
192	1	-1	1	1	1	-1	0	0	-1	1	1	1	1	0	-1	-1	1	1	0	1	1	1	1	1	-1	-1	-1	1	1	1	-1
193	1	-1	1	1	1	1	1	1	-1	-1	-1	1	1	0	0	-1	-1	1	0	-1	1	-1	1	1	-1	1	-1	1	1	1	1
194	1	-1	1	1	1	-1	0	0	-1	1	1	1	1	-1	1	-1	1	1	0	1	1	1	1	1	1	1	-1	1	0	1	-1
195	1	-1	1	1	1	-1	-1	-1	-1	1	1	1	-1	-1	0	-1	1	1	0	1	1	1	1	-1	-1	0	-1	1	0	1	-1
196	-1	-1	-1	1	-1	-1	0	-1	-1	1	1	-1	1	0	0	-1	1	-1	0	1	1	1	1	1	-1	1	-1	1	1	-1	1
197	1	1	1	1	1	-1	0	1	-1	1	1	1	1	0	-1	1	1	1	0	1	1	1	1	-1	-1	1	-1	1	1	1	1
198	1	-1	1	1	1	-1	-1	-1	-1	1	1	1	1	-1	1	-1	1	1	0	1	1	1	1	-1	-1	-1	-1	1	1	1	-1
199	1	-1	1	1	1	-1	0	0	-1	1	1	1	1	-1	0	-1	-1	1	0	1	1	1	1	1	-1	-1	-1	1	0	1	-1
200	1	-1	1	1	1	1	1	1	-1	1	1	1	1	0	0	-1	-1	1	0	1	1	1	1	1	-1	1	-1	1	0	1	1
201	1	-1	1	1	1	-1	0	0	-1	1	1	1	-1	-1	-1	-1	-1	1	0	1	1	1	1	1	-1	-1	-1	1	0	1	-1
202	1	1	1	1	1	-1	0	-1	-1	-1	1	1	1	0	0	1	-1	1	0	-1	1	-1	1	-1	-1	1	-1	1	0	1	1
203	1	-1	1	1	1	1	0	1	1	1	1	1	-1	0	0	-1	1	1	0	1	1	1	1	-1	1	1	-1	1	0	1	1
204	1	-1	1	1	1	-1	-1	1	-1	1	1	1	1	0	0	-1	1	1	0	1	1	1	1	-1	1	1	-1	1	0	1	1
205	1	-1	1	1	1	-1	-1	0	1	1	1	1	1	0	-1	-1	1	1	0	1	1	1	1	-1	1	1	-1	1	0	1	-1
206	-1	1	-1	1	-1	-1	0	-1	-1	-1	1	-1	1	-1	1	1	1	-1	0	-1	1	-1	1	-1	-1	1	-1	1	1	-1	-1
207	1	-1	1	1	1	-1	1	1	1	1	1	1	-1	0	0	-1	1	1	0	1	1	1	1	1	-1	1	-1	1	0	1	1
208	1	-1	1	1	1	-1	1	1	-1	1	1	1	1	0	1	-1	1	1	0	1	1	1	1	1	-1	1	-1	1	0	1	1
209	1	1	1	1	1	-1	1	1	-1	1	1	-1	1	0	0	1	1	-1	0	1	1	1	1	1	1	1	-1	1	0	-1	1
210	1	-1	1	1	1	-1	-1	-1	1	1	1	-1	-1	-1	0	-1	1	-1	0	1	1	1	1	-1	-1	-1	-1	1	1	-1	-1
211	1	-1	1	1	1	-1	0	1	1	1	1	-1	-1	0	0	-1	1	-1	0	1	1	1	1	-1	1	1	-1	1	0	-1	1
212	-1	-1	-1	1	-1	-1	0	1	1	1	1	-1	-1	1	-1	-1	1	-1	0	1	1	1	1	-1	-1	1	1	1	1	-1	1
213	1	-1	1	1	1	-1	-1	-1	1	1	1	1	-1	0	0	-1	1	1	0	1	1	1	1	-1	1	1	-1	1	0	1	1
214	1	-1	1	1	1	-1	0	1	1	1	1	1	-1	1	0	-1	1	1	0	1	1	1	1	1	-1	-1	1	1	1	1	1
215	1	1	1	1	1	-1	-1	1	-1	-1	1	1	1	1	0	1	1	1	0	-1	1	-1	1	1	1	1	1	1	1	1	1
216	1	-1	1	-1	1	-1	0	0	-1	1	1	1	-1	-1	1	-1	1	1	0	1	1	1	1	1	1	1	-1	1	0	1	-1
217	1	-1	1	1	1	-1	1	1	-1	1	1	1	1	1	-1	-1	1	1	0	1	1	1	1	1	1	1	-1	1	1	1	1
218	1	-1	1	1	1	-1	0	1	1	1	1	1	-1	0	0	-1	1	1	0	1	1	1	1	-1	1	1	-1	1	1	1	1
219	1	-1	1	1	1	-1	-1	-1	1	1	1	1	1	0	0	-1	1	1	0	1	1	1	1	-1	1	1	-1	1	0	1	-1
220	1	-1	1	1	1	-1	1	1	-1	1	1	1	1	0	-1	-1	1	1	0	1	1	1	1	1	1	1	1	1	0	1	1
221	1	-1	1	1	1	-1	0	-1	1	1	1	1	-1	0	-1	-1	1	1	0	1	1	1	1	-1	-1	1	-1	1	0	1	-1
222	1	1	1	1	1	-1	1	1	1	-1	1	1	-1	0	0	1	1	1	0	-1	1	-1	1	1	1	1	-1	1	0	1	1
223	1	-1	1	1	1	-1	1	1	-1	1	1	1	1	1	0	-1	1	1	0	1	1	1	1	1	1	1	1	1	0	1	1
224	1	1	1	1	1	-1	0	0	-1	1	1	1	1	-1	-1	1	1	1	0	1	1	1	1	1	-1	-1	-1	1	0	1	-1
225	1	-1	1	1	1	-1	0	-1	1	1	1	-1	-1	-1	-1	-1	1	-1	0	1	1	1	1	-1	-1	0	-1	1	1	-1	-1
226	1	-1	1	1	1	-1	-1	1	-1	1	1	1	-1	0	0	-1	1	1	0	1	1	1	1	-1	-1	1	-1	1	0	1	-1
227	1	-1	1	1	1	-1	-1	1	1	-1	1	1	-1	-1	0	-1	1	1	0	1	1	-1	1	-1	-1	-1	-1	1	0	1	-1
228	1	-1	1	1	1	-1	-1	1	-1	-1	1	1	1	1	1	-1	1	1	0	1	1	-1	1	1	1	1	1	1	1	1	1
229	-1	-1	-1	1	-1	-1	1	1	1	-1	1	-1	-1	0	1	-1	1	-1	1	1	1	-1	1	1	1	0	-1	1	1	-1	1
230	1	-1	1	1	1	-1	-1	1	1	1	1	1	-1	0	0	-1	1	1	0	1	1	1	1	1	-1	0	-1	1	1	1	-1
231	1	-1	1	1	1	-1	-1	-1	-1	-1	1	1	1	0	0	-1	1	1	0	1	1	-1	1	-1	-1	0	1	1	1	1	-1
232	1	-1	1	1	1	1	1	1	-1	1	1	1	1	1	0	-1	1	1	0	1	1	1	1	1	1	1	-1	1	0	1	1
233	1	-1	1	1	1	-1	0	1	-1	-1	1	1	1	0	-1	-1	1	1	0	1	1	-1	1	-1	-1	1	-1	1	1	1	1
234	1	-1	1	1	1	-1	-1	1	1	1	1	1	-1	0	-1	-1	1	1	0	1	1	1	1	1	1	1	-1	1	0	1	1
235	-1	1	-1	1	-1	-1	0	1	1	-1	1	-1	-1	1	1	1	1	-1	1	1	1	-1	1	-1	-1	1	1	1	1	-1	1
236	1	-1	1	1	1	-1	-1	1	1	1	1	1	-1	0	0	-1	1	1	0	1	1	1	1	-1	1	-1	-1	1	0	1	1
237	1	-1	1	1	1	-1	-1	1	-1	1	1	1	-1	0	0	-1	1	1	0	1	1	1	1	-1	1	0	-1	1	0	1	1
238	1	-1	1	1	1	1	-1	1	-1	-1	1	1	1	0	1	-1	1	-1	0	1	1	-1	1	1	-1	1	-1	1	1	-1	1
239	-1	-1	-1	1	-1	1	1	1	1	1	1	-1	-1	0	0	-1	1	1	1	1	1	1	1	1	-1	1	-1	1	1	1	1
240	1	-1	1	-1	1	-1	0	0	-1	1	1	-1	-1	-1	0	-1	1	1	0	1	1	1	1	1	-1	-1	-1	1	1	1	-1
241	1	-1	1	1	1	-1	1	1	-1	1	1	1	1	0	1	-1	1	1	0	1	1	1	1	1	1	1	1	1	0	1	1
242	1	-1	1	1	1	-1	0	-1	1	-1	1	1	-1	-1	0	-1	1	-1	0	1	1	-1	1	-1	-1	0	-1	1	1	-1	-1
243	1	-1	1	1	1	-1	1	1	-1	1	1	1	1	0	0	-1	1	1	0	1	1	1	1	1	-1	0	-1	1	0	1	-1
244	1	-1	1	1	1	-1	1	1	1	1	1	1	1	1	-1	-1	1	1	0	1	1	1	1	1	-1	-1	-1	1	1	1	1
245	1	-1	1	1	1	-1	-1	-1	-1	1	1	1	1	-1	-1	-1	1	1	0	1	1	1	1	-1	1	-1	-1	1	0	1	-1
246	1	-1	1	1	1	-1	0	-1	1	1	1	1	1	0	-1	-1	1	1	0	1	1	1	1	-1	1	0	-1	1	0	1	-1
247	1	1	1	1	1	-1	1	1	-1	1	1	1	1	0	1	1	1	1	0	1	1	-1	1	1	-1	0	-1	1	1	1	-1
248	-1	1	-1	1	-1	-1	-1	1	-1	1	1	-1	1	0	-1	1	1	1	1	1	1	1	1	-1	-1	0	-1	1	1	1	-1
249	1	-1	1	1	1	-1	-1	-1	-1	1	1	1	-1	0	-1	-1	1	1	0	1	1	1	1	-1	1	0	-1	-1	0	1	-1
250	1	-1	1	1	1	-1	-1	-1	1	1	1	1	-1	0	0	-1	1	1	0	1	1	1	1	-1	1	1	-1	1	0	1	-1
251	1	-1	1	1	1	-1	-1	-1	-1	1	1	-1	-1	-1	0	-1	1	1	0	1	1	1	1	-1	1	-1	-1	1	0	1	-1
252	-1	-1	-1	1	-1	-1	0	-1	-1	1	1	-1	1	-1	1	-1	1	-1	1	1	1	-1	1	-1	-1	-1	-1	1	1	-1	-1
253	1	-1	1	1	1	-1	-1	-1	1	1	1	1	-1	0	0	-1	1	1	0	1	1	1	1	1	-1	1	-1	1	1	1	1
254	1	-1	1	1	1	1	-1	1	1	1	1	1	-1	1	0	-1	1	1	0	1	1	1	1	-1	1	1	1	1	0	1	1
255	1	-1	1	1	1	-1	-1	-1	1	1	1	1	-1	0	0	-1	1	1	0	1	1	1	1	-1	1	1	-1	-1	0	1	-1
256	1	-1	1	1	1	-1	1	1	-1	1	1	1	1	0	0	-1	1	1	0	1	1	1	1	1	-1	1	-1	1	0	1	1
257	1	-1	1	1	1	-1	0	0	1	1	1	1	-1	-1	-1	-1	1	1	0	1	1	1	1	1	-1	-1	-1	1	1	1	-1
258	1	-1	1	1	1	-1	0	-1	1	1	1	1	-1	-1	1	-1	1	1	0	1	1	1	1	-1	-1	-1	-1	1	1	1	-1
259	1	-1	1	1	1	-1	0	1	-1	1	1	1	1	0	1	-1	1	1	0	1	1	1	1	-1	-1	1	-1	1	1	1	1
260	1	-1	1	1	1	-1	0	1	-1	1	1	1	1	0	1	-1	1	1	0	1	1	1	1	-1	-1	1	1	1	0	1	1
261	1	1	1	1	1	-1	0	1	-1	-1	1	1	1	0	0	1	1	-1	0	1	-1	-1	-1	-1	-1	1	-1	1	1	-1	1
262	1	-1	1	1	1	-1	1	1	-1	1	1	1	1	1	0	-1	1	1	0	1	1	1	1	1	-1	1	-1	1	0	1	1
263	1	-1	1	1	1	-1	0	-1	1	1	1	1	-1	0	-1	-1	1	1	0	1	1	1	1	1	-1	1	-1	1	1	1	1
264	1	-1	1	1	1	-1	-1	1	1	1	1	-1	-1	0	1	-1	-1	1	0	1	1	1	1	1	-1	1	-1	1	0	1	1
265	1	-1	1	1	1	-1	-1	-1	-1	1	1	-1	1	-1	-1	-1	-1	1	0	1	1	1	1	-1	-1	1	-1	1	0	1	-1
266	1	-1	1	1	1	1	0	1	-1	-1	1	-1	1	1	-1	-1	-1	1	0	1	-1	-1	-1	-1	-1	1	-1	1	1	1	1
267	1	-1	1	1	1	-1	-1	-1	-1	1	1	1	1	0	0	-1	-1	1	0	1	1	1	1	-1	-1	1	-1	1	0	1	-1
268	1	-1	1	1	1	1	0	1	-1	1	1	1	1	1	0	-1	1	1	0	1	1	1	1	-1	-1	1	-1	1	0	1	1
269	1	-1	1	-1	1	1	1	1	-1	1	1	1	1	1	1	-1	1	1	0	1	1	1	1	1	1	1	-1	1	0	1	1
270	-1	1	-1	1	-1	1	0	1	-1	1	1	-1	1	0	-1	1	1	-1	1	1	1	1	1	-1	-1	1	-1	1	1	-1	1
271	1	-1	1	1	1	-1	0	-1	-1	1	1	1	1	-1	-1	-1	1	1	0	1	1	1	1	-1	1	1	-1	1	0	1	-1
272	-1	1	-1	1	-1	1	1	1	-1	1	1	-1	1	0	1	1	1	-1	1	1	1	1	1	1	-1	1	-1	1	1	-1	1
273	1	-1	1	1	1	-1	0	1	1	-1	1	1	-1	1	0	-1	1	1	0	1	1	-1	-1	-1	-1	1	1	-1	1	1	1
274	1	-1	1	1	1	-1	-1	-1	-1	-1	-1	1	1	0	-1	-1	-1	1	0	1	1	-1	1	1	1	1	-1	1	0	1	1
275	1	-1	1	1	1	-1	0	1	-1	1	1	1	1	0	0	-1	1	1	0	1	1	1	1	-1	1	1	1	1	0	1	1
276	1	-1	1	1	1	-1	1	1	-1	1	1	1	1	1	-1	-1	1	1	0	1	1	1	1	1	-1	0	1	1	1	1	1
277	1	-1	1	1	1	-1	1	1	-1	-1	-1	1	-1	0	1	-1	-1	1	0	1	1	-1	1	1	-1	1	1	1	1	1	1
278	1	-1	1	1	1	-1	0	-1	-1	1	1	1	1	0	1	-1	1	1	0	1	1	1	1	-1	1	1	-1	1	0	1	1
279	1	-1	1	1	1	-1	-1	-1	1	1	1	1	-1	1	-1	-1	1	1	0	1	1	1	1	-1	-1	-1	-1	1	1	1	-1
280	1	-1	1	1	1	-1	1	1	-1	1	1	1	1	1	1	-1	1	1	0	1	1	1	1	1	-1	1	1	-1	1	1	1
281	1	-1	1	1	1	-1	1	1	1	-1	1	1	-1	0	0	-1	1	1	0	1	1	-1	1	1	-1	0	1	1	1	1	1
282	1	-1	1	1	1	-1	0	-1	-1	1	1	1	-1	-1	0	-1	1	1	0	1	1	-1	1	-1	1	0	-1	1	1	1	-1
283	1	-1	1	1	1	-1	1	1	1	1	1	1	1	0	0	-1	1	1	0	1	1	1	1	1	1	0	-1	1	1	1	1
284	-1	1	-1	1	-1	1	1	1	-1	1	1	-1	-1	0	1	1	1	-1	1	1	1	1	1	1	1	1	-1	1	1	-1	1
285	1	-1	1	1	1	-1	-1	-1	1	1	1	1	-1	0	-1	-1	1	1	0	1	1	1	1	-1	1	-1	-1	1	1	1	-1
286	1	-1	1	1	1	-1	-1	1	-1	1	1	1	1	0	1	-1	1	1	0	1	1	1	1	-1	1	0	-1	1	0	1	-1
287	1	-1	1	-1	1	-1	0	0	1	1	1	1	-1	-1	0	-1	1	1	0	1	1	1	1	1	1	-1	-1	1	1	1	-1
288	1	-1	1	-1	1	-1	-1	1	-1	1	1	1	1	1	1	-1	1	1	0	1	1	1	1	1	1	1	-1	1	0	1	1
289	1	-1	1	1	1	-1	1	1	-1	1	1	1	1	0	1	-1	1	1	0	1	1	1	1	1	1	1	-1	1	0	1	1
290	1	-1	1	1	1	-1	0	-1	-1	-1	1	1	1	-1	1	-1	1	1	0	1	1	-1	1	-1	-1	-1	-1	1	0	1	-1
291	1	-1	1	-1	1	-1	-1	1	-1	1	1	1	1	1	1	-1	1	1	0	1	1	1	1	1	1	1	-1	-1	0	1	1
292	-1	1	-1	1	-1	1	0	-1	-1	1	1	-1	1	1	1	1	1	-1	1	1	1	1	1	1	1	1	-1	-1	1	-1	1
293	1	-1	1	1	1	-1	1	1	-1	-1	-1	1	1	1	0	-1	-1	1	0	1	1	-1	-1	1	1	1	-1	1	1	1	1
294	1	-1	1	1	1	-1	-1	-1	-1	1	1	1	-1	0	-1	-1	1	1	0	1	1	1	1	-1	-1	0	-1	1	0	1	-1
295	1	-1	1	1	1	1	-1	1	1	-1	-1	1	-1	1	0	-1	-1	1	0	1	1	-1	-1	-1	1	0	-1	1	0	1	1
296	1	-1	1	1	1	-1	-1	1	-1	1	1	1	1	0	0	-1	-1	1	0	1	1	-1	-1	1	1	1	1	-1	0	1	1
297	1	1	1	1	1	-1	-1	1	-1	1	1	1	1	0	1	1	1	1	0	1	1	1	1	1	1	1	-1	1	1	1	1
298	1	-1	1	1	1	-1	0	-1	1	1	1	1	-1	-1	-1	-1	1	1	0	1	1	1	1	-1	-1	-1	-1	1	0	1	-1
299	1	-1	1	1	1	-1	-1	1	1	-1	1	1	1	0	-1	-1	1	1	0	1	-1	-1	-1	1	-1	0	-1	1	1	1	1
300	1	-1	1	1	1	-1	0	0	1	1	1	1	-1	0	-1	-1	1	1	0	1	1	1	1	1	-1	-1	-1	1	1	1	-1
301	1	1	1	-1	1	1	-1	1	-1	1	1	1	1	0	1	1	1	1	0	1	1	1	1	-1	1	1	-1	1	0	1	1
302	1	-1	1	1	1	-1	0	-1	-1	1	1	1	1	-1	-1	-1	1	1	0	1	1	1	1	-1	-1	-1	-1	1	0	1	-1
303	1	-1	1	1	1	-1	1	1	-1	-1	1	1	1	0	1	-1	1	1	0	1	1	-1	-1	1	-1	0	-1	1	1	1	1
304	1	-1	1	1	1	-1	-1	-1	-1	1	1	1	1	-1	-1	-1	1	1	0	1	1	1	1	-1	-1	-1	-1	1	0	1	-1
305	1	-1	1	1	1	-1	0	1	1	1	1	1	-1	0	0	-1	1	1	0	1	1	1	1	-1	1	1	-1	1	0	1	1
306	1	1	1	1	1	-1	0	1	-1	-1	1	1	1	0	0	1	1	1	0	-1	1	-1	-1	-1	-1	1	-1	1	1	1	1
307	1	-1	1	1	1	-1	1	1	-1	1	1	-1	1	1	1	-1	1	1	0	1	1	1	1	1	-1	-1	-1	1	1	1	1
308	1	-1	1	1	1	-1	-1	1	1	1	1	1	-1	1	1	-1	1	1	0	1	1	1	1	1	1	1	1	1	0	1	1
309	1	-1	1	-1	1	-1	-1	1	-1	1	1	1	-1	0	1	-1	1	1	0	1	1	1	1	1	1	1	1	1	0	1	1
310	1	-1	1	1	1	-1	-1	1	-1	1	1	1	1	0	0	-1	1	1	0	1	1	1	1	1	-1	1	-1	1	1	1	1
311	1	-1	1	1	1	-1	1	1	-1	-1	1	1	1	0	-1	-1	1	1	0	-1	1	-1	1	1	-1	1	-1	1	1	1	1
312	1	-1	1	1	1	-1	0	0	-1	-1	1	1	1	-1	0	-1	1	1	0	-1	1	-1	1	1	1	0	-1	1	0	1	-1
313	1	-1	1	1	1	-1	-1	-1	1	1	1	1	1	0	0	-1	1	1	0	1	1	1	1	1	-1	1	-1	1	1	1	-1
314	1	-1	1	1	1	-1	-1	1	1	1	1	1	-1	0	0	-1	1	1	0	1	1	1	1	-1	1	1	-1	-1	0	1	1
315	1	1	1	1	1	-1	-1	1	-1	1	1	1	1	0	0	1	1	1	0	1	1	1	1	-1	1	1	-1	-1	0	1	1
316	1	-1	1	1	1	-1	-1	-1	1	1	1	1	-1	-1	0	-1	1	1	0	1	1	1	1	-1	1	0	-1	1	0	1	-1
317	1	-1	1	1	1	-1	1	-1	-1	1	1	1	1	-1	0	-1	1	1	0	1	1	1	1	1	1	-1	-1	1	0	1	-1
318	1	-1	1	1	1	-1	1	1	-1	1	1	1	-1	0	0	-1	1	1	0	1	1	1	1	1	1	1	-1	1	0	1	1
319	1	-1	1	1	1	1	1	1	-1	1	1	1	1	0	0	-1	1	1	0	1	1	1	1	1	1	0	-1	1	0	1	1
320	1	-1	1	1	1	-1	0	1	1	1	1	1	1	0	-1	-1	1	1	0	1	1	1	1	-1	-1	1	-1	1	0	1	-1
321	-1	-1	-1	1	-1	-1	-1	1	1	1	1	-1	-1	0	0	-1	1	-1	1	1	1	1	1	-1	-1	1	-1	1	1	-1	1
322	-1	1	-1	1	-1	1	0	1	-1	-1	1	-1	1	1	1	1	-1	-1	1	1	1	-1	1	-1	-1	0	-1	1	1	-1	1
323	1	-1	1	1	1	-1	1	1	1	-1	1	1	-1	1	-1	-1	1	1	0	1	1	-1	1	1	-1	1	-1	1	1	1	1
324	1	-1	1	1	1	-1	1	1	-1	1	1	1	1	1	0	-1	1	1	0	1	1	1	1	1	1	1	-1	1	0	1	1
325	-1	-1	-1	1	-1	-1	0	1	-1	1	1	-1	1	0	-1	-1	1	-1	1	1	1	1	1	-1	-1	1	-1	1	1	-1	1
326	1	-1	1	1	1	1	-1	1	1	1	1	1	-1	1	0	-1	-1	1	0	1	1	1	1	1	-1	-1	-1	1	1	1	1
327	1	1	1	1	1	-1	0	0	1	1	1	1	-1	-1	0	1	1	1	0	1	1	1	1	1	-1	-1	-1	1	0	1	-1
328	-1	1	-1	1	-1	-1	0	-1	-1	1	1	-1	1	-1	1	1	1	-1	1	1	1	1	1	-1	-1	-1	-1	1	0	-1	-1
329	1	-1	1	1	1	-1	-1	1	-1	1	1	1	-1	0	-1	-1	1	1	0	1	1	1	1	-1	-1	0	-1	1	0	1	-1
330	1	1	1	-1	1	-1	-1	1	-1	1	1	1	1	0	1	1	1	1	0	1	1	1	1	-1	1	1	-1	1	0	1	1
331	1	1	1	1	1	-1	-1	1	-1	-1	1	1	1	0	1	1	1	1	0	1	1	-1	1	1	-1	1	-1	1	1	1	1
332	-1	-1	-1	1	-1	-1	0	1	1	1	1	-1	-1	1	-1	-1	1	-1	1	1	1	1	1	-1	-1	1	-1	1	1	-1	1
333	1	-1	1	1	1	1	-1	1	-1	-1	1	1	1	1	0	-1	1	1	0	1	1	-1	1	-1	1	1	-1	-1	0	1	1
334	1	-1	1	-1	1	-1	1	1	-1	1	1	1	1	0	1	-1	1	1	0	1	1	1	1	1	1	1	1	1	0	1	1
335	1	1	1	1	1	-1	-1	-1	-1	1	1	1	1	-1	-1	1	1	1	0	1	1	1	1	1	-1	-1	-1	1	1	1	-1
336	1	-1	1	1	1	-1	1	-1	1	1	1	1	-1	-1	-1	-1	1	1	0	1	1	1	1	-1	-1	-1	-1	-1	1	1	-1
337	1	-1	1	1	1	-1	1	0	-1	1	1	1	1	0	-1	-1	1	1	0	1	1	1	1	1	1	1	-1	1	0	1	1
338	1	-1	1	1	1	-1	0	0	1	1	1	1	-1	-1	0	-1	1	1	0	1	1	1	1	1	-1	-1	-1	-1	0	1	-1
339	1	-1	1	1	1	-1	-1	-1	1	1	1	1	-1	0	0	-1	1	1	0	1	1	1	1	-1	1	-1	1	1	0	1	-1
340	-1	1	-1	1	-1	-1	1	1	-1	1	1	-1	1	0	-1	1	1	-1	1	1	1	1	1	1	-1	1	-1	1	1	-1	1
341	1	-1	1	1	1	-1	-1	1	-1	-1	1	1	1	0	0	-1	1	1	0	1	1	-1	1	1	1	0	-1	1	0	1	1
342	1	-1	1	1	1	-1	1	1	-1	-1	1	1	1	1	1	-1	1	1	0	1	1	-1	1	1	-1	1	-1	1	1	1	1
343	1	1	1	1	1	-1	1	1	-1	1	1	1	1	0	0	1	1	1	0	1	1	1	1	1	1	1	-1	1	0	1	1
344	1	-1	1	1	1	-1	1	1	1	1	1	1	-1	1	-1	-1	1	1	0	1	1	1	1	1	1	0	1	1	0	1	1
345	1	-1	1	1	1	-1	0	1	1	1	1	1	-1	0	1	-1	1	1	0	1	1	1	1	-1	-1	1	-1	1	1	1	1
346	1	1	1	1	1	-1	-1	1	-1	1	1	1	1	1	1	1	1	1	0	1	1	1	1	1	1	1	1	1	0	1	1
347	1	1	1	1	1	-1	-1	-1	-1	-1	1	1	1	-1	1	1	1	1	0	1	1	-1	1	-1	-1	-1	-1	1	0	1	-1
348	1	-1	1	1	1	-1	0	-1	-1	1	1	1	1	1	0	-1	1	1	0	1	1	1	1	1	1	1	-1	1	0	1	1
349	1	-1	1	1	1	1	1	1	-1	-1	1	1	1	0	1	-1	1	1	0	1	1	-1	1	1	-1	1	-1	1	1	1	1
350	1	-1	1	1	1	-1	0	1	-1	1	1	1	-1	0	-1	-1	1	1	0	1	1	1	1	-1	1	0	-1	-1	0	1	1
351	1	-1	1	1	1	-1	0	0	1	-1	-1	1	1	-1	1	-1	-1	1	0	1	1	-1	1	1	-1	1	-1	1	1	1	-1
352	1	-1	1	1	1	-1	-1	1	-1	1	1	1	1	1	-1	-1	1	1	0	1	1	1	1	1	-1	1	-1	1	1	1	1
353	1	-1	1	1	1	-1	0	0	1	1	1	1	-1	-1	-1	-1	1	1	0	1	1	1	1	1	-1	1	-1	1	0	1	-1
354	1	-1	1	1	1	-1	0	1	-1	1	1	1	-1	0	1	-1	1	1	0	1	1	1	1	-1	-1	1	1	1	0	1	1
355	1	-1	1	1	1	-1	-1	1	-1	1	1	1	1	1	0	-1	1	1	0	1	1	1	1	-1	1	0	-1	1	0	1	1
356	1	-1	1	1	1	-1	1	1	-1	-1	-1	1	1	0	1	-1	-1	1	0	1	1	-1	1	1	-1	0	-1	1	1	1	-1
357	1	-1	1	-1	1	-1	0	1	-1	1	1	1	1	0	1	-1	1	1	0	1	1	1	1	-1	1	1	1	1	0	1	1
358	1	-1	1	1	1	1	0	1	-1	1	1	1	1	0	0	-1	1	1	0	1	1	1	1	1	1	1	-1	1	0	1	1
359	1	-1	1	1	1	-1	1	1	-1	1	1	1	1	1	-1	-1	1	1	0	1	1	1	1	1	-1	1	1	1	1	1	1
360	1	-1	1	1	1	-1	-1	1	-1	-1	-1	1	-1	0	0	-1	-1	1	0	1	1	-1	1	1	-1	1	-1	1	1	1	1
361	1	-1	1	1	1	-1	-1	-1	1	1	1	1	1	-1	-1	-1	1	1	0	1	1	1	1	-1	-1	-1	-1	1	0	1	-1
362	1	-1	1	1	1	-1	-1	-1	-1	1	1	1	-1	-1	-1	-1	1	1	0	1	1	1	1	-1	-1	-1	-1	1	1	1	-1
363	1	-1	1	1	1	-1	-1	1	1	-1	1	1	-1	1	0	-1	1	1	0	1	1	-1	1	1	1	0	-1	1	0	1	1
364	1	-1	1	1	1	-1	-1	-1	1	1	1	1	-1	-1	-1	-1	1	1	0	1	1	1	1	1	-1	-1	-1	1	0	1	-1
365	1	-1	1	1	1	-1	0	1	-1	1	1	1	1	0	0	-1	1	1	0	1	1	1	1	1	-1	1	-1	1	1	1	1
366	-1	-1	-1	1	-1	-1	-1	1	-1	1	1	-1	1	0	-1	-1	1	-1	1	1	1	1	1	1	-1	1	-1	1	1	-1	1
367	1	1	1	1	1	-1	1	1	-1	-1	1	1	1	0	0	1	1	1	0	1	1	-1	1	1	-1	1	-1	1	1	1	1
368	1	-1	1	1	1	-1	1	1	-1	-1	1	1	1	0	0	-1	1	1	0	1	1	-1	1	1	1	0	-1	-1	0	1	1
369	-1	-1	-1	1	-1	-1	-1	1	-1	-1	1	-1	1	-1	1	-1	1	-1	1	1	1	-1	1	-1	-1	0	-1	1	1	-1	-1
370	1	-1	1	1	1	-1	-1	-1	1	1	1	1	1	-1	0	-1	1	1	0	1	1	1	1	-1	-1	-1	-1	1	0	1	-1
371	1	-1	1	1	1	1	1	1	1	1	1	1	-1	1	0	-1	1	1	0	1	1	1	1	1	-1	1	-1	-1	1	1	1
372	1	-1	1	1	1	-1	1	-1	-1	1	1	1	1	0	0	-1	1	1	0	1	1	1	1	1	1	0	-1	1	0	1	1
373	1	-1	1	-1	1	-1	-1	-1	-1	1	1	1	-1	-1	0	-1	1	1	0	1	1	1	1	-1	-1	-1	-1	1	1	1	-1
374	1	-1	1	1	1	-1	1	1	1	1	1	1	1	1	-1	-1	1	1	0	1	1	1	1	1	1	1	-1	1	0	1	1
375	1	-1	1	1	1	-1	-1	-1	-1	1	1	1	-1	-1	0	-1	1	1	0	1	1	1	1	-1	-1	1	-1	1	0	1	-1
376	1	1	1	1	1	-1	0	-1	-1	1	1	1	1	0	0	1	1	1	0	1	1	1	1	-1	-1	1	-1	1	0	1	1
377	1	-1	1	1	1	1	1	1	-1	1	1	1	1	1	-1	-1	1	1	0	1	1	1	1	1	1	0	1	1	0	1	1
378	-1	-1	-1	1	-1	-1	0	0	1	-1	-1	-1	-1	-1	1	-1	-1	-1	1	1	1	-1	1	1	-1	-1	-1	1	1	-1	-1
379	-1	-1	-1	1	-1	1	1	1	-1	1	1	-1	1	0	0	-1	1	-1	1	1	1	1	1	1	-1	1	-1	1	1	-1	1
380	1	-1	1	1	1	-1	-1	1	-1	1	1	1	1	0	0	-1	1	1	0	1	1	1	1	1	-1	0	-1	1	1	1	1
381	1	-1	1	1	1	-1	0	1	-1	1	1	1	1	1	1	-1	1	1	0	1	1	1	1	-1	1	1	-1	1	0	1	1
382	1	-1	1	1	1	-1	-1	1	-1	1	1	1	1	1	-1	-1	1	1	0	1	1	1	1	1	-1	1	-1	1	1	1	1
383	1	-1	1	1	1	-1	-1	-1	-1	-1	1	1	-1	-1	-1	-1	1	1	0	1	1	-1	1	-1	-1	1	-1	1	1	1	-1
384	1	-1	1	1	1	-1	0	1	1	1	1	1	-1	0	1	-1	1	1	0	1	1	1	1	-1	1	0	-1	1	0	1	-1
385	1	-1	1	1	1	-1	0	-1	-1	1	1	1	1	0	0	-1	1	1	0	1	1	1	1	-1	1	1	-1	1	0	1	-1
386	-1	-1	-1	1	-1	-1	-1	1	1	1	1	-1	-1	1	1	-1	1	-1	1	1	1	1	1	1	-1	1	-1	1	1	-1	1
387	-1	1	-1	1	-1	-1	0	0	-1	1	1	-1	1	-1	1	1	1	-1	1	1	1	1	1	1	-1	1	-1	1	1	-1	-1
388	1	-1	1	1	1	-1	0	1	-1	1	1	1	-1	0	0	-1	1	1	0	1	1	1	1	1	-1	1	1	-1	1	1	1
389	1	-1	1	1	1	-1	1	1	-1	1	1	1	1	1	1	-1	1	1	0	1	1	1	1	1	1	1	-1	1	0	1	1
390	1	-1	1	1	1	-1	-1	-1	-1	1	1	1	-1	1	-1	-1	1	1	0	1	1	1	1	-1	-1	0	-1	1	0	1	-1
391	1	-1	1	1	1	-1	0	0	-1	-1	1	1	1	-1	1	-1	1	1	0	1	1	-1	1	1	-1	1	-1	1	1	1	-1
392	1	-1	1	1	1	-1	1	1	-1	1	1	1	-1	1	-1	-1	1	1	0	1	1	1	1	1	1	0	1	-1	0	1	1
393	-1	1	-1	1	-1	-1	0	1	-1	1	1	-1	1	0	0	1	1	-1	1	1	1	1	1	1	-1	1	-1	1	1	-1	1
394	1	-1	1	1	1	-1	-1	-1	1	1	1	1	-1	-1	0	-1	1	1	0	1	1	1	1	-1	-1	0	-1	1	0	1	-1
395	1	-1	1	1	1	-1	1	1	-1	-1	1	1	1	0	-1	-1	1	1	0	1	1	-1	1	1	-1	1	-1	1	0	1	1
396	1	-1	1	1	1	-1	1	1	-1	-1	1	1	1	1	0	-1	1	1	0	1	1	-1	1	1	-1	1	-1	1	1	1	1
397	1	-1	1	1	1	1	0	1	-1	1	1	1	-1	1	0	-1	1	1	0	1	1	1	1	1	1	1	-1	1	1	1	1
398	1	1	1	1	1	-1	1	1	-1	-1	1	1	1	0	-1	1	1	1	0	1	1	-1	1	1	1	1	-1	1	1	1	1
399	1	-1	1	1	1	-1	0	1	-1	1	1	1	-1	0	1	-1	1	1	0	1	1	1	1	-1	1	1	1	-1	0	1	1
400	1	-1	1	1	1	-1	1	1	-1	1	1	1	1	0	0	-1	1	1	0	1	1	1	1	1	1	1	1	1	0	1	1
401	1	-1	1	1	1	-1	0	1	-1	1	1	1	1	0	0	-1	1	1	0	1	1	1	1	-1	-1	1	-1	1	0	1	1
402	1	-1	1	1	1	-1	-1	1	-1	-1	1	1	1	0	0	-1	1	1	0	1	1	-1	1	-1	-1	0	-1	1	0	1	-1
403	1	-1	1	1	1	-1	1	1	-1	1	1	1	1	1	1	-1	1	1	0	1	1	1	1	1	-1	1	-1	1	0	1	1
404	1	-1	1	1	1	1	-1	1	1	-1	-1	1	-1	1	-1	-1	-1	1	0	1	1	-1	1	1	-1	1	-1	1	1	1	1
405	1	1	1	1	1	-1	1	1	-1	1	1	1	1	0	0	1	1	1	0	1	1	1	1	1	1	1	-1	1	0	1	1
406	1	-1	1	1	1	1	0	1	-1	1	1	1	1	1	1	-1	1	1	0	1	1	1	1	-1	1	1	-1	1	0	1	1
407	1	-1	1	1	1	-1	0	1	-1	1	1	1	1	1	0	-1	1	1	0	1	1	1	1	-1	1	1	-1	1	0	1	1
408	1	-1	1	1	1	-1	-1	1	-1	-1	1	1	1	0	0	-1	1	1	0	1	1	-1	1	1	-1	1	1	1	1	1	1
409	1	-1	1	1	1	-1	0	-1	-1	1	1	1	1	0	0	-1	1	1	0	1	1	1	1	1	1	1	-1	1	0	1	1
410	1	-1	1	1	1	-1	1	1	-1	1	1	1	1	0	-1	-1	1	1	0	1	1	1	1	1	1	0	-1	1	0	1	1
411	1	-1	1	1	1	-1	1	1	-1	1	1	1	1	0	0	-1	1	1	0	1	1	1	1	1	1	1	-1	1	0	1	1
412	1	-1	1	1	1	-1	-1	1	-1	1	1	1	1	1	0	-1	1	1	0	1	1	1	1	1	-1	-1	-1	1	1	1	1
413	1	-1	1	1	1	1	-1	1	-1	1	1	1	1	0	0	-1	1	1	0	1	1	1	1	1	1	1	1	1	0	1	1
414	1	-1	1	1	1	1	-1	1	1	1	1	1	-1	1	0	-1	1	1	0	1	1	1	1	1	1	1	-1	1	0	1	1
415	1	-1	1	1	1	-1	-1	-1	1	1	1	1	-1	0	-1	-1	1	1	0	1	1	1	1	-1	1	0	-1	1	0	1	-1
416	1	-1	1	1	1	-1	-1	-1	1	1	1	1	1	-1	-1	-1	1	1	0	1	1	1	1	-1	1	-1	-1	1	0	1	-1
417	1	-1	1	1	1	-1	-1	-1	1	1	1	1	1	0	-1	-1	1	1	0	1	1	1	1	-1	1	0	-1	-1	0	1	-1
418	1	-1	1	1	1	-1	-1	0	-1	1	1	1	-1	0	-1	-1	1	1	0	1	1	1	1	-1	1	0	-1	1	0	1	-1
419	1	-1	1	1	1	-1	1	-1	1	1	1	1	-1	0	-1	-1	1	1	0	1	1	1	1	1	1	1	-1	1	0	1	-1
420	-1	-1	-1	1	-1	-1	0	0	1	1	1	-1	-1	-1	1	-1	1	-1	1	1	1	1	1	1	-1	-1	-1	1	0	1	-1
421	-1	-1	-1	1	-1	-1	-1	-1	-1	-1	1	-1	1	-1	1	-1	1	-1	1	-1	1	-1	1	-1	-1	0	-1	1	1	-1	-1
422	1	-1	1	1	1	-1	-1	-1	1	1	1	1	-1	-1	-1	-1	1	1	0	1	1	1	1	-1	-1	-1	-1	1	0	1	-1
423	1	-1	1	1	1	-1	1	1	-1	1	1	1	-1	0	1	-1	1	1	0	1	1	1	1	1	-1	-1	-1	1	1	1	1
424	1	-1	1	1	1	-1	1	1	-1	1	1	1	1	0	-1	-1	1	1	0	1	1	1	1	1	1	1	1	1	0	1	1
425	1	-1	1	-1	1	-1	1	1	1	1	1	1	-1	0	0	-1	1	1	0	1	1	1	1	1	-1	-1	1	1	0	1	1
426	1	-1	1	1	1	-1	-1	-1	-1	1	1	1	1	0	0	-1	1	1	0	1	1	1	1	1	-1	0	-1	1	1	1	-1
427	1	1	1	1	1	-1	-1	-1	-1	1	1	1	1	-1	0	1	1	1	0	1	1	1	1	-1	-1	-1	-1	1	1	1	-1
428	1	-1	1	1	1	-1	0	1	-1	1	1	1	1	0	-1	-1	1	1	0	1	1	1	1	1	-1	1	-1	1	1	1	1
429	1	-1	1	1	1	-1	1	1	1	-1	1	1	-1	0	1	-1	1	1	0	1	1	-1	1	1	-1	1	-1	1	1	1	1
430	1	-1	1	1	1	-1	0	1	1	1	1	1	-1	0	-1	-1	1	1	0	1	1	1	1	1	-1	1	-1	1	1	1	1
431	1	-1	1	1	1	-1	1	1	1	1	1	1	-1	0	0	-1	1	1	0	1	1	1	1	1	-1	1	1	-1	0	1	1
432	1	-1	1	1	1	-1	1	1	-1	1	1	1	1	0	0	-1	1	1	0	1	1	1	1	1	1	1	-1	1	0	1	1
433	1	-1	1	1	1	-1	0	1	1	1	1	1	-1	1	-1	-1	1	1	0	1	1	1	1	-1	-1	0	1	-1	1	1	1
434	1	-1	1	1	1	-1	-1	1	-1	-1	1	1	1	0	1	-1	1	1	0	1	1	-1	1	1	-1	0	-1	1	0	1	1
435	1	-1	1	-1	1	-1	-1	-1	-1	1	1	1	1	-1	0	-1	1	1	0	1	1	1	1	-1	-1	-1	-1	1	0	1	-1
436	-1	-1	-1	1	-1	1	-1	1	1	1	1	-1	-1	1	1	-1	1	-1	1	1	1	1	1	1	-1	1	-1	1	1	1	1
437	1	-1	1	-1	1	-1	0	0	1	1	1	1	-1	-1	0	-1	1	1	0	1	1	1	1	1	-1	-1	-1	1	0	1	-1
438	1	1	1	1	1	1	-1	1	-1	1	1	1	1	1	0	1	1	1	0	1	1	1	1	1	-1	1	-1	1	1	1	1
439	-1	-1	-1	1	-1	-1	-1	1	-1	1	1	-1	1	1	-1	-1	1	-1	1	1	1	1	1	1	1	1	1	1	1	1	1
440	1	-1	1	1	1	-1	0	1	-1	-1	-1	1	1	1	-1	-1	-1	1	0	-1	1	-1	1	-1	1	1	-1	1	1	-1	1
441	1	-1	1	1	1	-1	1	1	-1	1	1	1	1	0	0	-1	1	1	0	1	1	1	1	1	1	1	-1	1	0	1	1
442	1	-1	1	1	1	-1	0	0	1	1	1	1	1	-1	-1	-1	1	1	0	1	1	1	1	1	-1	-1	-1	1	0	1	-1
443	1	-1	1	1	1	-1	0	-1	1	1	1	1	-1	0	-1	-1	1	1	0	1	1	1	1	1	-1	1	-1	1	1	1	-1
444	1	-1	1	1	1	-1	-1	1	1	1	1	1	1	0	0	-1	1	1	0	1	1	1	1	1	1	-1	1	1	0	1	1
445	1	-1	1	1	1	-1	0	0	-1	1	1	1	1	-1	-1	-1	1	1	0	1	1	1	1	1	-1	0	-1	1	0	1	-1
446	1	-1	1	1	1	-1	-1	1	-1	1	1	1	1	0	0	-1	1	1	0	1	1	1	1	1	1	1	-1	1	0	1	1
447	1	-1	1	1	1	-1	1	-1	1	1	1	1	-1	0	-1	-1	1	1	0	1	1	1	1	1	-1	1	-1	1	1	1	-1
448	-1	-1	-1	1	-1	1	-1	1	-1	1	1	-1	1	0	0	-1	1	-1	1	1	1	1	1	-1	-1	1	-1	1	1	1	1
449	1	-1	1	1	1	-1	-1	1	-1	1	1	1	1	0	0	-1	1	1	0	1	1	1	1	1	-1	0	-1	1	1	1	-1
450	1	1	1	1	1	-1	-1	-1	-1	1	1	1	1	-1	-1	1	1	1	0	1	1	1	1	-1	-1	-1	-1	1	1	1	-1
451	1	-1	1	1	1	-1	0	1	1	1	1	1	-1	0	1	-1	1	1	0	1	1	1	1	1	-1	1	-1	1	1	1	1
452	1	-1	1	1	1	-1	0	0	-1	-1	-1	1	-1	-1	-1	-1	-1	1	0	1	1	-1	1	1	-1	1	-1	1	1	1	-1
453	-1	1	-1	1	-1	-1	-1	-1	-1	1	1	-1	1	-1	-1	1	1	-1	1	1	1	1	1	-1	-1	1	-1	1	1	1	-1
454	1	-1	1	1	1	-1	1	1	1	1	1	1	-1	0	-1	-1	1	1	0	1	1	1	1	-1	-1	0	-1	1	0	1	-1
455	1	-1	1	1	1	-1	0	0	1	1	1	1	-1	-1	0	-1	1	1	0	1	1	1	1	1	1	-1	-1	1	0	1	-1
456	1	-1	1	-1	1	-1	1	1	-1	1	1	1	1	1	1	-1	1	1	0	1	1	1	1	1	1	1	-1	1	0	1	1
457	1	-1	1	1	1	1	1	1	1	1	1	1	-1	0	0	-1	1	1	0	1	1	1	1	1	1	-1	1	1	0	1	1
458	1	-1	1	1	1	1	0	1	-1	1	1	1	1	1	1	-1	1	1	0	1	1	1	1	-1	1	1	1	1	0	1	1
459	1	-1	1	1	1	-1	-1	-1	-1	-1	-1	1	1	-1	0	-1	-1	1	0	1	1	-1	1	-1	1	-1	-1	1	0	1	-1
460	1	-1	1	1	1	-1	0	0	-1	1	1	1	1	-1	0	-1	1	1	0	1	1	1	1	1	1	-1	-1	1	0	1	-1
461	1	1	1	1	1	-1	0	0	-1	1	1	1	1	-1	0	1	1	1	0	1	1	1	1	1	-1	1	-1	1	1	1	-1
462	1	-1	1	1	1	-1	-1	0	-1	1	1	1	-1	0	-1	-1	1	1	0	1	1	1	1	-1	1	1	-1	1	0	1	-1
463	1	-1	1	1	1	-1	1	1	-1	-1	-1	1	-1	1	0	-1	-1	1	0	1	1	-1	-1	1	-1	1	-1	1	0	1	1
464	1	1	1	1	1	-1	-1	1	-1	1	1	1	1	0	0	1	1	1	0	1	1	1	1	1	-1	1	1	1	0	1	1
465	1	-1	1	1	1	1	-1	1	1	-1	-1	1	-1	1	0	-1	-1	1	0	1	1	-1	-1	-1	1	-1	-1	1	0	1	1
466	1	-1	1	1	1	-1	-1	1	1	1	1	1	1	0	0	-1	1	1	0	1	1	1	1	-1	-1	-1	-1	1	1	1	1
467	1	-1	1	1	1	-1	-1	-1	1	1	1	1	-1	-1	-1	-1	1	1	0	1	1	1	1	-1	-1	-1	-1	1	0	1	-1
468	1	-1	1	-1	1	-1	0	-1	-1	1	1	1	1	-1	0	-1	1	1	0	1	1	1	1	-1	-1	-1	-1	1	1	1	-1
469	1	1	1	1	1	-1	-1	1	-1	-1	-1	1	1	0	1	1	-1	1	0	1	1	-1	-1	1	-1	1	-1	1	1	1	1
470	1	1	1	1	1	-1	0	1	-1	1	1	1	1	0	0	1	1	1	0	1	1	1	1	-1	-1	1	1	1	0	1	1
471	1	1	1	1	1	-1	0	-1	-1	1	1	1	1	-1	0	1	1	1	0	1	1	1	1	-1	-1	0	-1	1	1	1	-1
472	1	-1	1	1	1	-1	-1	-1	-1	1	1	1	1	-1	-1	-1	1	1	0	1	1	1	1	-1	1	0	-1	1	0	1	-1
473	1	-1	1	1	1	-1	1	1	1	1	1	1	1	0	-1	-1	1	1	0	1	1	1	1	1	-1	0	-1	1	1	1	1
474	1	-1	1	1	1	-1	1	1	-1	1	1	1	1	0	1	-1	1	1	0	1	1	1	1	1	-1	1	1	1	1	1	1
475	1	-1	1	1	1	-1	-1	-1	-1	1	1	1	1	-1	-1	-1	1	1	0	1	1	1	1	-1	-1	-1	-1	1	1	1	-1
476	-1	1	-1	1	-1	-1	-1	-1	-1	1	1	-1	1	-1	0	1	1	-1	1	1	1	1	1	-1	-1	1	-1	1	1	1	-1
477	1	1	1	1	1	-1	-1	-1	-1	1	1	1	1	-1	-1	1	1	1	0	1	1	1	1	-1	-1	0	-1	1	0	1	-1
478	1	-1	1	1	1	-1	0	0	1	1	1	1	-1	-1	1	-1	1	1	0	1	1	1	1	1	-1	-1	-1	1	1	1	-1
479	-1	-1	-1	1	-1	-1	-1	-1	1	-1	-1	-1	-1	-1	1	-1	-1	-1	1	1	1	-1	-1	-1	-1	0	-1	1	1	1	-1
480	-1	1	-1	1	-1	-1	1	1	-1	1	1	-1	1	0	0	1	1	-1	1	1	1	1	1	1	-1	0	-1	1	1	1	-1
481	1	-1	1	1	1	-1	1	1	-1	1	1	1	1	1	1	-1	1	1	0	1	1	1	1	1	1	1	-1	1	0	1	1
482	1	1	1	1	1	-1	-1	-1	-1	1	1	1	1	-1	-1	1	1	1	0	1	1	1	1	-1	-1	-1	-1	1	0	1	-1
483	1	-1	1	1	1	-1	0	0	1	1	1	1	-1	-1	-1	-1	1	1	0	1	1	1	1	1	-1	0	-1	1	1	1	-1
484	1	-1	1	1	1	-1	-1	1	-1	1	1	1	1	0	0	-1	1	1	0	1	1	1	1	-1	-1	0	-1	1	0	1	-1
485	1	-1	1	1	1	-1	0	-1	1	1	1	1	-1	0	1	-1	1	1	0	1	1	1	1	-1	1	1	-1	1	0	1	1
486	1	1	1	1	1	-1	0	-1	-1	1	1	1	1	-1	0	1	1	1	0	1	1	1	1	-1	-1	-1	-1	1	0	1	-1
487	1	-1	1	1	1	-1	0	1	-1	1	1	1	-1	0	0	-1	1	1	0	1	1	1	1	-1	1	1	1	1	0	1	1
488	1	-1	1	1	1	-1	0	1	-1	1	1	1	1	0	0	-1	1	1	0	1	1	1	1	-1	-1	0	-1	1	1	1	-1
489	1	1	1	1	1	-1	1	1	-1	1	1	1	1	1	-1	1	1	1	0	1	1	1	1	1	-1	1	-1	1	1	1	1
490	1	-1	1	1	1	-1	-1	1	-1	-1	-1	1	1	0	0	-1	-1	1	0	1	1	-1	1	1	-1	1	-1	1	0	1	1
491	1	-1	1	1	1	1	-1	1	-1	1	1	1	1	1	1	-1	1	1	0	1	1	1	1	1	-1	1	-1	1	1	1	1
492	-1	-1	-1	1	-1	-1	0	1	-1	1	1	-1	1	0	1	-1	1	-1	1	1	1	1	1	1	-1	1	1	1	1	1	1
493	1	1	1	-1	1	-1	-1	-1	-1	1	1	1	1	0	1	1	1	1	0	1	1	1	1	1	-1	1	-1	1	0	1	-1
494	1	-1	1	1	1	-1	0	-1	1	1	1	1	-1	-1	-1	-1	1	1	0	1	1	1	1	-1	-1	-1	-1	1	0	1	-1
495	1	-1	1	1	1	-1	0	-1	-1	1	1	1	-1	0	0	-1	1	1	0	1	1	1	1	1	1	1	-1	1	1	1	1
496	1	-1	1	1	1	-1	0	0	1	1	1	1	1	-1	-1	-1	1	1	0	1	1	1	1	1	-1	-1	-1	1	1	1	-1
497	-1	-1	-1	1	-1	-1	0	1	1	1	1	-1	-1	0	1	-1	1	-1	1	1	1	1	1	1	1	1	-1	1	1	1	1
498	1	-1	1	1	1	-1	-1	1	-1	1	1	1	-1	0	0	-1	1	1	0	1	1	1	1	1	1	1	1	1	0	1	1
499	1	-1	1	1	1	-1	-1	-1	1	1	1	1	-1	-1	-1	-1	1	1	0	1	1	1	1	-1	-1	0	-1	1	0	1	-1
500	1	-1	1	1	1	-1	0	1	1	1	1	1	-1	0	0	-1	1	1	0	1	1	1	1	1	1	1	-1	1	1	1	1
501	-1	1	-1	1	-1	1	-1	1	-1	1	1	-1	1	1	0	1	1	-1	1	1	1	1	1	1	1	1	-1	1	1	1	1
502	1	1	1	1	1	1	0	1	-1	1	1	1	1	1	-1	1	1	1	0	1	1	1	1	-1	1	1	1	1	1	1	1
503	1	-1	1	1	1	-1	-1	1	-1	1	1	1	1	0	-1	-1	1	1	0	1	1	1	1	1	1	0	-1	1	1	1	1
504	1	-1	1	1	1	-1	0	0	-1	-1	-1	1	1	-1	-1	-1	-1	1	0	-1	1	-1	1	1	-1	1	-1	1	1	-1	-1
505	1	-1	1	1	1	-1	-1	1	1	1	1	1	1	0	0	-1	1	1	0	1	1	1	1	1	1	1	-1	1	0	1	1
506	-1	-1	-1	1	-1	1	1	1	-1	1	1	-1	1	1	0	-1	1	-1	1	1	1	1	1	1	1	1	1	1	1	1	1
507	1	-1	1	1	1	-1	0	1	-1	-1	-1	1	1	1	1	-1	-1	1	0	-1	1	-1	1	-1	1	1	-1	1	1	-1	1
508	1	1	1	1	1	1	-1	1	-1	1	1	1	1	1	0	1	1	1	0	1	1	1	1	-1	-1	1	-1	1	1	1	1
509	1	-1	1	-1	1	-1	-1	1	1	1	1	1	1	0	1	-1	1	1	0	1	1	1	1	-1	1	1	1	1	0	1	1
510	1	-1	1	1	1	-1	1	1	-1	-1	-1	1	1	0	-1	-1	-1	1	0	-1	1	-1	1	-1	-1	0	-1	1	0	-1	1
511	1	-1	1	1	1	-1	0	1	-1	-1	-1	1	-1	1	1	-1	-1	1	0	1	1	-1	1	-1	-1	1	-1	1	1	1	1
512	1	1	1	1	1	-1	0	1	-1	1	1	1	1	0	0	1	1	1	0	1	1	1	1	-1	-1	1	-1	1	0	1	1
513	1	-1	1	1	1	-1	-1	-1	-1	1	1	1	-1	0	0	-1	1	1	0	1	1	1	1	-1	-1	0	-1	1	0	1	-1
514	1	-1	1	1	1	-1	1	1	1	1	1	1	-1	0	0	-1	1	1	0	1	1	1	1	1	1	1	-1	1	0	1	1
515	1	1	1	1	1	-1	0	-1	-1	1	1	1	1	-1	1	1	1	1	0	1	1	1	1	-1	-1	-1	-1	1	1	1	-1
516	1	-1	1	1	1	-1	0	0	-1	1	1	1	-1	-1	-1	-1	1	1	0	1	1	1	1	1	-1	-1	-1	1	1	1	-1
517	1	-1	1	1	1	-1	-1	1	1	1	1	1	1	0	-1	-1	1	1	0	1	1	1	1	1	-1	1	-1	1	1	1	1
518	1	1	1	1	1	-1	-1	1	-1	1	1	1	1	1	1	1	1	1	0	1	1	1	1	1	-1	1	-1	1	1	1	1
519	1	-1	1	1	1	-1	-1	1	1	1	1	1	1	1	0	-1	1	1	0	1	1	1	1	1	1	1	1	1	0	1	1
520	1	-1	1	-1	1	-1	-1	-1	-1	1	1	1	-1	-1	0	-1	1	1	0	1	1	1	1	-1	-1	-1	-1	1	0	1	-1
521	1	1	1	1	1	-1	0	0	-1	1	1	1	1	-1	-1	1	1	1	0	1	1	1	1	1	1	0	-1	1	0	1	-1
522	1	-1	1	1	1	-1	1	-1	1	1	1	1	-1	0	0	-1	1	1	0	1	1	1	1	-1	-1	1	-1	1	1	1	1
523	1	-1	1	1	1	-1	1	-1	1	1	1	1	-1	0	0	-1	1	1	0	1	1	1	1	1	-1	1	-1	1	1	1	-1
524	1	-1	1	1	1	1	1	1	-1	1	1	1	1	0	-1	-1	1	1	0	1	1	1	1	1	1	1	-1	1	0	1	1
525	1	-1	1	1	1	-1	-1	1	-1	1	1	1	1	1	0	-1	1	1	0	1	1	1	1	1	1	1	1	1	0	1	1
526	1	-1	1	1	1	-1	-1	1	-1	1	1	1	1	1	0	-1	1	1	0	1	1	1	1	1	1	1	1	1	0	1	1
527	1	-1	1	1	1	-1	0	1	-1	1	1	1	1	0	0	-1	1	1	0	1	1	1	1	-1	1	0	-1	1	0	1	-1
528	1	-1	1	1	1	-1	-1	1	-1	1	1	1	1	1	0	-1	1	1	0	1	1	1	1	1	-1	-1	1	1	1	1	1
529	1	1	1	1	1	1	-1	1	-1	-1	-1	1	1	1	-1	1	-1	1	0	1	1	-1	-1	1	1	1	-1	1	0	-1	1
530	1	-1	1	1	1	-1	1	1	-1	1	1	1	1	0	1	-1	1	1	0	1	1	1	1	1	-1	1	-1	1	0	1	1
531	1	-1	1	1	1	-1	-1	1	-1	1	1	1	1	0	-1	-1	1	1	0	1	1	1	1	1	1	0	-1	1	0	1	-1
532	1	-1	1	1	1	-1	0	0	-1	1	1	1	-1	-1	-1	-1	1	1	0	1	1	1	1	1	-1	-1	-1	1	1	1	-1
533	1	-1	1	1	1	-1	-1	1	1	1	1	1	-1	-1	-1	-1	1	1	0	1	1	1	1	-1	1	-1	-1	1	0	1	-1
534	1	-1	1	1	1	-1	-1	-1	-1	-1	-1	1	-1	-1	0	-1	-1	1	0	1	1	-1	-1	-1	1	0	-1	1	0	-1	-1
535	1	1	1	1	1	-1	0	0	-1	1	1	1	-1	-1	-1	1	1	1	0	1	1	1	1	1	-1	-1	-1	1	1	1	-1
536	1	-1	1	1	1	-1	1	1	-1	1	1	1	1	0	0	-1	1	1	0	1	1	1	1	1	1	1	1	1	0	1	1
537	1	-1	1	1	1	-1	0	-1	-1	1	1	1	1	1	1	-1	1	1	0	1	1	1	1	1	1	1	1	1	0	1	1
538	1	-1	1	1	1	-1	1	-1	1	1	1	1	1	0	0	-1	1	1	0	1	1	1	1	1	-1	-1	1	1	1	1	1
539	1	1	1	1	1	1	1	1	-1	1	1	1	1	1	0	1	1	1	0	1	1	1	1	1	1	1	-1	1	0	1	1
540	-1	-1	-1	1	-1	-1	-1	-1	-1	1	1	-1	1	-1	-1	-1	1	-1	1	1	1	1	1	-1	-1	1	-1	1	1	1	-1
541	1	-1	1	1	1	-1	0	0	1	-1	-1	1	1	-1	0	-1	-1	1	0	1	1	-1	1	1	-1	0	-1	1	0	-1	-1
542	1	-1	1	1	1	-1	-1	-1	-1	1	1	1	1	-1	0	-1	1	1	0	1	1	1	1	-1	-1	0	-1	1	1	1	-1
543	-1	1	-1	1	-1	-1	-1	1	-1	1	1	-1	1	0	-1	1	1	-1	1	1	1	1	1	1	-1	0	-1	1	1	1	1
544	1	-1	1	1	1	-1	0	1	-1	1	1	1	-1	1	0	-1	1	1	0	1	1	1	1	-1	1	1	-1	1	0	1	1
545	1	-1	1	1	1	-1	-1	1	-1	1	1	1	1	1	-1	-1	1	1	0	1	1	1	1	-1	1	0	-1	1	0	1	1
546	1	-1	1	1	1	-1	1	1	1	1	1	1	1	0	-1	-1	1	1	0	1	1	1	1	1	-1	1	1	1	1	1	1
547	1	-1	1	1	1	-1	0	1	-1	1	1	1	1	0	-1	-1	1	1	0	1	1	1	1	-1	1	1	1	1	0	1	1
548	1	-1	1	1	1	-1	-1	-1	1	-1	-1	1	1	-1	0	-1	-1	1	0	1	1	-1	1	-1	-1	0	-1	1	0	-1	-1
549	1	1	1	1	1	-1	1	1	-1	1	1	1	1	0	0	1	1	1	0	1	1	1	1	1	-1	1	-1	1	0	1	1
550	1	-1	1	1	1	-1	0	0	-1	1	1	1	1	-1	0	-1	1	1	0	1	1	1	1	1	1	0	-1	1	0	1	-1
551	1	-1	1	1	1	1	-1	1	-1	1	1	1	1	0	-1	-1	1	1	0	1	1	1	1	1	-1	1	-1	1	1	1	1
552	1	-1	1	1	1	1	-1	1	-1	1	1	1	1	1	0	-1	1	1	0	1	1	1	1	1	1	1	-1	1	0	1	1
553	1	-1	1	1	1	1	1	1	1	1	1	1	-1	1	1	-1	1	1	0	1	1	1	1	1	1	1	-1	1	0	1	1
554	1	-1	1	1	1	-1	-1	1	1	-1	-1	1	-1	1	1	-1	-1	1	0	1	1	-1	1	1	-1	1	1	1	1	-1	1
555	1	-1	1	-1	1	-1	1	1	-1	1	1	1	1	1	1	-1	1	1	0	1	1	1	1	1	1	1	-1	1	0	1	1
556	1	1	1	-1	1	-1	0	0	1	1	1	1	-1	-1	0	1	1	1	0	1	1	1	1	1	1	-1	-1	1	0	1	-1
557	1	-1	1	1	1	-1	-1	1	1	1	1	1	-1	0	-1	-1	1	1	0	1	1	1	1	-1	1	1	-1	1	0	1	-1
558	1	-1	1	1	1	-1	0	0	-1	1	1	1	1	-1	0	-1	1	1	0	1	1	1	1	1	-1	-1	-1	-1	1	1	-1
559	1	-1	1	1	1	-1	-1	1	-1	-1	-1	1	1	0	1	-1	-1	1	0	1	-1	-1	-1	1	-1	1	1	1	1	-1	1
560	1	-1	1	1	1	-1	0	-1	1	1	1	1	-1	-1	-1	-1	1	1	0	1	1	1	1	-1	-1	-1	-1	-1	0	1	-1
561	1	1	1	1	1	-1	-1	1	1	1	1	1	1	0	0	1	1	1	0	1	1	1	1	1	-1	0	-1	1	1	1	1
562	1	1	1	1	1	-1	1	1	-1	1	1	1	1	0	1	1	1	1	0	1	1	1	1	1	1	1	-1	1	0	1	1
563	1	-1	1	1	1	-1	1	1	-1	1	1	1	1	0	1	-1	1	1	0	1	1	1	1	1	-1	0	-1	1	1	1	1
564	-1	-1	-1	1	-1	1	-1	1	-1	1	1	-1	1	0	0	-1	1	-1	1	1	1	1	1	1	-1	1	-1	1	1	1	1
565	1	-1	1	1	1	-1	0	1	-1	-1	-1	1	1	0	0	-1	-1	1	0	1	1	-1	-1	-1	-1	1	1	1	1	-1	1
566	1	-1	1	1	1	-1	1	1	-1	1	1	1	1	0	-1	-1	1	1	0	1	1	1	1	1	1	1	-1	1	0	1	1
567	-1	1	-1	1	-1	-1	-1	1	-1	1	1	-1	1	1	-1	1	1	-1	1	1	1	1	1	-1	-1	1	-1	1	1	1	1
568	1	-1	1	1	1	-1	0	-1	1	1	1	1	1	0	-1	-1	1	1	0	1	1	1	1	-1	1	1	-1	1	0	1	1
569	1	-1	1	1	1	-1	-1	1	1	1	1	1	1	0	-1	-1	1	1	0	1	1	1	1	-1	-1	1	-1	1	1	1	1
570	1	1	1	1	1	1	-1	1	-1	-1	-1	1	1	1	-1	1	-1	1	0	1	1	-1	-1	-1	1	1	-1	1	0	-1	1
571	1	-1	1	-1	1	1	1	1	-1	1	1	1	1	0	1	-1	1	1	0	1	1	1	1	1	1	1	-1	1	0	1	1
572	1	1	1	1	1	-1	0	1	-1	1	1	1	1	0	-1	1	1	1	0	1	1	1	1	-1	1	1	-1	1	0	1	1
573	1	-1	1	1	1	-1	-1	-1	1	-1	-1	1	-1	-1	0	-1	-1	1	0	1	1	-1	1	-1	-1	-1	-1	-1	0	-1	-1
574	1	-1	1	1	1	-1	-1	-1	1	-1	-1	1	-1	0	0	-1	-1	1	0	1	1	-1	1	-1	1	-1	-1	-1	0	-1	-1
575	1	1	1	1	1	-1	1	1	-1	-1	-1	1	1	1	-1	1	-1	1	0	1	1	-1	1	1	1	1	-1	1	1	-1	1
576	1	-1	1	1	1	1	-1	1	-1	1	1	1	1	0	0	-1	1	1	0	1	1	1	1	1	1	1	1	1	1	1	1
577	1	-1	1	1	1	-1	0	1	-1	1	1	1	-1	0	1	-1	1	1	0	1	1	1	1	-1	1	0	-1	1	0	1	-1
578	1	1	1	1	1	-1	-1	1	-1	1	1	1	1	-1	-1	1	1	1	0	1	1	1	1	-1	1	0	-1	1	0	1	-1
579	1	-1	1	1	1	-1	-1	-1	1	1	1	1	-1	0	-1	-1	1	1	0	1	1	1	1	-1	-1	0	-1	1	0	1	-1
580	1	-1	1	1	1	-1	1	1	1	1	1	1	1	0	1	-1	1	1	0	1	1	1	1	1	1	1	1	1	0	1	1
581	1	-1	1	1	1	-1	-1	1	1	1	1	1	1	1	1	-1	1	1	0	1	1	1	1	1	1	1	1	1	0	1	1
582	1	-1	1	1	1	-1	-1	1	-1	1	1	1	1	0	0	-1	1	1	0	1	1	1	1	1	1	1	-1	1	0	1	1
583	1	-1	1	1	1	1	-1	1	-1	-1	-1	1	1	0	1	-1	-1	1	0	1	1	-1	-1	1	1	1	-1	1	1	-1	1
584	1	-1	1	1	1	-1	1	1	-1	-1	-1	1	1	0	-1	-1	-1	1	0	1	-1	-1	-1	1	1	1	-1	1	0	-1	1
585	1	-1	1	1	1	-1	-1	-1	-1	1	1	1	-1	-1	-1	-1	1	1	0	1	1	1	1	-1	-1	-1	-1	1	0	1	-1
586	1	1	1	1	1	-1	-1	1	-1	-1	-1	1	1	0	-1	1	-1	1	0	1	1	-1	1	-1	1	1	-1	1	1	-1	1
587	1	-1	1	1	1	-1	-1	1	-1	1	1	1	1	1	0	-1	1	1	0	1	1	1	1	-1	1	1	1	-1	0	1	1
588	1	-1	1	1	1	-1	0	-1	-1	1	1	1	-1	-1	-1	-1	1	1	0	1	1	1	1	-1	-1	0	-1	-1	0	1	-1
589	1	-1	1	1	1	-1	-1	1	-1	1	1	1	1	0	-1	-1	1	1	0	1	1	1	1	1	1	0	-1	-1	0	1	1
590	1	1	1	1	1	1	1	1	-1	1	1	1	1	0	-1	1	1	1	0	1	1	1	1	1	1	0	-1	-1	0	1	1
591	-1	-1	-1	1	-1	-1	1	1	-1	1	1	-1	-1	0	-1	-1	1	-1	1	1	1	1	1	1	1	1	-1	1	1	1	1
592	1	-1	1	1	1	-1	1	1	-1	1	1	1	1	0	1	-1	1	1	0	1	1	1	1	1	1	-1	-1	1	1	1	1
593	1	-1	1	1	1	-1	0	1	-1	1	1	1	-1	0	-1	-1	1	1	0	1	1	1	1	-1	1	1	1	1	0	1	1
594	1	1	1	-1	1	-1	1	1	-1	1	1	1	-1	0	1	1	1	1	0	1	1	1	1	1	1	1	1	1	0	1	1
595	1	-1	1	1	1	-1	0	-1	-1	1	1	1	1	1	0	-1	1	1	0	1	1	1	1	1	1	1	-1	1	0	1	1
596	1	1	1	-1	1	-1	0	-1	-1	1	1	1	1	-1	0	1	1	1	0	1	1	1	1	-1	-1	-1	-1	-1	1	1	-1
597	1	-1	1	1	1	-1	-1	1	-1	1	1	1	1	0	1	-1	1	1	0	1	1	1	1	-1	1	0	-1	1	0	1	1
598	1	-1	1	1	1	1	1	1	1	1	1	1	-1	1	0	-1	1	1	0	1	1	1	1	1	1	-1	-1	1	1	1	1
599	1	-1	1	1	1	1	1	1	-1	1	1	1	1	0	0	-1	1	1	0	1	1	1	1	1	1	1	-1	1	0	1	1
600	1	-1	1	1	1	-1	1	-1	-1	1	1	1	1	0	0	-1	1	1	0	1	1	-1	1	1	1	0	-1	1	1	1	1
601	1	-1	1	1	1	-1	-1	-1	1	1	1	1	1	0	0	-1	1	1	0	1	1	1	1	-1	1	-1	-1	-1	0	1	-1
602	1	1	1	1	1	-1	-1	1	-1	1	1	1	1	1	0	1	1	1	0	1	1	1	1	1	1	1	-1	1	0	1	1
603	-1	-1	-1	1	-1	-1	-1	1	-1	1	1	-1	1	0	1	-1	1	-1	1	1	1	1	1	1	1	1	-1	1	1	1	1
604	1	-1	1	1	1	-1	1	1	-1	1	1	1	1	0	0	-1	1	1	0	1	1	1	1	1	-1	1	-1	1	0	1	1
605	1	-1	1	1	1	-1	-1	1	-1	1	1	1	1	0	-1	-1	1	1	0	1	1	1	1	1	1	1	-1	1	0	1	1
606	1	1	1	1	1	-1	-1	1	-1	1	1	1	1	0	0	1	1	1	0	1	1	1	1	-1	1	1	1	1	0	1	1
607	1	-1	1	1	1	-1	1	1	1	1	1	1	-1	0	0	-1	1	1	0	1	1	1	1	1	1	1	1	1	0	1	1
608	1	-1	1	1	1	1	1	1	-1	1	1	1	1	1	-1	-1	1	1	0	1	1	-1	1	1	1	1	-1	1	0	1	1
609	1	-1	1	1	1	-1	-1	-1	-1	1	1	1	1	0	0	-1	1	1	0	1	1	1	1	-1	1	1	-1	1	0	1	-1
610	1	-1	1	1	1	-1	-1	1	-1	1	1	1	1	0	-1	-1	1	1	0	1	1	1	1	1	-1	0	-1	1	1	1	1
611	1	-1	1	1	1	-1	0	1	-1	1	1	1	1	0	1	-1	1	1	0	1	1	1	1	-1	-1	1	-1	1	1	1	1
612	-1	-1	-1	1	-1	-1	1	1	1	1	1	-1	1	0	1	-1	1	-1	1	1	1	1	1	1	-1	1	-1	1	1	1	1
613	1	-1	1	1	1	-1	-1	-1	-1	1	1	1	1	-1	0	-1	1	1	0	1	1	1	1	-1	1	-1	-1	1	0	1	-1
614	1	-1	1	1	1	-1	-1	1	-1	1	1	1	1	0	-1	-1	1	1	0	1	1	1	1	1	-1	1	-1	-1	1	1	1
615	1	-1	1	1	1	-1	-1	-1	1	1	1	1	-1	-1	-1	-1	1	1	0	1	1	1	1	-1	1	-1	-1	1	0	1	-1
616	-1	-1	-1	1	-1	-1	-1	1	1	1	1	-1	1	0	1	-1	1	-1	1	1	1	1	1	1	-1	1	1	-1	1	1	1
617	1	-1	1	1	1	-1	-1	-1	-1	1	1	1	-1	0	-1	-1	1	1	0	1	1	1	1	-1	1	1	-1	1	0	1	-1
618	1	-1	1	1	1	-1	0	-1	-1	1	1	1	1	-1	0	-1	1	1	0	1	1	1	1	-1	1	1	-1	1	0	1	-1
619	1	-1	1	1	1	-1	-1	-1	-1	1	1	1	1	0	-1	-1	1	1	0	1	1	1	1	-1	-1	0	-1	1	0	1	-1
620	1	-1	1	1	1	-1	1	1	-1	1	1	1	1	0	-1	-1	1	1	0	1	1	1	1	1	1	0	-1	1	0	1	1
621	1	-1	1	-1	1	1	1	1	-1	1	1	1	1	1	1	-1	1	1	0	1	1	1	1	1	1	1	1	1	0	1	1
622	-1	-1	-1	1	-1	1	1	1	-1	1	1	-1	1	0	-1	-1	1	-1	1	1	1	1	1	1	-1	1	-1	1	1	1	1
623	1	-1	1	1	1	-1	-1	-1	-1	1	1	1	1	-1	-1	-1	1	1	0	1	1	1	1	1	-1	0	-1	1	1	1	-1
624	1	-1	1	1	1	-1	-1	-1	-1	-1	-1	1	1	-1	0	-1	-1	1	0	1	1	1	1	-1	-1	1	-1	1	0	-1	-1
625	1	1	1	1	1	-1	0	0	-1	-1	-1	1	1	-1	0	1	-1	1	0	1	1	1	1	1	-1	0	-1	1	1	-1	-1
626	1	1	1	1	1	-1	-1	-1	-1	1	1	1	1	-1	-1	1	1	1	0	1	1	1	1	-1	-1	0	-1	1	0	1	-1
627	1	-1	1	1	1	-1	-1	1	-1	-1	-1	1	-1	0	-1	-1	-1	1	0	1	1	1	1	1	-1	0	-1	1	1	-1	-1
628	1	-1	1	1	1	-1	1	1	-1	1	1	1	1	0	0	-1	1	1	0	1	1	1	1	-1	1	0	-1	1	0	1	1
629	1	-1	1	1	1	-1	0	-1	1	1	1	1	-1	-1	0	-1	1	1	0	1	1	1	1	-1	-1	0	-1	1	0	1	-1
630	1	-1	1	1	1	-1	-1	-1	1	1	1	1	-1	-1	0	-1	1	1	0	1	1	1	1	-1	1	-1	-1	1	0	1	-1
631	1	-1	1	1	1	-1	1	1	1	1	1	1	1	1	0	-1	1	1	0	1	1	1	1	1	1	1	-1	1	0	1	1
632	-1	-1	-1	1	-1	1	0	1	-1	1	1	-1	1	1	0	-1	1	-1	1	1	1	1	1	1	-1	1	-1	1	1	1	1
633	1	-1	1	1	1	1	0	-1	-1	1	1	1	1	1	1	-1	1	1	0	1	1	1	1	1	1	1	-1	1	0	1	1
634	-1	1	-1	1	-1	-1	0	0	-1	1	1	-1	-1	-1	1	1	1	-1	1	1	1	1	1	1	1	-1	-1	1	0	1	-1
635	1	-1	1	1	1	-1	1	1	-1	1	1	1	-1	0	0	-1	1	1	0	1	1	1	1	-1	-1	-1	-1	1	1	1	1
636	1	-1	1	1	1	-1	0	0	1	1	1	1	-1	-1	0	-1	1	1	0	1	1	1	1	1	1	0	-1	1	0	1	-1
637	1	-1	1	1	1	-1	-1	1	-1	1	1	1	1	0	0	-1	1	1	0	1	1	1	1	1	1	1	-1	1	0	1	1
638	1	-1	1	1	1	-1	-1	1	-1	-1	-1	1	1	0	-1	-1	-1	1	0	1	-1	-1	-1	1	-1	1	1	1	1	-1	1
639	1	-1	1	1	1	-1	0	1	1	1	1	1	-1	1	0	-1	1	1	0	1	1	1	1	-1	1	1	-1	1	0	1	1
640	1	1	1	1	1	-1	-1	-1	1	1	1	1	-1	-1	0	1	1	1	0	1	1	1	1	-1	-1	0	-1	1	1	1	-1
641	-1	-1	-1	1	-1	-1	0	-1	1	1	1	-1	-1	-1	1	-1	1	-1	1	1	1	1	1	-1	1	-1	-1	1	0	1	-1
642	1	-1	1	1	1	-1	-1	1	1	1	1	1	-1	-1	-1	-1	1	1	0	1	1	1	1	-1	1	1	-1	1	0	1	-1
643	-1	-1	-1	1	-1	-1	0	1	1	1	1	-1	-1	1	0	-1	1	-1	1	1	1	1	1	-1	-1	1	-1	1	1	1	1
644	1	-1	1	1	1	-1	0	-1	1	1	1	1	1	-1	-1	-1	1	1	0	1	1	1	1	-1	1	0	-1	-1	0	1	-1
645	1	-1	1	1	1	-1	-1	1	-1	1	1	1	1	1	1	-1	1	1	0	1	1	1	1	1	1	1	1	-1	0	1	1
646	1	-1	1	1	1	-1	-1	1	1	1	1	1	-1	0	-1	-1	1	1	0	1	1	1	1	-1	-1	1	-1	1	1	1	-1
647	1	1	1	1	1	-1	-1	-1	-1	1	1	1	-1	-1	0	1	1	1	0	1	1	1	1	-1	1	-1	-1	1	0	1	-1
648	1	-1	1	1	1	-1	1	1	-1	1	1	1	-1	0	1	-1	1	1	0	1	1	1	1	1	1	1	1	1	0	1	1
649	1	-1	1	1	1	-1	0	0	-1	1	1	1	1	-1	-1	-1	1	1	0	1	1	1	1	1	-1	-1	-1	1	1	1	-1
650	1	-1	1	1	1	-1	1	-1	-1	-1	-1	1	1	1	1	-1	-1	1	0	1	1	-1	1	1	-1	1	-1	1	1	-1	1
651	1	-1	1	1	1	-1	0	0	1	1	1	1	-1	0	0	-1	1	1	0	1	1	1	1	1	1	-1	-1	1	0	1	-1
652	-1	1	-1	1	-1	-1	0	0	-1	1	1	-1	1	-1	0	1	1	-1	1	1	1	1	1	1	-1	1	-1	1	1	1	-1
653	1	1	1	1	1	-1	0	0	-1	-1	-1	1	1	-1	0	1	-1	1	0	1	1	-1	1	1	1	0	-1	1	0	-1	-1
654	1	-1	1	1	1	-1	-1	-1	1	1	1	1	-1	0	-1	-1	1	1	0	1	1	1	1	1	-1	1	-1	1	1	1	1
655	1	-1	1	-1	1	-1	-1	-1	1	1	1	1	-1	-1	0	-1	1	1	0	1	1	1	1	-1	1	-1	-1	1	0	1	-1
656	1	-1	1	1	1	-1	1	1	1	1	1	1	-1	0	0	-1	1	1	0	1	1	1	1	1	1	1	1	1	0	1	1
657	1	-1	1	1	1	-1	-1	-1	1	1	1	1	-1	0	-1	-1	1	1	0	1	1	1	1	-1	1	1	-1	1	0	1	-1
658	1	1	1	1	1	-1	0	1	-1	-1	-1	1	1	0	0	1	-1	1	0	1	1	-1	1	-1	1	1	-1	1	0	-1	1
659	1	-1	1	1	1	-1	-1	-1	1	1	1	1	-1	-1	0	-1	1	1	0	1	1	1	1	-1	-1	0	-1	1	1	1	-1
660	1	-1	1	1	1	-1	-1	-1	-1	1	1	1	1	-1	0	-1	1	1	0	1	1	1	1	1	-1	-1	-1	1	0	1	-1
661	1	1	1	1	1	-1	-1	-1	-1	-1	-1	1	1	-1	0	1	-1	1	0	1	1	-1	1	-1	-1	1	-1	1	1	-1	-1
662	1	1	1	1	1	-1	0	0	-1	-1	-1	1	-1	-1	0	1	-1	1	0	1	1	-1	1	1	-1	-1	-1	1	0	-1	-1
663	1	-1	1	1	1	-1	0	-1	-1	1	1	1	1	-1	0	-1	1	1	0	1	1	-1	1	-1	-1	-1	-1	1	0	1	-1
664	1	-1	1	1	1	1	1	1	1	1	1	1	-1	1	-1	-1	1	1	0	1	1	-1	1	1	1	1	-1	1	0	1	1
665	1	-1	1	1	1	-1	-1	-1	1	1	1	1	-1	-1	0	-1	1	1	0	1	1	1	1	-1	-1	-1	-1	1	1	1	-1
666	1	-1	1	1	1	-1	-1	1	1	1	1	1	-1	0	0	-1	1	1	0	1	1	1	1	-1	-1	1	-1	1	1	1	1
667	-1	-1	-1	1	-1	-1	1	1	1	1	1	-1	-1	0	0	-1	1	-1	1	1	1	1	1	1	-1	1	-1	-1	1	1	1
668	1	-1	1	1	1	-1	-1	1	1	1	1	1	-1	0	0	-1	1	1	0	1	1	1	1	1	1	1	-1	-1	0	1	1
669	1	-1	1	1	1	-1	-1	-1	-1	-1	-1	1	-1	-1	0	-1	-1	1	0	1	1	-1	1	-1	-1	-1	-1	1	0	-1	-1
670	1	-1	1	1	1	1	-1	1	-1	-1	-1	1	-1	1	0	-1	-1	1	0	1	1	1	1	1	1	1	-1	1	0	-1	1
671	1	1	1	1	1	-1	-1	1	-1	-1	-1	1	1	0	-1	1	-1	1	0	1	1	-1	1	-1	-1	1	-1	1	1	-1	1
672	1	-1	1	1	1	1	-1	1	-1	-1	-1	1	-1	1	-1	-1	-1	1	0	1	1	-1	1	1	1	1	-1	1	0	-1	1
673	1	-1	1	1	1	1	1	1	-1	1	1	1	1	0	1	-1	1	1	0	1	1	1	1	1	-1	-1	-1	1	1	1	1
674	1	-1	1	1	1	-1	-1	-1	-1	-1	-1	1	1	0	-1	-1	-1	1	0	1	1	-1	1	-1	-1	0	-1	1	0	-1	-1
675	1	-1	1	1	1	1	0	1	-1	1	1	1	1	0	0	-1	1	1	0	1	1	-1	1	-1	-1	1	-1	1	1	1	1
676	1	-1	1	1	1	1	-1	1	-1	-1	-1	1	1	1	-1	-1	-1	1	0	1	1	-1	1	1	1	1	-1	1	1	-1	1
677	1	-1	1	1	1	-1	0	0	1	1	1	1	-1	-1	0	-1	1	1	0	1	1	1	1	1	-1	-1	-1	1	0	1	-1
678	1	-1	1	1	1	-1	-1	-1	-1	-1	-1	1	1	-1	-1	-1	-1	1	0	1	1	1	1	-1	-1	1	-1	1	1	-1	-1
679	1	-1	1	1	1	-1	1	1	-1	-1	-1	1	1	0	-1	-1	-1	1	0	1	1	1	1	1	1	1	-1	1	0	-1	1
680	1	1	1	1	1	-1	1	1	-1	-1	-1	1	1	1	0	1	-1	1	0	1	1	-1	1	1	1	1	1	1	1	-1	1
681	1	1	1	1	1	-1	1	1	-1	1	1	1	1	1	0	1	1	1	0	1	1	1	1	1	1	1	-1	1	0	1	1
682	1	-1	1	1	1	-1	-1	1	1	1	1	1	-1	0	0	-1	1	1	0	1	1	1	1	1	1	1	-1	1	0	1	1
683	1	1	1	1	1	1	-1	1	-1	1	1	1	1	1	0	1	1	1	0	1	1	1	1	-1	1	1	-1	1	0	1	1
684	1	-1	1	1	1	-1	0	0	-1	-1	-1	1	-1	-1	0	-1	-1	1	0	1	1	-1	1	1	-1	0	-1	1	0	-1	-1
685	1	-1	1	1	1	-1	1	1	1	1	1	1	-1	0	-1	-1	1	1	0	1	1	1	1	1	1	1	-1	-1	0	1	1
686	1	1	1	1	1	-1	-1	1	-1	-1	-1	1	1	0	0	1	-1	1	0	1	1	1	1	-1	1	1	1	1	0	-1	1
687	1	-1	1	1	1	-1	-1	1	-1	1	1	1	1	0	1	-1	1	1	0	1	1	1	1	1	1	1	-1	1	0	1	1
688	1	-1	1	1	1	-1	0	0	1	-1	-1	1	-1	-1	1	-1	-1	1	0	1	1	-1	1	1	-1	-1	-1	1	0	-1	-1
689	-1	-1	-1	1	-1	-1	-1	1	1	1	1	-1	-1	0	-1	-1	1	-1	1	1	1	1	1	1	1	1	1	1	1	1	1
690	1	-1	1	1	1	-1	0	0	1	-1	-1	1	-1	-1	1	-1	-1	1	0	1	1	-1	1	1	1	-1	-1	1	0	-1	-1
691	1	-1	1	1	1	-1	-1	-1	1	1	1	1	-1	0	-1	-1	1	1	0	1	1	1	1	-1	1	0	-1	1	0	1	-1
692	1	-1	1	1	1	-1	-1	-1	1	1	1	1	1	0	0	-1	1	1	0	1	1	1	1	-1	1	1	-1	1	1	1	-1
693	1	-1	1	1	1	-1	-1	1	-1	1	1	1	1	0	0	-1	1	1	0	1	1	1	1	-1	1	0	-1	1	0	1	1
694	1	-1	1	1	1	-1	-1	-1	-1	1	1	1	-1	0	-1	-1	1	1	0	1	1	1	1	-1	-1	1	-1	1	0	1	-1
695	1	1	1	-1	1	-1	-1	-1	-1	1	1	1	1	-1	0	1	1	1	0	1	1	1	1	-1	-1	-1	-1	1	0	1	-1
696	1	-1	1	1	1	-1	-1	-1	-1	-1	-1	1	-1	-1	0	-1	-1	1	0	1	1	-1	1	-1	-1	0	-1	1	1	-1	-1
697	-1	-1	-1	1	-1	-1	-1	-1	-1	-1	-1	-1	-1	-1	1	-1	-1	-1	1	1	1	-1	1	-1	-1	0	-1	1	1	-1	-1
698	1	-1	1	-1	1	1	-1	1	-1	1	1	1	1	1	1	-1	1	1	0	1	1	1	1	1	1	1	-1	1	0	1	1
699	1	-1	1	1	1	-1	-1	1	1	-1	-1	1	-1	0	0	-1	-1	1	0	1	1	-1	1	1	1	1	1	1	1	-1	1
700	1	-1	1	1	1	-1	1	1	-1	1	1	1	1	0	-1	-1	1	1	0	1	1	1	1	1	1	0	-1	1	0	1	-1
701	1	-1	1	1	1	-1	0	0	1	1	1	1	-1	-1	0	-1	1	1	0	1	1	1	1	1	1	-1	-1	-1	0	1	-1
702	1	-1	1	1	1	-1	1	1	-1	1	1	1	1	1	-1	-1	1	1	0	1	1	1	1	1	1	1	1	-1	1	1	1
703	-1	1	-1	1	-1	1	0	-1	-1	-1	-1	-1	1	1	1	1	-1	-1	1	1	-1	-1	-1	-1	1	0	-1	-1	1	-1	1
704	1	-1	1	1	1	-1	0	0	1	1	1	1	1	-1	0	-1	1	1	0	1	1	1	1	1	1	-1	-1	1	0	1	-1
705	1	-1	1	1	1	-1	-1	1	-1	1	1	1	1	0	-1	-1	1	1	0	1	1	1	1	-1	1	0	-1	1	0	1	-1
706	1	-1	1	1	1	-1	1	1	-1	1	1	1	-1	1	0	-1	1	1	0	1	1	1	1	1	1	-1	-1	-1	1	1	1
707	1	-1	1	1	1	-1	1	1	-1	1	1	1	1	0	0	-1	1	1	0	1	1	1	1	-1	-1	0	-1	-1	1	1	1
708	-1	-1	-1	1	-1	-1	0	-1	-1	-1	-1	-1	-1	-1	1	-1	-1	-1	1	1	1	-1	-1	-1	-1	1	-1	1	1	-1	-1
709	1	-1	1	1	1	-1	-1	-1	-1	1	1	1	1	-1	0	-1	1	1	0	1	1	1	1	-1	1	0	-1	1	0	1	-1
710	1	-1	1	1	1	-1	0	1	-1	1	1	1	1	0	1	-1	1	1	0	1	1	1	1	-1	1	1	1	1	0	1	1
711	1	-1	1	1	1	-1	-1	-1	-1	-1	-1	1	1	-1	0	-1	-1	1	0	-1	1	-1	1	-1	-1	0	-1	1	0	-1	-1
712	1	-1	1	1	1	-1	1	-1	1	1	1	1	-1	-1	-1	-1	1	1	0	1	1	1	1	-1	-1	-1	-1	1	0	1	-1
713	-1	1	-1	1	-1	-1	0	1	-1	-1	-1	-1	-1	0	1	1	-1	-1	1	-1	1	-1	1	-1	-1	-1	1	1	1	-1	1
714	1	-1	1	1	1	-1	1	1	1	1	1	1	-1	0	1	-1	1	1	0	1	1	1	1	1	1	1	-1	1	0	1	1
715	1	-1	1	1	1	-1	1	1	1	1	1	1	-1	-1	0	-1	1	1	0	1	1	1	1	1	-1	-1	-1	-1	0	1	-1
716	1	1	1	1	1	1	-1	1	-1	1	1	1	1	0	0	1	1	1	0	1	1	1	1	-1	-1	1	-1	1	1	1	1
717	1	-1	1	1	1	-1	-1	-1	1	1	1	1	-1	0	0	-1	1	1	0	1	1	1	1	1	-1	1	-1	-1	1	1	-1
718	1	-1	1	1	1	1	1	1	-1	1	1	1	1	0	1	-1	1	1	0	1	1	1	1	1	-1	1	-1	1	0	1	1
719	1	-1	1	1	1	-1	-1	1	1	1	1	1	-1	0	-1	-1	1	1	0	1	1	1	1	-1	-1	0	-1	1	0	1	-1
720	1	-1	1	1	1	-1	-1	-1	1	1	1	1	-1	-1	0	-1	1	1	0	1	1	1	1	-1	-1	0	-1	1	0	1	-1
721	1	-1	1	1	1	-1	0	0	1	-1	-1	1	-1	-1	-1	-1	-1	1	0	-1	1	-1	1	1	-1	1	-1	1	1	-1	-1
722	1	-1	1	1	1	-1	0	1	-1	1	1	1	-1	0	-1	-1	1	1	0	1	1	1	1	1	-1	1	-1	1	1	1	1
723	1	-1	1	1	1	-1	1	1	-1	1	1	1	-1	0	0	-1	1	1	0	1	1	1	1	1	1	1	1	1	0	1	1
724	1	-1	1	-1	1	-1	-1	-1	1	1	1	1	-1	-1	0	-1	1	1	0	1	1	1	1	-1	-1	-1	-1	-1	0	1	-1
725	1	-1	1	1	1	-1	-1	-1	1	1	1	1	-1	-1	-1	-1	1	1	0	1	1	1	1	-1	-1	0	-1	-1	0	1	-1
726	1	-1	1	1	1	-1	1	1	1	1	1	1	-1	0	-1	-1	1	1	0	1	1	1	1	1	1	-1	-1	1	0	1	1
727	1	-1	1	1	1	-1	0	0	1	1	1	1	-1	-1	0	-1	1	1	0	1	1	1	1	1	1	1	-1	-1	0	1	-1
728	1	-1	1	1	1	-1	1	1	-1	1	1	1	1	0	0	-1	1	1	0	1	1	1	1	1	1	1	1	-1	0	1	1
729	1	-1	1	1	1	-1	-1	-1	-1	1	1	1	1	-1	-1	-1	1	1	0	1	1	1	1	-1	1	1	-1	1	0	1	-1
730	1	-1	1	1	1	-1	0	1	1	1	1	1	-1	1	-1	-1	1	1	0	1	1	1	1	-1	-1	1	-1	1	1	1	1
731	1	-1	1	1	1	-1	1	1	1	1	1	1	-1	0	-1	-1	1	1	0	1	1	1	1	1	1	-1	1	1	0	1	1
732	1	-1	1	1	1	-1	-1	-1	-1	1	1	1	1	-1	-1	-1	1	1	0	1	1	1	1	-1	-1	-1	-1	1	1	1	-1
733	1	-1	1	1	1	1	-1	1	1	1	1	1	-1	0	1	-1	1	1	0	1	1	1	1	1	-1	1	-1	1	1	1	1
734	1	-1	1	1	1	-1	-1	1	-1	1	1	1	1	0	0	-1	1	1	0	1	1	1	1	1	1	0	-1	1	0	1	1
735	1	1	1	1	1	-1	-1	-1	1	1	1	1	1	0	0	1	1	1	0	1	1	1	1	1	-1	1	-1	-1	1	1	-1
736	-1	-1	-1	1	-1	-1	0	0	-1	-1	-1	-1	-1	-1	1	-1	-1	-1	1	-1	1	-1	1	1	-1	-1	-1	1	1	-1	-1
737	1	-1	1	1	1	-1	1	1	-1	1	1	1	1	0	0	-1	1	1	0	1	1	1	1	1	1	0	-1	1	0	1	1
738	1	-1	1	1	1	-1	-1	1	-1	1	1	1	1	0	0	-1	1	1	0	1	1	1	1	-1	-1	1	1	1	1	1	1
739	1	-1	1	1	1	-1	-1	1	-1	1	1	1	1	0	0	-1	1	1	0	1	1	1	1	-1	1	0	-1	1	0	1	-1
740	1	1	1	1	1	-1	0	1	-1	1	1	1	1	1	0	1	1	1	0	1	1	1	1	-1	1	1	-1	1	0	1	1
741	1	-1	1	1	1	-1	-1	-1	-1	1	1	1	1	0	-1	-1	1	1	0	1	1	1	1	-1	-1	-1	1	1	1	1	-1
742	1	-1	1	1	1	-1	-1	-1	-1	1	1	1	1	0	0	-1	1	1	0	1	1	1	1	-1	1	0	-1	1	0	1	-1
743	1	-1	1	1	1	-1	0	1	-1	-1	-1	1	1	0	-1	-1	-1	1	0	-1	1	-1	-1	-1	-1	1	1	1	1	-1	1
744	1	-1	1	1	1	-1	-1	1	-1	-1	-1	1	1	-1	1	-1	-1	1	0	-1	1	-1	-1	1	-1	1	-1	1	1	-1	1
745	1	-1	1	1	1	-1	1	1	1	-1	-1	1	-1	0	1	-1	-1	1	0	-1	1	-1	-1	1	-1	1	-1	1	1	-1	-1
746	-1	-1	-1	1	-1	-1	1	1	1	1	1	-1	-1	0	1	-1	1	-1	1	1	1	1	1	1	-1	-1	-1	1	0	1	1
747	1	-1	1	1	1	-1	1	1	-1	1	1	1	1	0	0	-1	1	1	0	1	1	1	1	1	-1	0	-1	1	0	1	-1
748	-1	-1	-1	1	-1	-1	0	-1	-1	-1	-1	-1	-1	-1	1	-1	-1	-1	1	-1	1	-1	1	-1	-1	0	-1	1	1	-1	-1
749	1	-1	1	1	1	-1	-1	1	-1	-1	-1	1	1	0	-1	-1	-1	1	0	-1	1	-1	1	-1	-1	1	1	1	1	-1	1
750	-1	-1	-1	1	-1	-1	0	1	-1	1	1	-1	1	0	0	-1	1	-1	1	1	1	1	1	1	-1	1	-1	1	1	1	1
751	1	-1	1	1	1	-1	1	1	-1	-1	-1	1	1	1	-1	-1	-1	1	0	-1	1	-1	1	1	1	1	-1	-1	0	-1	1
752	1	-1	1	1	1	-1	-1	-1	-1	1	1	1	-1	0	-1	-1	1	1	0	1	1	1	1	1	1	-1	1	1	0	1	-1
753	1	-1	1	1	1	-1	-1	1	1	1	1	1	1	0	0	-1	1	1	0	1	1	1	1	1	-1	-1	-1	1	1	1	1
754	1	-1	1	1	1	-1	-1	1	-1	1	1	1	-1	0	-1	-1	1	1	0	1	1	1	1	-1	1	1	-1	1	0	1	-1
755	1	-1	1	1	1	-1	-1	1	-1	-1	-1	1	1	1	-1	-1	-1	1	0	-1	1	-1	-1	-1	-1	1	1	1	0	-1	1
756	1	-1	1	1	1	-1	0	1	1	1	1	1	-1	-1	-1	-1	1	1	0	1	1	1	1	-1	-1	0	-1	1	0	1	-1
757	1	-1	1	1	1	-1	1	1	1	-1	-1	1	-1	1	-1	-1	-1	1	0	-1	1	-1	-1	1	1	1	-1	1	0	-1	1
758	1	-1	1	-1	1	1	1	1	-1	1	1	1	1	1	1	-1	1	1	0	1	1	1	1	1	1	1	-1	1	0	1	1
759	1	-1	1	1	1	-1	0	1	-1	1	1	1	1	0	-1	-1	1	1	0	1	1	1	1	-1	1	1	-1	1	0	1	1
760	1	1	1	1	1	-1	1	1	-1	1	1	1	1	1	-1	1	1	1	0	1	1	1	1	1	1	1	1	-1	0	1	1
761	1	-1	1	1	1	-1	-1	-1	-1	-1	-1	1	1	-1	0	-1	-1	1	0	-1	1	-1	-1	-1	-1	0	-1	1	1	-1	-1
762	1	1	1	1	1	-1	0	1	-1	1	1	1	1	1	1	1	1	1	0	1	1	1	1	-1	1	1	1	-1	0	1	1
763	1	1	1	1	1	1	-1	1	-1	-1	-1	1	1	0	-1	1	-1	1	0	-1	-1	-1	-1	1	-1	1	-1	1	1	-1	1
764	1	1	1	1	1	-1	0	1	-1	1	1	1	1	0	-1	1	1	1	0	1	1	1	1	-1	1	1	-1	1	0	1	1
765	1	-1	1	1	1	-1	1	-1	-1	1	1	1	1	-1	-1	-1	1	1	0	1	1	1	1	1	1	0	-1	1	0	1	-1
766	1	-1	1	1	1	-1	1	-1	-1	1	1	1	-1	-1	0	-1	1	1	0	1	1	1	1	1	1	-1	-1	1	0	1	-1
767	1	-1	1	1	1	1	0	1	1	-1	-1	1	-1	1	-1	-1	-1	1	0	-1	-1	-1	-1	-1	-1	1	-1	1	1	-1	1
768	1	-1	1	1	1	-1	-1	-1	-1	1	1	1	-1	0	0	-1	1	1	0	1	1	1	1	-1	-1	-1	1	1	1	1	-1
769	1	-1	1	1	1	-1	1	1	1	1	1	1	-1	-1	-1	-1	1	1	0	1	1	1	1	1	1	-1	-1	1	0	1	-1
770	1	-1	1	1	1	-1	-1	-1	1	1	1	1	1	0	-1	-1	1	1	0	1	1	1	1	-1	-1	1	-1	1	0	1	-1
771	1	-1	1	1	1	-1	1	1	-1	1	1	1	-1	0	0	-1	1	1	0	1	1	1	1	1	1	1	1	1	0	1	1
772	1	-1	1	1	1	-1	0	0	1	1	1	1	-1	0	0	-1	1	1	0	1	1	1	1	1	-1	-1	1	1	0	1	-1
773	1	-1	1	1	1	-1	-1	1	1	1	1	1	-1	0	-1	-1	1	1	0	1	1	1	1	-1	-1	1	-1	1	0	1	-1
774	1	-1	1	1	1	-1	0	-1	-1	1	1	1	-1	-1	0	-1	1	1	0	1	1	1	1	-1	-1	1	-1	-1	0	1	-1
775	1	1	1	1	1	-1	0	1	-1	1	1	1	1	0	1	1	1	1	0	1	1	1	1	-1	1	1	-1	1	0	1	1
776	1	-1	1	1	1	-1	0	0	1	1	1	1	-1	1	-1	-1	1	1	0	1	1	1	1	1	-1	-1	-1	-1	1	1	-1
777	1	1	1	1	1	-1	-1	1	-1	1	1	1	1	0	1	1	1	1	0	1	1	1	1	1	1	1	-1	1	0	1	1
778	1	-1	1	1	1	-1	1	1	-1	1	1	1	1	0	-1	-1	1	1	0	1	1	1	1	1	1	1	-1	1	0	1	1
779	1	-1	1	1	1	1	1	1	1	-1	-1	1	-1	1	0	-1	-1	1	0	-1	1	-1	-1	1	1	1	-1	1	0	-1	1
780	1	1	1	1	1	-1	0	0	-1	1	1	1	1	-1	0	1	1	1	0	1	1	1	1	1	-1	0	-1	1	0	1	-1
781	1	-1	1	1	1	-1	1	1	-1	1	1	1	1	0	-1	-1	1	1	0	1	1	1	1	1	-1	0	-1	1	0	1	-1
782	1	-1	1	1	1	-1	1	1	-1	1	1	1	-1	1	0	-1	1	1	0	1	1	1	1	1	1	1	-1	1	0	1	1
783	1	-1	1	1	1	-1	-1	-1	-1	1	1	1	-1	-1	-1	-1	1	1	0	1	1	1	1	-1	-1	-1	-1	1	0	1	-1
784	1	-1	1	1	1	-1	0	-1	1	1	1	1	-1	-1	-1	-1	1	1	0	1	1	1	1	-1	-1	-1	-1	-1	1	1	-1
785	1	-1	1	1	1	-1	0	-1	-1	-1	-1	1	1	-1	0	-1	-1	1	0	-1	1	-1	-1	-1	-1	-1	-1	1	0	-1	-1
786	1	-1	1	1	1	-1	0	-1	1	1	1	1	-1	0	-1	-1	1	1	0	1	1	1	1	-1	-1	1	-1	1	1	1	1
787	1	-1	1	1	1	-1	-1	-1	-1	1	1	1	-1	1	0	-1	1	1	0	1	1	1	1	-1	-1	-1	-1	-1	1	1	-1
788	1	-1	1	1	1	-1	-1	1	-1	1	1	1	1	0	-1	-1	1	1	0	1	1	1	1	-1	1	0	-1	1	0	1	1
789	1	-1	1	-1	1	-1	1	1	-1	1	1	1	1	0	1	-1	1	1	0	1	1	1	1	1	1	1	1	1	0	1	1
790	1	-1	1	1	1	-1	-1	-1	1	1	1	1	-1	0	-1	-1	1	1	0	1	1	1	1	-1	1	1	-1	-1	0	1	-1
791	1	-1	1	1	1	-1	-1	-1	1	1	1	1	-1	-1	0	-1	1	1	0	1	1	1	1	-1	-1	-1	-1	-1	1	1	-1
792	1	-1	1	1	1	-1	1	1	-1	1	1	1	1	0	0	-1	1	1	0	1	1	1	1	1	1	0	-1	1	0	1	1
793	1	1	1	1	1	-1	1	1	-1	1	1	1	1	0	0	1	1	1	0	1	1	1	1	1	1	-1	1	1	0	1	1
794	1	-1	1	1	1	-1	-1	-1	1	1	1	1	-1	-1	-1	-1	1	1	0	1	1	1	1	-1	-1	0	-1	1	1	1	-1
795	1	-1	1	1	1	-1	1	1	1	1	1	1	-1	-1	-1	-1	1	1	0	1	1	1	1	1	-1	-1	-1	1	1	1	-1
796	1	1	1	1	1	-1	-1	-1	-1	1	1	1	1	-1	0	1	1	1	0	1	1	1	1	-1	1	-1	-1	1	0	1	-1
797	1	-1	1	1	1	-1	0	-1	-1	1	1	1	-1	1	1	-1	1	1	0	1	1	1	1	-1	-1	-1	-1	1	1	1	1
798	1	-1	1	1	1	-1	0	0	-1	1	1	1	1	-1	0	-1	1	1	0	1	1	1	1	1	1	-1	-1	1	0	1	-1
799	-1	-1	-1	1	-1	-1	1	-1	-1	1	1	-1	1	0	0	-1	1	-1	1	1	1	1	1	1	1	1	1	1	1	1	1
800	1	-1	1	1	1	1	-1	1	1	-1	-1	1	-1	0	1	-1	-1	1	0	-1	1	-1	-1	1	1	1	-1	1	1	-1	1
801	1	-1	1	1	1	-1	-1	1	-1	1	1	1	-1	0	-1	-1	1	1	0	1	1	1	1	-1	1	0	-1	-1	0	1	-1
802	1	-1	1	1	1	-1	0	-1	-1	1	1	1	1	-1	0	-1	1	1	0	1	1	1	1	-1	1	0	-1	-1	1	1	-1
803	1	-1	1	1	1	-1	-1	-1	1	1	1	1	-1	-1	-1	-1	1	1	0	1	1	1	1	-1	1	0	-1	-1	0	1	-1
804	1	-1	1	1	1	-1	1	1	-1	1	1	1	1	1	0	-1	1	1	0	1	1	1	1	1	1	0	-1	1	0	1	1
805	1	-1	1	-1	1	-1	1	1	1	1	1	1	1	0	1	-1	1	1	0	1	1	1	1	1	1	1	1	1	0	1	1
806	1	-1	1	-1	1	1	-1	1	1	1	1	1	-1	1	1	-1	1	1	0	1	1	1	1	1	1	1	1	1	0	1	1
807	-1	-1	-1	1	-1	-1	0	-1	1	-1	-1	-1	-1	-1	1	-1	-1	-1	1	-1	1	-1	-1	-1	-1	-1	-1	-1	1	-1	-1
808	1	-1	1	1	1	-1	1	1	-1	1	1	1	1	1	0	-1	1	1	0	1	1	1	1	1	1	1	1	1	0	1	1
809	1	-1	1	1	1	-1	0	-1	1	1	1	1	-1	-1	-1	-1	1	1	0	1	1	1	1	-1	-1	0	-1	-1	0	1	-1
810	1	-1	1	1	1	-1	-1	-1	1	1	1	1	-1	-1	-1	-1	1	1	0	1	1	1	1	-1	-1	-1	-1	-1	1	1	-1
811	-1	-1	-1	1	-1	-1	-1	1	-1	1	1	-1	1	1	0	-1	1	-1	1	1	1	1	1	1	1	1	-1	1	1	1	1
812	1	-1	1	1	1	-1	1	-1	1	1	1	1	-1	0	-1	-1	1	1	0	1	1	1	1	-1	-1	1	-1	1	0	1	-1
813	1	-1	1	1	1	-1	-1	-1	-1	-1	-1	1	1	0	1	-1	-1	1	0	-1	1	-1	-1	1	1	0	-1	1	1	-1	1
814	1	1	1	1	1	-1	-1	-1	-1	1	1	1	1	-1	-1	1	1	1	0	1	1	1	1	-1	-1	-1	-1	1	0	1	-1
815	1	-1	1	1	1	-1	0	0	1	-1	-1	1	1	-1	0	-1	-1	1	0	-1	1	-1	-1	1	1	0	-1	-1	0	-1	-1
816	1	-1	1	1	1	-1	1	1	-1	1	1	1	-1	1	-1	-1	1	1	0	1	1	1	1	1	1	1	-1	-1	0	1	1
817	1	-1	1	1	1	-1	-1	-1	1	-1	-1	1	-1	0	0	-1	-1	1	0	-1	-1	-1	-1	-1	1	-1	-1	1	0	-1	-1
818	1	-1	1	1	1	1	-1	1	-1	-1	-1	1	1	1	1	-1	-1	1	0	-1	-1	-1	-1	1	1	1	-1	1	1	-1	1
819	1	-1	1	1	1	1	1	1	-1	1	1	1	1	1	1	-1	1	1	0	1	1	1	1	1	1	1	-1	1	0	1	1
820	1	-1	1	1	1	-1	1	1	-1	1	1	1	1	1	0	-1	1	1	0	1	1	1	1	1	1	0	-1	1	0	1	1
821	1	-1	1	1	1	-1	0	1	-1	1	1	1	1	0	1	-1	1	1	0	1	1	1	1	-1	1	1	1	1	1	1	1
822	1	-1	1	1	1	1	-1	1	-1	1	1	1	1	0	0	-1	1	1	0	1	1	1	1	1	1	1	-1	1	1	1	1
823	-1	-1	-1	1	-1	-1	0	1	-1	1	1	-1	1	1	1	-1	1	-1	1	1	1	1	1	1	1	1	-1	1	1	1	1
824	1	-1	1	1	1	-1	0	0	-1	1	1	1	1	-1	0	-1	1	1	0	1	1	1	1	1	1	-1	-1	1	0	1	-1
825	1	-1	1	1	1	1	-1	1	-1	-1	-1	1	-1	1	1	-1	-1	1	0	-1	-1	-1	-1	1	1	1	-1	1	1	-1	1
826	1	-1	1	1	1	-1	1	1	1	1	1	1	-1	0	-1	-1	1	1	0	1	1	1	1	1	1	0	-1	1	0	1	1
827	1	-1	1	1	1	1	0	1	-1	1	1	1	1	1	0	-1	1	1	0	1	1	1	1	1	1	1	-1	1	1	1	1
828	1	1	1	1	1	-1	-1	1	-1	1	1	1	1	0	1	1	1	1	0	1	1	1	1	1	1	1	1	1	0	1	1
829	1	-1	1	1	1	-1	0	-1	-1	1	1	1	-1	-1	1	-1	1	1	0	1	1	1	1	-1	-1	-1	-1	1	1	1	-1
830	1	-1	1	1	1	-1	-1	1	-1	1	1	1	1	0	-1	-1	1	1	0	1	1	1	1	1	1	1	-1	1	0	1	1
831	1	1	1	-1	1	-1	-1	-1	-1	1	1	1	1	0	1	1	1	1	0	1	1	1	1	1	1	1	-1	1	0	1	1
832	1	-1	1	1	1	-1	-1	-1	-1	1	1	1	1	-1	-1	-1	1	1	0	1	1	1	1	-1	-1	0	-1	1	0	1	-1
833	1	-1	1	1	1	-1	-1	1	-1	1	1	1	-1	1	1	-1	1	1	0	1	1	1	1	1	1	1	-1	1	0	1	1
834	1	-1	1	1	1	-1	-1	-1	-1	1	1	1	1	-1	0	-1	1	1	0	1	1	1	1	-1	-1	1	-1	1	1	1	-1
835	1	-1	1	1	1	-1	-1	-1	1	1	1	1	-1	-1	0	-1	1	1	0	1	1	1	1	1	-1	-1	-1	-1	1	1	-1
836	1	-1	1	1	1	-1	-1	1	-1	1	1	1	1	0	0	-1	1	1	0	1	1	1	1	-1	1	1	1	-1	0	1	1
837	1	1	1	1	1	-1	-1	-1	-1	1	1	1	1	-1	-1	1	1	1	0	1	1	1	1	-1	-1	-1	-1	-1	1	1	-1
838	1	1	1	1	1	1	-1	1	-1	1	1	1	1	0	0	1	1	1	0	1	1	1	1	1	1	1	1	-1	0	1	1
839	1	-1	1	1	1	-1	0	-1	1	1	1	1	1	-1	-1	-1	1	1	0	1	1	1	1	-1	-1	0	-1	-1	0	1	-1
840	1	-1	1	1	1	-1	0	0	-1	-1	-1	1	-1	-1	-1	-1	-1	1	0	-1	-1	-1	-1	1	-1	1	-1	1	1	-1	-1
841	-1	-1	-1	1	-1	-1	-1	-1	1	-1	-1	-1	-1	-1	1	-1	-1	-1	1	-1	1	-1	-1	1	-1	1	-1	1	1	-1	-1
842	1	-1	1	1	1	-1	1	1	-1	1	1	1	1	0	1	-1	1	1	0	1	1	1	1	1	1	1	-1	1	0	1	1
843	1	-1	1	1	1	1	-1	1	-1	1	1	1	1	0	1	-1	1	1	0	1	1	1	1	1	-1	1	-1	1	1	1	1
844	1	-1	1	1	1	1	1	1	-1	1	1	1	1	1	1	-1	1	1	0	1	1	1	1	1	-1	-1	1	1	1	1	1
845	1	-1	1	1	1	-1	-1	1	-1	1	1	1	1	1	1	-1	1	1	0	1	1	1	1	1	-1	1	-1	1	1	1	1
846	1	-1	1	-1	1	-1	1	1	1	1	1	1	-1	1	1	-1	1	1	0	1	1	1	1	1	1	1	-1	1	0	1	1
847	1	-1	1	1	1	-1	-1	-1	-1	1	1	1	1	1	0	-1	1	1	0	1	1	1	1	-1	-1	1	-1	-1	0	1	-1
848	1	-1	1	1	1	-1	1	1	1	1	1	1	1	0	0	-1	1	1	0	1	1	1	1	1	1	1	1	1	0	1	1
849	1	-1	1	1	1	-1	0	0	1	1	1	1	-1	-1	-1	-1	1	1	0	1	1	1	1	1	1	-1	-1	1	0	1	-1
850	-1	-1	-1	1	-1	-1	1	1	-1	1	1	-1	-1	0	-1	-1	1	-1	1	1	1	1	1	1	-1	1	1	-1	1	1	1
851	1	-1	1	1	1	-1	1	1	1	1	1	1	-1	1	0	-1	1	1	0	1	1	1	1	1	1	-1	-1	1	0	1	1
852	1	-1	1	1	1	-1	0	1	-1	1	1	1	-1	0	1	-1	1	1	0	1	1	1	1	-1	-1	1	1	1	1	1	1
853	1	1	1	1	1	-1	-1	1	-1	1	1	1	1	0	0	1	1	1	0	1	1	1	1	1	-1	1	-1	1	0	1	1
854	1	-1	1	1	1	-1	1	1	-1	1	1	1	1	0	0	-1	1	1	0	1	1	1	1	1	-1	0	-1	1	0	1	1
855	1	-1	1	1	1	-1	-1	1	1	1	1	1	-1	-1	-1	-1	1	1	0	1	1	1	1	-1	-1	-1	-1	1	0	1	-1
856	1	-1	1	1	1	-1	1	1	-1	1	1	1	1	1	1	-1	1	1	0	1	1	1	1	1	-1	1	1	1	0	1	1
857	1	-1	1	1	1	-1	-1	-1	-1	1	1	1	-1	-1	0	-1	1	1	0	1	1	1	1	-1	-1	-1	-1	1	0	1	-1
858	1	-1	1	1	1	-1	-1	1	-1	-1	-1	1	1	0	0	-1	-1	1	0	-1	1	-1	-1	1	-1	1	-1	1	1	-1	1
859	1	-1	1	1	1	-1	0	0	1	-1	-1	1	-1	-1	0	-1	-1	1	0	-1	1	-1	-1	1	-1	0	-1	1	0	-1	-1
860	1	-1	1	1	1	-1	0	0	-1	1	1	1	1	-1	-1	-1	1	1	0	1	1	1	1	1	-1	-1	-1	1	0	1	-1
861	1	-1	1	1	1	-1	1	1	1	-1	-1	1	-1	0	0	-1	-1	1	0	-1	1	-1	-1	1	1	-1	-1	1	0	-1	1
862	1	-1	1	1	1	-1	1	1	1	1	1	1	-1	1	1	-1	1	1	0	1	1	1	1	1	1	1	-1	1	0	1	1
863	-1	1	-1	1	-1	-1	-1	1	-1	1	1	-1	1	0	0	1	1	-1	1	1	1	1	1	-1	-1	1	-1	1	1	1	1
864	1	-1	1	1	1	-1	1	1	1	1	1	1	-1	-1	0	-1	1	1	0	1	1	1	1	1	-1	-1	-1	1	1	1	-1
865	1	-1	1	1	1	-1	-1	-1	1	1	1	1	-1	1	-1	-1	1	1	0	1	1	1	1	1	1	-1	-1	1	0	1	-1
866	1	-1	1	1	1	-1	0	1	1	1	1	1	-1	0	0	-1	1	1	0	1	1	1	1	-1	-1	0	1	1	1	1	1
867	-1	-1	-1	1	-1	-1	0	1	1	1	1	-1	-1	1	1	-1	1	-1	1	1	1	1	1	1	-1	1	-1	1	1	1	1
868	1	-1	1	1	1	-1	-1	-1	-1	1	1	1	1	1	-1	-1	1	1	0	1	1	1	1	-1	1	-1	-1	-1	0	1	-1
869	1	-1	1	1	1	-1	0	0	-1	1	1	1	1	0	0	-1	1	1	0	1	1	1	1	1	-1	-1	-1	1	0	1	-1
870	1	1	1	1	1	-1	0	-1	1	1	1	1	-1	0	-1	1	1	1	0	1	1	1	1	-1	-1	0	-1	1	0	1	-1
871	1	-1	1	1	1	-1	1	1	1	1	1	1	-1	0	-1	-1	1	1	0	1	1	1	1	1	1	1	1	-1	0	1	1
872	1	-1	1	1	1	-1	0	1	-1	1	1	1	1	1	0	-1	1	1	0	1	1	1	1	-1	1	0	-1	1	0	1	1
873	1	-1	1	1	1	-1	1	1	1	1	1	1	-1	0	0	-1	1	1	0	1	1	1	1	1	1	1	1	-1	0	1	1
874	1	-1	1	1	1	1	0	-1	-1	1	1	1	1	1	-1	-1	1	1	0	1	1	1	1	-1	1	0	-1	1	0	1	1
875	1	-1	1	1	1	-1	-1	1	1	1	1	1	-1	1	-1	-1	1	1	0	1	1	1	1	1	1	-1	-1	1	0	1	1
876	-1	1	-1	1	-1	-1	-1	1	-1	1	1	-1	1	1	-1	1	1	-1	1	1	1	1	1	1	-1	1	-1	1	1	1	1
877	-1	-1	-1	1	-1	1	-1	1	-1	1	1	-1	1	1	-1	-1	1	-1	1	1	1	1	1	1	-1	1	-1	1	1	1	1
878	1	-1	1	1	1	-1	-1	-1	-1	1	1	1	1	-1	0	-1	1	1	0	1	1	1	1	-1	-1	-1	-1	1	0	1	-1
879	1	-1	1	1	1	-1	-1	-1	1	1	1	1	-1	-1	-1	-1	1	1	0	1	1	1	1	1	1	-1	-1	1	0	1	-1
880	1	-1	1	1	1	-1	-1	-1	1	1	1	1	1	0	-1	-1	1	1	0	1	1	1	1	1	-1	1	-1	1	1	1	-1
881	1	-1	1	1	1	1	1	1	-1	-1	-1	1	1	1	0	-1	-1	1	0	-1	1	-1	-1	1	-1	1	-1	1	0	-1	1
882	1	-1	1	1	1	1	0	-1	-1	1	1	1	-1	1	1	-1	1	1	0	1	1	1	1	-1	-1	1	-1	1	1	1	1
883	1	-1	1	1	1	-1	-1	1	-1	1	1	1	-1	0	-1	-1	1	1	0	1	1	1	1	1	-1	1	-1	1	0	1	1
884	-1	-1	-1	1	-1	-1	-1	1	-1	1	1	-1	1	0	0	-1	1	-1	1	1	1	1	1	1	-1	1	-1	1	1	1	1
885	1	-1	1	1	1	-1	-1	-1	1	1	1	1	1	0	0	-1	1	1	0	1	1	1	1	1	-1	1	-1	1	1	1	-1
886	-1	-1	-1	1	-1	-1	-1	1	-1	1	1	-1	1	1	1	-1	1	-1	1	1	1	1	1	1	-1	1	1	1	1	1	1
887	1	-1	1	1	1	-1	0	-1	-1	1	1	1	1	0	0	-1	1	1	0	1	1	1	1	-1	1	1	-1	1	0	1	1
888	1	-1	1	1	1	-1	0	-1	1	1	1	1	-1	-1	0	-1	1	1	0	1	1	1	1	-1	1	-1	-1	1	0	1	-1
889	1	-1	1	1	1	-1	0	0	-1	1	1	1	1	-1	-1	-1	1	1	0	1	1	1	1	1	-1	-1	-1	1	1	1	-1
890	1	-1	1	1	1	1	0	1	-1	1	1	1	1	1	1	-1	1	1	0	1	1	1	1	-1	1	1	-1	1	0	1	1
891	1	-1	1	1	1	-1	0	1	-1	1	1	1	1	1	0	-1	1	1	0	1	1	1	1	-1	1	1	-1	1	0	1	1
892	1	-1	1	1	1	-1	1	-1	1	-1	-1	1	-1	0	-1	-1	-1	1	0	-1	1	-1	-1	1	-1	1	-1	1	1	-1	-1
893	1	-1	1	1	1	-1	1	1	-1	-1	-1	1	1	1	1	-1	-1	1	0	-1	1	-1	-1	1	-1	1	-1	1	1	-1	1
894	1	1	1	1	1	-1	-1	1	-1	1	1	1	-1	1	0	1	1	1	0	1	1	1	1	-1	-1	-1	-1	1	1	1	1
895	1	-1	1	1	1	-1	-1	1	1	1	1	1	-1	0	-1	-1	1	1	0	1	1	1	1	-1	1	0	-1	-1	0	1	-1
896	1	-1	1	1	1	1	0	-1	-1	1	1	1	1	0	0	-1	1	1	0	1	1	1	1	1	1	1	-1	1	0	1	1
897	1	-1	1	1	1	-1	-1	-1	1	1	1	1	-1	0	-1	-1	1	1	0	1	1	1	1	-1	-1	0	-1	1	1	1	-1
898	1	-1	1	1	1	1	-1	1	-1	1	1	1	1	1	1	-1	1	1	0	1	1	1	1	1	1	1	-1	1	0	1	1
899	1	-1	1	1	1	-1	-1	-1	1	-1	-1	1	-1	-1	0	-1	-1	1	0	-1	1	-1	-1	-1	-1	-1	-1	1	0	-1	-1
900	-1	-1	-1	1	-1	-1	-1	1	-1	1	1	-1	1	0	0	-1	1	-1	1	1	1	1	1	-1	-1	1	1	1	1	1	1
901	1	-1	1	1	1	-1	1	-1	1	1	1	1	-1	0	1	-1	1	1	0	1	1	1	1	1	-1	1	-1	1	1	1	-1
902	1	-1	1	1	1	-1	1	-1	1	1	1	1	-1	-1	-1	-1	1	1	0	1	1	1	1	1	-1	0	-1	1	0	1	-1
903	1	-1	1	1	1	-1	-1	-1	-1	1	1	1	1	0	-1	-1	1	1	0	1	1	1	1	1	-1	-1	-1	1	1	1	-1
904	-1	-1	-1	1	-1	-1	0	-1	-1	-1	-1	-1	1	-1	1	-1	-1	-1	1	-1	1	-1	-1	-1	-1	-1	-1	1	1	-1	-1
905	1	-1	1	1	1	-1	-1	-1	1	1	1	1	-1	-1	-1	-1	1	1	0	1	1	1	1	-1	-1	-1	-1	-1	1	1	-1
906	1	-1	1	1	1	-1	0	1	-1	1	1	1	1	0	1	-1	1	1	0	1	1	1	1	-1	-1	1	-1	1	1	1	1
907	1	-1	1	1	1	-1	0	-1	1	-1	-1	1	-1	-1	0	-1	-1	1	0	-1	1	-1	-1	1	-1	0	-1	-1	1	-1	-1
908	1	-1	1	1	1	1	1	-1	-1	1	1	1	1	1	0	-1	1	1	0	1	1	1	1	1	-1	-1	-1	1	1	1	1
909	1	-1	1	1	1	1	0	1	-1	1	1	1	1	1	-1	-1	1	1	0	1	1	1	1	-1	1	0	-1	1	0	1	1
910	1	-1	1	1	1	-1	-1	-1	1	1	1	1	1	0	0	-1	1	1	0	1	1	1	1	-1	-1	1	-1	1	1	1	-1
911	1	-1	1	1	1	-1	0	0	1	1	1	1	-1	-1	0	-1	1	1	0	1	1	1	1	1	-1	-1	-1	1	0	1	-1
912	-1	-1	-1	1	-1	-1	0	1	-1	1	1	-1	1	0	-1	-1	1	-1	1	1	1	1	1	-1	-1	1	1	1	1	1	1
913	1	1	1	1	1	-1	0	0	1	1	1	1	-1	-1	0	1	1	1	0	1	1	1	1	1	-1	0	-1	1	0	1	-1
914	1	1	1	1	1	-1	0	0	-1	1	1	1	1	-1	0	1	1	1	0	1	1	1	1	1	-1	-1	-1	1	1	1	-1
915	1	1	1	1	1	1	1	1	1	-1	-1	1	-1	0	-1	1	-1	1	0	-1	-1	-1	-1	1	-1	1	1	1	1	-1	1
916	1	-1	1	1	1	-1	-1	-1	1	1	1	1	-1	0	-1	-1	1	1	0	1	1	1	1	1	1	0	-1	-1	0	1	-1
917	1	-1	1	1	1	-1	1	-1	1	1	1	1	-1	-1	-1	-1	1	1	0	1	1	1	1	1	1	-1	-1	-1	0	1	-1
918	-1	-1	-1	1	-1	-1	-1	1	-1	1	1	-1	1	0	0	-1	1	-1	1	1	1	1	1	1	-1	1	1	1	1	1	1
919	1	-1	1	1	1	-1	1	1	-1	1	1	1	1	0	-1	-1	1	1	0	1	1	1	1	-1	1	0	-1	-1	0	1	-1
920	1	-1	1	1	1	-1	0	-1	1	1	1	1	1	0	0	-1	1	1	0	1	1	1	1	1	1	1	1	1	1	1	1
921	1	-1	1	1	1	-1	0	-1	1	1	1	1	-1	-1	0	-1	1	1	0	1	1	1	1	-1	1	0	-1	1	1	1	-1
922	1	-1	1	1	1	-1	0	0	-1	1	1	1	1	-1	0	-1	1	1	0	1	1	1	1	1	1	1	-1	1	0	1	-1
923	1	-1	1	1	1	-1	-1	1	-1	1	1	1	1	1	0	-1	1	1	0	1	1	1	1	1	1	1	-1	1	1	1	1
924	1	1	1	-1	1	-1	-1	-1	-1	1	1	1	-1	-1	0	1	1	1	0	1	1	1	1	-1	1	-1	-1	1	0	1	-1
925	1	-1	1	1	1	-1	-1	1	1	1	1	1	1	1	0	-1	1	1	0	1	1	1	1	1	1	1	-1	1	0	1	1
926	1	1	1	1	1	-1	1	1	-1	-1	-1	1	1	0	1	1	-1	1	0	-1	-1	-1	-1	1	1	0	-1	1	1	-1	1
927	1	-1	1	1	1	-1	-1	-1	1	1	1	1	-1	0	-1	-1	1	1	0	1	1	1	1	1	1	0	-1	1	1	1	-1
928	-1	-1	-1	1	-1	-1	-1	-1	-1	-1	-1	-1	-1	-1	1	-1	-1	-1	1	-1	-1	-1	-1	1	-1	1	-1	1	1	-1	-1
929	1	-1	1	1	1	-1	-1	-1	-1	1	1	1	1	-1	0	-1	1	1	0	1	1	1	1	-1	-1	0	-1	1	1	1	-1
930	1	-1	1	1	1	-1	-1	1	-1	1	1	1	1	0	1	-1	1	1	0	1	1	1	1	1	-1	-1	1	1	1	1	1
931	1	-1	1	1	1	-1	1	-1	1	1	1	1	-1	-1	-1	-1	1	1	0	1	1	1	1	1	-1	-1	-1	1	0	1	-1
932	1	-1	1	1	1	-1	1	-1	1	1	1	1	-1	-1	1	-1	1	1	0	1	1	1	1	1	-1	-1	-1	1	1	1	-1
933	1	-1	1	1	1	-1	-1	1	1	-1	-1	1	-1	0	-1	-1	-1	1	0	-1	1	-1	-1	-1	-1	0	-1	1	0	-1	-1
934	1	-1	1	1	1	-1	-1	-1	-1	1	1	1	1	0	-1	-1	1	1	0	1	1	1	1	-1	1	0	1	1	0	1	-1
935	1	-1	1	1	1	-1	-1	1	-1	-1	-1	1	-1	0	1	-1	-1	1	0	-1	1	-1	-1	-1	-1	0	-1	1	0	-1	-1
936	1	-1	1	1	1	-1	1	1	1	1	1	1	-1	1	0	-1	1	1	0	1	1	1	1	1	1	1	1	1	0	1	1
937	-1	-1	-1	1	-1	-1	0	1	-1	1	1	-1	1	0	0	-1	1	-1	1	1	1	1	1	1	-1	1	-1	1	1	1	1
938	1	1	1	1	1	-1	0	-1	-1	1	1	1	1	0	0	1	1	1	0	1	1	1	1	-1	1	1	-1	1	0	1	1
939	1	-1	1	1	1	-1	0	-1	1	-1	-1	1	-1	-1	0	-1	-1	1	0	-1	1	-1	-1	-1	-1	-1	-1	1	0	-1	-1
940	1	-1	1	1	1	1	0	1	-1	-1	-1	1	-1	1	1	-1	-1	1	0	-1	1	-1	-1	-1	-1	1	-1	1	1	-1	1
941	1	-1	1	1	1	-1	-1	1	-1	1	1	1	-1	0	0	-1	1	1	0	1	1	1	1	-1	-1	0	-1	1	0	1	-1
942	1	-1	1	1	1	-1	-1	1	-1	1	1	1	1	0	0	-1	1	1	0	1	1	1	1	1	1	1	1	1	0	1	1
943	1	-1	1	1	1	-1	0	0	1	1	1	1	-1	0	0	-1	1	1	0	1	1	1	1	1	-1	-1	1	-1	1	1	-1
944	1	-1	1	1	1	-1	0	0	-1	1	1	1	-1	-1	0	-1	1	1	0	1	1	1	1	1	-1	-1	-1	-1	0	1	-1
945	1	-1	1	-1	1	-1	-1	1	1	1	1	1	-1	1	1	-1	1	1	0	1	1	1	1	-1	1	1	-1	-1	0	1	1
946	-1	-1	-1	1	-1	-1	-1	1	-1	1	1	-1	1	0	0	-1	1	-1	1	1	1	1	1	1	-1	1	-1	1	1	1	1
947	-1	-1	-1	1	-1	-1	-1	1	-1	1	1	-1	1	0	-1	-1	1	-1	1	1	1	1	1	1	-1	1	-1	1	1	1	1
948	1	-1	1	1	1	-1	0	0	-1	1	1	1	-1	0	0	-1	1	1	0	1	1	1	1	1	-1	0	-1	1	1	1	-1
949	1	-1	1	1	1	-1	1	1	-1	-1	-1	1	1	0	-1	-1	-1	1	0	-1	1	-1	-1	1	1	1	1	1	1	-1	1
950	1	-1	1	1	1	-1	0	1	-1	1	1	1	1	0	1	-1	1	1	0	1	1	1	1	-1	1	1	-1	1	0	1	1
951	1	1	1	1	1	-1	0	-1	-1	-1	-1	1	1	1	-1	1	-1	1	0	-1	1	-1	-1	-1	1	1	-1	1	1	-1	1
952	1	-1	1	1	1	-1	-1	-1	1	1	1	1	-1	0	0	-1	1	1	0	1	1	1	1	-1	-1	-1	1	1	1	1	-1
953	1	-1	1	1	1	-1	0	1	-1	1	1	1	1	1	0	-1	1	1	0	1	1	1	1	-1	1	1	1	1	0	1	1
954	1	1	1	1	1	-1	-1	-1	-1	1	1	1	1	-1	0	1	1	1	0	1	1	1	1	-1	-1	-1	-1	1	0	1	-1
955	1	-1	1	1	1	1	-1	1	1	1	1	1	-1	0	1	-1	1	1	0	1	1	1	1	-1	1	-1	-1	1	1	1	1
956	1	-1	1	1	1	-1	1	1	-1	1	1	1	1	0	0	-1	1	1	0	1	1	1	1	1	1	1	1	1	0	1	1
957	1	-1	1	1	1	-1	0	1	1	1	1	1	-1	1	1	-1	1	1	0	1	1	1	1	-1	1	1	-1	1	0	1	1
958	1	-1	1	1	1	-1	-1	-1	1	1	1	1	-1	-1	-1	-1	1	1	0	1	1	1	1	-1	-1	0	-1	1	0	1	-1
959	1	-1	1	1	1	1	-1	1	-1	1	1	1	1	0	0	-1	1	1	0	1	1	1	1	1	1	1	-1	1	0	1	1
960	1	-1	1	1	1	-1	0	1	-1	1	1	1	1	0	0	-1	1	1	0	1	1	1	1	-1	1	1	-1	1	0	1	1
961	1	-1	1	-1	1	-1	0	-1	-1	1	1	1	1	-1	0	-1	1	1	0	1	1	1	1	-1	1	-1	-1	-1	1	1	-1
962	1	-1	1	1	1	-1	-1	-1	-1	1	1	1	1	0	0	-1	1	1	0	1	1	1	1	1	1	0	-1	-1	0	1	-1
963	1	1	1	1	1	-1	0	-1	-1	1	1	1	1	0	1	1	1	1	0	1	1	1	1	1	1	1	-1	1	0	1	1
964	-1	-1	-1	1	-1	1	-1	1	-1	1	1	-1	1	1	-1	-1	1	-1	1	1	1	1	1	1	1	1	-1	1	1	1	1
965	1	-1	1	1	1	-1	0	1	1	1	1	1	-1	0	-1	-1	1	1	0	1	1	1	1	-1	1	1	-1	1	0	1	1
966	1	-1	1	1	1	1	0	1	1	1	1	1	-1	0	-1	-1	1	1	0	1	1	1	1	1	1	1	1	1	1	1	1
967	1	1	1	1	1	1	1	1	-1	-1	-1	1	1	1	1	1	-1	1	0	-1	1	-1	-1	1	-1	1	1	1	1	-1	1
968	1	-1	1	1	1	-1	-1	-1	-1	1	1	1	-1	0	0	-1	1	1	0	1	1	1	1	-1	1	1	-1	-1	0	1	-1
969	1	1	1	1	1	-1	0	0	-1	1	1	1	1	-1	-1	1	1	1	0	1	1	1	1	1	-1	-1	-1	-1	1	1	-1
970	-1	1	-1	1	-1	1	1	1	-1	1	1	-1	1	0	0	1	1	-1	1	1	1	1	1	1	-1	1	-1	1	1	1	1
971	1	-1	1	1	1	-1	-1	-1	1	1	1	1	-1	0	-1	-1	1	1	0	1	1	1	1	1	1	1	-1	1	0	1	1
972	1	1	1	1	1	-1	1	1	-1	1	1	1	1	1	1	1	1	1	0	1	1	1	1	1	1	1	-1	1	0	1	1
973	-1	-1	-1	1	-1	-1	1	-1	1	-1	-1	-1	-1	-1	1	-1	-1	-1	1	-1	1	-1	-1	-1	-1	-1	-1	-1	1	-1	-1
974	1	1	1	1	1	-1	-1	-1	-1	1	1	1	1	0	0	1	1	1	0	1	1	1	1	-1	1	0	-1	-1	0	1	-1
975	1	1	1	1	1	-1	0	0	-1	-1	-1	1	1	-1	1	1	-1	1	0	-1	1	-1	-1	1	1	-1	-1	-1	0	-1	-1
976	1	-1	1	1	1	1	0	-1	1	1	1	1	-1	0	0	-1	1	1	0	1	1	1	1	1	-1	1	-1	-1	1	1	1
977	1	-1	1	1	1	-1	0	0	1	-1	-1	1	-1	0	0	-1	-1	1	0	-1	-1	-1	-1	1	1	-1	-1	-1	0	-1	-1
978	1	-1	1	1	1	-1	-1	-1	-1	-1	-1	1	-1	-1	1	-1	-1	1	0	-1	-1	-1	-1	-1	1	-1	-1	-1	0	-1	-1
979	1	-1	1	1	1	-1	-1	-1	-1	1	1	1	-1	0	0	-1	1	1	0	1	1	1	1	-1	1	1	-1	-1	0	1	-1
980	1	-1	1	1	1	-1	-1	1	-1	1	1	1	1	1	0	-1	1	1	0	1	1	1	1	1	-1	1	1	1	1	1	1
981	1	-1	1	1	1	1	0	1	-1	1	1	1	1	0	0	-1	1	1	0	1	1	1	1	1	1	1	1	1	0	1	1
982	1	-1	1	1	1	-1	-1	1	-1	1	1	1	1	0	-1	-1	1	1	0	1	1	1	1	-1	1	1	-1	1	0	1	1
983	1	-1	1	1	1	-1	1	-1	1	1	1	1	1	0	-1	-1	1	1	0	1	1	1	1	-1	-1	1	-1	-1	0	1	-1
984	1	-1	1	1	1	-1	-1	-1	1	1	1	1	-1	-1	-1	-1	1	1	0	1	1	1	1	-1	-1	1	-1	1	0	1	-1
985	1	-1	1	1	1	-1	0	-1	-1	1	1	1	1	1	0	-1	1	1	0	1	1	1	1	1	-1	1	1	1	0	1	1
986	1	1	1	1	1	-1	-1	1	-1	1	1	1	1	0	1	1	1	1	0	1	1	1	1	1	-1	0	-1	-1	1	1	-1
987	1	-1	1	-1	1	-1	1	1	-1	1	1	1	1	1	1	-1	1	1	0	1	1	1	1	1	-1	1	-1	1	0	1	1
988	1	-1	1	1	1	-1	0	1	-1	1	1	1	1	0	-1	-1	1	1	0	1	1	1	1	-1	-1	1	1	1	1	1	1
989	1	-1	1	1	1	-1	-1	1	-1	-1	-1	1	1	0	0	-1	-1	1	0	-1	-1	-1	-1	1	-1	1	-1	1	1	-1	1
990	1	-1	1	1	1	-1	0	1	-1	1	1	1	1	0	-1	-1	1	1	0	1	1	1	1	1	-1	0	-1	1	0	1	-1
991	1	-1	1	1	1	-1	1	1	-1	1	1	1	-1	0	0	-1	1	1	0	1	1	1	1	1	1	1	-1	1	0	1	1
992	1	-1	1	1	1	-1	-1	-1	-1	1	1	1	-1	-1	1	-1	1	1	0	1	1	1	1	-1	-1	-1	-1	1	1	1	-1
993	1	-1	1	1	1	-1	-1	-1	-1	1	1	1	-1	0	-1	-1	1	1	0	1	1	1	1	1	-1	1	-1	1	1	1	-1
994	1	1	1	1	1	-1	0	1	-1	-1	-1	1	1	0	0	1	-1	1	0	-1	1	-1	-1	-1	1	1	-1	1	1	-1	1
995	1	1	1	1	1	-1	0	0	-1	1	1	1	1	-1	0	1	1	1	0	1	1	1	1	1	-1	-1	-1	1	0	1	-1
996	1	-1	1	1	1	-1	-1	1	-1	1	1	1	-1	0	-1	-1	1	1	0	1	1	1	1	1	1	1	1	1	0	1	1
997	1	-1	1	1	1	-1	-1	-1	1	1	1	1	-1	0	0	-1	1	1	0	1	1	1	1	-1	-1	-1	-1	1	0	1	-1
998	1	-1	1	1	1	-1	-1	-1	-1	1	1	1	-1	-1	-1	-1	1	1	0	1	1	1	1	1	-1	-1	-1	1	0	1	-1
999	1	-1	1	1	1	-1	0	-1	1	1	1	1	-1	-1	-1	-1	1	1	0	1	1	1	1	-1	-1	-1	-1	1	0	1	-1
1000	1	-1	1	1	1	-1	-1	1	-1	1	1	1	-1	1	1	-1	1	1	0	1	1	1	1	1	1	1	1	1	0	1	1
1001	1	-1	1	1	1	-1	1	-1	-1	1	1	1	1	0	1	-1	1	1	0	1	1	1	1	1	-1	0	-1	1	0	1	-1
1002	1	-1	1	1	1	-1	1	1	-1	1	1	1	1	1	1	-1	1	1	0	1	1	1	1	1	1	1	-1	1	0	1	1
1003	-1	-1	-1	1	-1	1	0	1	-1	1	1	-1	1	1	-1	-1	1	-1	1	1	1	1	1	-1	1	1	-1	1	1	1	1
1004	1	-1	1	1	1	-1	-1	1	-1	1	1	1	-1	0	0	-1	1	1	0	1	1	1	1	-1	1	1	-1	1	0	1	1
1005	1	-1	1	1	1	1	0	1	1	-1	-1	1	-1	1	1	-1	-1	1	0	-1	1	-1	-1	1	1	1	-1	1	1	-1	1
1006	1	-1	1	1	1	-1	-1	1	-1	1	1	1	1	0	0	-1	1	1	0	1	1	1	1	1	-1	0	-1	1	0	1	-1
1007	1	-1	1	1	1	-1	-1	-1	-1	-1	-1	1	1	1	0	-1	-1	1	0	-1	-1	-1	-1	-1	-1	0	-1	1	0	-1	-1
1008	1	-1	1	-1	1	-1	-1	-1	1	1	1	1	1	-1	0	-1	1	1	0	1	1	1	1	-1	1	-1	-1	1	1	1	-1
1009	1	-1	1	1	1	-1	-1	-1	-1	-1	-1	1	1	-1	0	-1	-1	1	0	-1	1	-1	-1	-1	1	0	-1	1	1	-1	-1
1010	1	-1	1	1	1	-1	-1	1	-1	1	1	1	1	0	-1	-1	1	1	0	1	1	1	1	1	1	1	-1	-1	0	1	-1
1011	1	-1	1	1	1	-1	1	1	-1	1	1	1	1	0	0	-1	1	1	0	1	1	1	1	-1	-1	0	-1	-1	1	1	1
1012	1	-1	1	1	1	-1	-1	1	-1	1	1	1	1	0	-1	-1	1	1	0	1	1	1	1	-1	-1	0	-1	-1	0	1	-1
1013	1	-1	1	1	1	-1	-1	-1	1	-1	-1	1	-1	-1	1	-1	-1	1	0	-1	1	-1	-1	1	-1	-1	-1	-1	0	-1	-1
1014	1	-1	1	1	1	-1	1	1	-1	1	1	1	1	0	0	-1	1	1	0	1	1	1	1	-1	-1	0	-1	1	0	1	1
1015	1	-1	1	1	1	-1	0	-1	-1	1	1	1	1	-1	-1	-1	1	1	0	1	1	1	1	-1	-1	0	-1	1	0	1	-1
1016	-1	-1	-1	1	-1	-1	0	-1	-1	1	1	-1	1	1	0	-1	1	-1	1	1	1	1	1	1	-1	1	-1	1	1	1	1
1017	1	-1	1	1	1	-1	-1	-1	1	1	1	1	1	-1	0	-1	1	1	0	1	1	1	1	-1	-1	0	-1	1	0	1	-1
1018	1	-1	1	1	1	-1	0	1	1	1	1	1	-1	0	1	-1	1	1	0	1	1	1	1	-1	1	1	-1	1	0	1	1
1019	-1	-1	-1	1	-1	-1	1	1	1	1	1	-1	-1	0	1	-1	1	-1	1	1	1	1	1	1	-1	1	1	1	1	1	1
1020	1	-1	1	1	1	-1	0	0	-1	1	1	1	1	-1	0	-1	1	1	0	1	1	1	1	1	1	-1	-1	1	0	1	-1
1021	1	-1	1	1	1	-1	0	1	1	-1	-1	1	-1	1	0	-1	-1	1	0	-1	1	-1	-1	-1	-1	1	-1	-1	1	-1	1
1022	1	-1	1	1	1	-1	-1	1	-1	1	1	1	1	0	0	-1	1	1	0	1	1	1	1	1	1	1	-1	1	0	1	1
1023	1	1	1	1	1	-1	0	-1	-1	1	1	1	1	-1	-1	1	1	1	0	1	1	1	1	-1	1	0	-1	1	0	1	-1
1024	1	-1	1	1	1	-1	-1	-1	-1	1	1	1	-1	0	-1	-1	1	1	0	1	1	1	1	-1	-1	0	-1	1	1	1	-1
1025	1	-1	1	1	1	-1	0	-1	-1	1	1	1	1	-1	0	-1	1	1	0	1	1	1	1	-1	1	-1	-1	1	0	1	-1
1026	1	-1	1	1	1	-1	0	1	-1	1	1	1	1	0	1	-1	1	1	0	1	1	1	1	-1	1	1	-1	1	0	1	1
1027	1	1	1	-1	1	1	1	1	1	1	1	1	-1	1	1	1	1	1	0	1	1	1	1	1	1	1	-1	1	0	1	1
1028	1	1	1	1	1	1	-1	1	-1	1	1	1	1	1	0	1	1	1	0	1	1	1	1	1	-1	-1	-1	1	1	1	1
1029	1	-1	1	1	1	-1	0	1	-1	1	1	1	1	0	-1	-1	1	1	0	1	1	1	1	1	-1	1	-1	1	1	1	-1
1030	1	-1	1	1	1	-1	0	-1	1	1	1	1	-1	0	-1	-1	1	1	0	1	1	1	1	-1	1	0	-1	-1	0	1	-1
1031	1	-1	1	1	1	-1	-1	1	-1	1	1	1	1	0	1	-1	1	1	0	1	1	1	1	1	1	1	1	1	0	1	1
1032	1	-1	1	-1	1	-1	0	0	1	1	1	1	-1	-1	0	-1	1	1	0	1	1	1	1	1	1	-1	-1	1	0	1	-1
1033	1	1	1	1	1	-1	0	0	-1	1	1	1	1	1	0	1	1	1	0	1	1	1	1	1	1	-1	-1	-1	0	1	-1
1034	1	1	1	1	1	1	1	1	-1	1	1	1	1	1	0	1	1	1	0	1	1	1	1	1	-1	-1	-1	1	1	1	1
1035	1	-1	1	1	1	-1	0	-1	1	1	1	1	-1	0	1	-1	1	1	0	1	1	1	1	1	-1	1	-1	-1	1	1	-1
1036	1	-1	1	1	1	-1	0	1	1	1	1	1	-1	0	1	-1	1	1	0	1	1	1	1	-1	-1	1	1	1	1	1	1
1037	1	1	1	1	1	-1	-1	-1	-1	-1	-1	1	-1	-1	0	1	-1	1	0	-1	1	-1	-1	-1	1	-1	-1	1	0	-1	-1
1038	1	1	1	-1	1	-1	0	0	-1	1	1	1	1	-1	0	1	1	1	0	1	1	1	1	1	-1	-1	-1	1	0	1	-1
1039	1	1	1	1	1	-1	-1	-1	-1	1	1	1	1	-1	-1	1	1	1	0	1	1	1	1	-1	-1	-1	-1	1	1	1	-1
1040	1	-1	1	1	1	-1	0	1	1	1	1	1	-1	0	-1	-1	1	1	0	1	1	1	1	1	1	-1	-1	1	0	1	1
1041	-1	-1	-1	1	-1	1	1	1	-1	1	1	-1	1	1	1	-1	1	-1	1	1	1	1	1	1	1	1	-1	1	1	1	1
1042	1	-1	1	1	1	-1	-1	-1	-1	1	1	1	1	-1	-1	-1	1	1	0	1	1	1	1	-1	1	-1	-1	1	1	1	-1
1043	1	-1	1	1	1	-1	1	1	-1	1	1	1	1	0	0	-1	1	1	0	1	1	1	1	1	1	1	-1	1	0	1	1
1044	1	-1	1	1	1	-1	0	-1	-1	1	1	1	1	-1	1	-1	1	1	0	1	1	1	1	-1	1	-1	-1	1	1	1	-1
1045	1	-1	1	1	1	-1	1	-1	-1	1	1	1	1	0	1	-1	1	1	0	1	1	1	1	1	1	-1	-1	1	1	1	1
1046	-1	-1	-1	1	-1	1	0	1	-1	1	1	-1	1	1	1	-1	1	-1	1	1	1	1	1	1	-1	1	-1	1	1	1	1
1047	1	-1	1	1	1	-1	-1	-1	1	1	1	1	-1	-1	0	-1	1	1	0	1	1	1	1	1	1	-1	-1	1	0	1	-1
1048	1	-1	1	-1	1	-1	-1	1	1	1	1	1	-1	0	0	-1	1	1	0	1	1	1	1	-1	1	-1	-1	1	0	1	1
1049	1	-1	1	1	1	-1	0	0	1	1	1	1	-1	-1	-1	-1	1	1	0	1	1	1	1	1	-1	-1	-1	1	1	1	-1
1050	1	-1	1	1	1	-1	0	1	1	1	1	1	1	-1	-1	-1	1	1	0	1	1	1	1	-1	-1	0	-1	1	0	1	-1
1051	1	-1	1	1	1	-1	-1	-1	1	1	1	1	-1	-1	0	-1	1	1	0	1	1	1	1	1	-1	-1	-1	1	0	1	-1
1052	1	-1	1	-1	1	1	-1	1	1	1	1	1	-1	1	1	-1	1	1	0	1	1	1	1	-1	1	1	-1	1	0	1	1
1053	1	1	1	-1	1	-1	0	0	-1	1	1	1	1	-1	0	1	1	1	0	1	1	1	1	1	-1	-1	-1	1	0	1	-1
1054	-1	-1	-1	1	-1	-1	-1	1	-1	1	1	-1	1	0	-1	-1	1	-1	1	1	1	1	1	1	-1	1	1	1	1	1	1
1055	1	-1	1	1	1	-1	0	-1	1	1	1	1	1	-1	0	-1	1	1	0	1	1	1	1	-1	1	-1	-1	1	0	1	-1
1056	1	-1	1	-1	1	-1	0	0	-1	1	1	1	-1	-1	0	-1	1	1	0	1	1	1	1	1	1	-1	-1	1	0	1	-1
1057	1	-1	1	-1	1	-1	-1	-1	-1	1	1	1	1	-1	0	-1	1	1	0	1	1	1	1	-1	1	-1	-1	1	0	1	-1
1058	1	1	1	-1	1	-1	-1	1	-1	1	1	1	1	1	1	1	1	1	0	1	1	1	1	1	1	1	-1	1	0	1	1
1059	1	-1	1	1	1	-1	-1	1	1	1	1	1	-1	1	-1	-1	1	1	0	1	1	1	1	1	-1	-1	-1	1	1	1	1
1060	1	-1	1	1	1	-1	0	1	-1	-1	-1	1	1	0	0	-1	-1	1	0	-1	1	-1	-1	-1	-1	1	1	-1	1	-1	1
1061	1	1	1	-1	1	-1	0	-1	-1	1	1	1	1	-1	0	1	1	1	0	1	1	1	1	-1	-1	-1	-1	-1	0	1	-1
1062	1	-1	1	1	1	1	-1	1	1	1	1	1	-1	0	1	-1	1	1	0	1	1	1	1	1	1	1	-1	1	0	1	1
1063	1	-1	1	-1	1	-1	-1	-1	1	1	1	1	-1	-1	0	-1	1	1	0	1	1	1	1	-1	-1	-1	-1	-1	1	1	-1
1064	1	-1	1	1	1	-1	-1	-1	-1	1	1	1	-1	-1	0	-1	1	1	0	1	1	1	1	-1	-1	-1	-1	-1	0	1	-1
1065	1	-1	1	1	1	-1	1	1	-1	1	1	1	1	1	0	-1	1	1	0	1	1	1	1	1	1	1	-1	1	0	1	1
1066	1	-1	1	1	1	-1	0	-1	1	1	1	1	-1	-1	-1	-1	1	1	0	1	1	1	1	-1	1	0	-1	1	0	1	-1
1067	1	-1	1	1	1	-1	0	1	-1	1	1	1	1	0	0	-1	1	1	0	1	1	1	1	1	1	0	-1	1	0	1	1
1068	1	-1	1	1	1	-1	-1	1	-1	-1	-1	1	1	0	1	-1	-1	1	0	-1	1	-1	-1	1	-1	1	-1	1	1	-1	1
1069	-1	-1	-1	1	-1	1	0	1	-1	1	1	-1	1	0	0	-1	1	-1	1	1	1	1	1	1	-1	1	-1	1	1	1	1
1070	-1	-1	-1	1	-1	-1	-1	-1	-1	-1	-1	-1	1	-1	1	-1	-1	-1	1	-1	-1	-1	-1	-1	-1	1	-1	1	1	-1	-1
1071	1	-1	1	1	1	-1	0	1	1	1	1	1	-1	0	1	-1	1	1	0	1	1	1	1	-1	1	1	-1	1	0	1	1
1072	1	-1	1	1	1	1	0	1	-1	1	1	1	1	0	-1	-1	1	1	0	1	1	1	1	-1	1	0	-1	1	0	1	1
1073	1	-1	1	1	1	-1	1	1	-1	1	1	1	1	1	1	-1	1	1	0	1	1	1	1	1	1	1	1	1	0	1	1
1074	1	-1	1	1	1	-1	-1	1	-1	1	1	1	1	0	0	-1	1	1	0	1	1	1	1	1	1	1	-1	1	0	1	1
1075	1	-1	1	1	1	-1	-1	-1	1	1	1	1	-1	0	-1	-1	1	1	0	1	1	1	1	-1	1	1	-1	1	0	1	-1
1076	1	-1	1	1	1	1	-1	1	-1	1	1	1	1	1	0	-1	1	1	0	1	1	1	1	-1	1	1	-1	1	0	1	1
1077	1	1	1	-1	1	-1	1	1	-1	1	1	1	1	0	1	1	1	1	0	1	1	1	1	1	1	1	-1	1	0	1	1
1078	1	-1	1	1	1	-1	-1	1	-1	1	1	1	1	0	-1	-1	1	1	0	1	1	1	1	-1	1	1	-1	1	0	1	-1
1079	1	-1	1	1	1	-1	0	-1	1	1	1	1	-1	-1	0	-1	1	1	0	1	1	1	1	-1	-1	-1	-1	1	0	1	-1
1080	1	1	1	1	1	-1	0	1	-1	1	1	1	1	0	0	1	1	1	0	1	1	1	1	-1	1	1	-1	1	0	1	1
1081	1	1	1	1	1	1	0	1	-1	1	1	1	1	1	0	1	1	1	0	1	1	1	1	1	-1	1	-1	1	1	1	1
1082	1	-1	1	1	1	-1	1	1	-1	-1	-1	1	1	1	1	-1	-1	1	0	-1	-1	-1	-1	1	-1	1	1	-1	1	-1	1
1083	1	-1	1	1	1	-1	-1	-1	-1	-1	-1	1	-1	-1	0	-1	-1	1	0	-1	-1	-1	-1	-1	-1	0	-1	1	0	-1	-1
1084	1	-1	1	1	1	-1	0	-1	1	1	1	1	-1	-1	-1	-1	1	1	0	1	1	1	1	-1	-1	0	-1	1	0	1	-1
1085	1	-1	1	1	1	-1	-1	-1	-1	1	1	1	-1	-1	-1	-1	1	1	0	1	1	1	1	-1	-1	-1	-1	1	0	1	-1
1086	1	-1	1	1	1	-1	-1	-1	-1	-1	-1	1	1	1	-1	-1	-1	1	0	-1	-1	-1	-1	-1	-1	1	-1	-1	1	-1	-1
1087	-1	-1	-1	1	-1	-1	0	0	1	1	1	-1	-1	-1	1	-1	1	-1	1	1	1	1	1	1	1	-1	-1	1	0	1	-1
1088	1	-1	1	1	1	-1	0	-1	-1	1	1	1	1	-1	0	-1	1	1	0	1	1	1	1	-1	1	1	-1	1	0	1	-1
1089	1	-1	1	1	1	-1	-1	-1	-1	1	1	1	1	0	-1	-1	1	1	0	1	1	1	1	1	1	1	-1	1	0	1	-1
1090	1	-1	1	1	1	-1	0	1	1	1	1	1	-1	0	1	-1	1	1	0	1	1	1	1	-1	1	1	-1	1	0	1	1
1091	1	-1	1	1	1	1	-1	1	-1	1	1	1	1	0	-1	-1	1	1	0	1	1	1	1	-1	-1	1	-1	1	1	1	1
1092	-1	-1	-1	1	-1	-1	0	-1	-1	-1	-1	-1	1	-1	1	-1	-1	-1	1	-1	-1	-1	-1	-1	-1	1	-1	1	1	-1	-1
1093	-1	-1	-1	1	-1	-1	0	0	-1	1	1	-1	-1	-1	1	-1	1	-1	1	1	1	1	1	1	-1	-1	-1	1	0	1	-1
1094	1	-1	1	-1	1	-1	0	0	-1	1	1	1	1	-1	0	-1	1	1	0	1	1	1	1	1	-1	-1	-1	-1	0	1	-1
1095	1	-1	1	1	1	-1	-1	-1	-1	1	1	1	1	-1	0	-1	1	1	0	1	1	1	1	-1	-1	-1	-1	-1	1	1	-1
1096	1	1	1	1	1	-1	-1	-1	1	1	1	1	-1	-1	0	1	1	1	0	1	1	1	1	-1	-1	-1	-1	-1	0	1	-1
1097	1	-1	1	1	1	-1	1	1	-1	1	1	1	1	0	-1	-1	1	1	0	1	1	1	1	1	1	0	-1	1	1	1	1
1098	1	-1	1	1	1	-1	-1	-1	-1	1	1	1	-1	0	-1	-1	1	1	0	1	1	1	1	-1	-1	1	-1	-1	0	1	-1
1099	1	-1	1	1	1	-1	-1	-1	-1	1	1	1	-1	-1	0	-1	1	1	0	1	1	1	1	-1	-1	-1	-1	-1	1	1	-1
1100	1	-1	1	1	1	-1	0	1	-1	-1	-1	1	1	0	-1	-1	-1	1	0	-1	-1	-1	-1	1	1	1	-1	-1	0	-1	1
1101	1	-1	1	1	1	-1	-1	-1	-1	-1	-1	1	1	-1	0	-1	-1	1	0	-1	-1	-1	-1	-1	1	-1	-1	1	0	-1	-1
1102	1	1	1	1	1	-1	0	1	-1	1	1	1	1	1	0	1	1	1	0	1	1	1	1	-1	1	1	1	1	0	1	1
1103	1	-1	1	1	1	-1	-1	1	1	1	1	1	-1	0	-1	-1	1	1	0	1	1	1	1	-1	1	1	-1	1	0	1	-1
1104	1	-1	1	1	1	-1	-1	-1	1	1	1	1	-1	-1	0	-1	1	1	0	1	1	1	1	-1	1	-1	-1	1	0	1	-1
1105	-1	-1	-1	1	-1	-1	0	-1	-1	1	1	-1	1	-1	1	-1	1	-1	1	1	1	1	1	-1	1	-1	-1	1	0	1	-1
1106	1	-1	1	1	1	1	-1	1	-1	1	1	1	1	0	0	-1	1	1	0	1	1	1	1	-1	1	1	1	1	0	1	1
1107	-1	-1	-1	1	-1	-1	1	1	-1	1	1	-1	1	1	-1	-1	1	-1	1	1	1	1	1	1	-1	1	-1	1	1	1	1
1108	1	-1	1	1	1	-1	-1	-1	-1	1	1	1	1	0	-1	-1	1	1	0	1	1	1	1	-1	-1	1	-1	1	0	1	-1
1109	1	-1	1	1	1	1	0	1	1	1	1	1	-1	1	-1	-1	1	1	0	1	1	1	1	-1	-1	1	1	1	1	1	1
1110	1	-1	1	1	1	-1	1	1	-1	1	1	1	1	1	1	-1	1	1	0	1	1	1	1	1	1	1	-1	1	0	1	1
1111	-1	1	-1	1	-1	-1	0	-1	-1	-1	-1	-1	1	-1	1	1	-1	-1	1	-1	-1	-1	-1	-1	-1	-1	-1	1	1	-1	-1
1112	1	-1	1	1	1	-1	0	0	-1	1	1	1	1	-1	0	-1	1	1	0	1	1	1	1	1	-1	-1	-1	1	0	1	-1
1113	1	-1	1	1	1	-1	-1	1	-1	-1	-1	1	1	1	0	-1	-1	1	0	-1	-1	-1	-1	-1	1	1	-1	1	0	-1	1
1114	1	-1	1	1	1	-1	0	1	-1	-1	-1	1	1	1	0	-1	-1	1	0	-1	-1	-1	-1	-1	1	1	-1	1	1	-1	1
1115	1	-1	1	1	1	-1	0	1	1	1	1	1	-1	0	0	-1	1	1	0	1	1	1	1	-1	1	-1	1	1	0	1	1
1116	1	-1	1	1	1	-1	-1	1	-1	1	1	1	-1	-1	-1	-1	1	1	0	1	1	1	1	-1	-1	0	-1	1	0	1	-1
1117	1	-1	1	1	1	-1	0	-1	-1	-1	-1	1	1	-1	0	-1	-1	1	0	-1	-1	-1	-1	-1	-1	-1	-1	1	0	-1	-1
1118	1	-1	1	1	1	-1	-1	-1	-1	1	1	1	1	0	0	-1	1	1	0	1	1	1	1	-1	1	1	-1	1	0	1	-1
1119	1	-1	1	1	1	-1	1	-1	1	1	1	1	-1	0	-1	-1	1	1	0	1	1	1	1	1	-1	1	-1	1	1	1	1
1120	1	-1	1	1	1	-1	-1	1	-1	-1	-1	1	1	1	0	-1	-1	1	0	-1	-1	-1	-1	-1	1	1	1	1	0	-1	1
1121	1	1	1	1	1	-1	0	1	-1	1	1	1	1	1	0	1	1	1	0	1	1	1	1	1	-1	1	-1	1	1	1	1
1122	1	-1	1	1	1	-1	-1	-1	1	-1	-1	1	-1	-1	0	-1	-1	1	0	-1	-1	-1	-1	-1	1	0	-1	1	0	-1	-1
1123	-1	-1	-1	1	-1	-1	-1	-1	-1	1	1	-1	-1	-1	1	-1	1	-1	1	1	1	1	1	-1	1	-1	-1	-1	0	1	-1
1124	1	-1	1	-1	1	-1	-1	1	-1	1	1	1	1	1	1	-1	1	1	0	1	1	1	1	1	1	1	1	-1	0	1	1
1125	1	-1	1	1	1	-1	0	0	-1	1	1	1	-1	-1	-1	-1	1	1	0	1	1	1	1	1	-1	-1	-1	1	1	1	-1
1126	-1	1	-1	1	-1	-1	0	0	-1	1	1	-1	1	-1	1	1	1	-1	1	1	1	1	1	1	-1	1	-1	1	1	1	-1
1127	1	-1	1	1	1	-1	0	-1	1	1	1	1	-1	0	1	-1	1	1	0	1	1	1	1	1	1	1	-1	1	1	1	-1
1128	-1	1	-1	1	-1	-1	0	1	-1	1	1	-1	1	0	-1	1	1	-1	1	1	1	1	1	-1	1	1	1	-1	1	1	1
1129	1	-1	1	1	1	-1	0	1	-1	-1	-1	1	1	0	0	-1	-1	1	0	-1	-1	-1	-1	-1	-1	1	-1	1	1	-1	1
1130	1	-1	1	-1	1	-1	-1	1	-1	1	1	1	-1	1	1	-1	1	1	0	1	1	1	1	1	1	1	1	1	0	1	1
1131	1	1	1	1	1	-1	-1	1	-1	1	1	1	1	1	0	1	1	1	0	1	1	1	1	1	1	1	1	1	0	1	1
1132	1	-1	1	1	1	-1	-1	1	1	-1	-1	1	-1	1	1	-1	-1	1	0	-1	-1	-1	-1	1	-1	1	-1	1	1	-1	1
1133	1	-1	1	1	1	-1	0	0	1	1	1	1	-1	-1	0	-1	1	1	0	1	1	1	1	1	-1	0	-1	1	1	1	-1
1134	1	1	1	1	1	1	-1	1	-1	1	1	1	1	-1	0	1	1	1	0	1	1	1	1	1	1	1	-1	1	1	1	1
1135	1	1	1	1	1	-1	-1	1	-1	1	1	1	1	0	0	1	1	1	0	1	1	1	1	1	1	1	-1	1	0	1	1
1136	1	-1	1	1	1	1	1	1	-1	-1	-1	1	1	0	-1	-1	-1	1	0	-1	-1	-1	-1	1	1	1	-1	1	1	-1	1
1137	1	-1	1	1	1	-1	0	1	1	1	1	1	-1	0	-1	-1	1	1	0	1	1	1	1	-1	-1	0	-1	-1	0	1	-1
1138	1	-1	1	1	1	-1	-1	-1	1	1	1	1	-1	0	-1	-1	1	1	0	1	1	1	1	1	-1	1	-1	-1	1	1	-1
1139	-1	1	-1	1	-1	-1	0	-1	-1	-1	-1	-1	1	-1	1	1	-1	-1	1	-1	-1	-1	-1	-1	-1	1	-1	1	1	-1	-1
1140	1	-1	1	1	1	-1	-1	-1	-1	1	1	1	1	0	-1	-1	1	1	0	1	1	1	1	-1	1	0	-1	1	0	1	1
1141	1	-1	1	1	1	-1	0	1	1	1	1	1	-1	1	1	-1	1	1	0	1	1	1	1	-1	1	1	1	1	0	1	1
1142	1	-1	1	1	1	-1	-1	-1	-1	1	1	1	1	0	-1	-1	1	1	0	1	1	1	1	1	-1	1	-1	1	0	1	-1
1143	1	-1	1	1	1	-1	-1	-1	-1	1	1	1	1	-1	-1	-1	1	1	0	1	1	1	1	-1	-1	1	-1	1	0	1	-1
1144	1	-1	1	1	1	-1	-1	-1	1	1	1	1	-1	-1	-1	-1	1	1	0	1	1	1	1	-1	-1	0	-1	1	1	1	-1
1145	-1	1	-1	1	-1	-1	1	1	-1	1	1	-1	1	0	-1	1	1	-1	1	1	1	1	1	1	-1	0	-1	1	1	1	-1
1146	1	-1	1	-1	1	-1	0	-1	-1	1	1	1	1	-1	0	-1	1	1	0	1	1	1	1	-1	1	-1	-1	1	0	1	-1
1147	1	-1	1	1	1	-1	1	1	-1	1	1	1	-1	1	0	-1	1	1	0	1	1	1	1	1	1	1	1	1	0	1	1
1148	1	1	1	1	1	-1	0	0	-1	1	1	1	1	-1	0	1	1	1	0	1	1	1	1	1	-1	0	-1	1	1	1	-1
1149	1	-1	1	1	1	-1	1	1	-1	1	1	1	1	0	1	-1	1	1	0	1	1	1	1	1	1	0	-1	-1	0	1	-1
1150	1	-1	1	1	1	-1	-1	-1	-1	1	1	1	1	-1	1	-1	1	1	0	1	1	1	1	-1	-1	-1	-1	-1	1	1	-1
1151	-1	-1	-1	1	-1	1	1	-1	-1	1	1	-1	1	1	0	-1	1	-1	1	1	1	1	1	1	-1	1	-1	-1	1	1	1
1152	1	-1	1	1	1	-1	1	1	1	1	1	1	-1	0	0	-1	1	1	0	1	1	1	1	1	-1	0	1	-1	0	1	1
1153	1	-1	1	-1	1	-1	-1	1	-1	1	1	1	1	1	1	-1	1	1	0	1	1	1	1	-1	-1	1	1	1	0	1	1
1154	1	-1	1	1	1	1	1	1	1	1	1	1	-1	1	1	-1	1	1	0	1	1	1	1	1	-1	1	-1	1	0	1	1
1155	1	-1	1	1	1	-1	0	1	-1	1	1	1	1	0	0	-1	1	1	0	1	1	1	1	-1	1	1	1	1	0	1	1
1156	1	-1	1	1	1	-1	1	1	-1	-1	-1	1	-1	0	0	-1	-1	1	0	-1	-1	-1	-1	1	-1	1	-1	1	1	-1	1
1157	1	-1	1	1	1	1	-1	1	-1	1	1	1	1	-1	-1	-1	1	1	0	1	1	1	1	1	-1	1	-1	1	1	1	1
1158	1	-1	1	1	1	-1	0	1	-1	-1	-1	1	1	0	1	-1	-1	1	0	-1	-1	-1	-1	-1	-1	1	-1	1	1	-1	1
1159	1	-1	1	1	1	-1	-1	-1	-1	1	1	1	1	-1	-1	-1	1	1	0	1	1	1	1	-1	1	-1	-1	1	0	1	-1
1160	1	-1	1	1	1	-1	-1	-1	-1	1	1	1	-1	0	-1	-1	1	1	0	1	1	1	1	-1	1	-1	1	1	0	1	-1
1161	1	-1	1	1	1	-1	0	0	1	1	1	1	-1	-1	1	-1	1	1	0	1	1	1	1	1	-1	-1	-1	1	1	1	-1
1162	1	-1	1	1	1	-1	-1	1	1	1	1	1	-1	0	0	-1	1	1	0	1	1	1	1	1	1	1	1	1	0	1	1
1163	1	-1	1	1	1	-1	-1	-1	-1	1	1	1	1	-1	0	-1	1	1	0	1	1	1	1	-1	-1	1	-1	1	0	1	-1
1164	-1	-1	-1	1	-1	-1	-1	1	-1	1	1	-1	1	1	1	-1	1	-1	1	1	1	1	1	1	1	1	-1	1	1	1	1
1165	-1	1	-1	1	-1	-1	1	1	-1	1	1	-1	1	0	-1	1	1	-1	1	1	1	1	1	1	1	0	-1	1	1	1	1
1166	-1	-1	-1	1	-1	-1	1	1	-1	1	1	-1	1	1	0	-1	1	-1	1	1	1	1	1	1	-1	1	-1	1	1	1	1
1167	1	-1	1	1	1	-1	0	1	-1	1	1	1	-1	0	0	-1	1	1	0	1	1	1	1	-1	-1	1	-1	1	0	1	1
1168	1	-1	1	1	1	-1	0	-1	-1	-1	-1	1	1	-1	0	-1	-1	1	0	-1	-1	-1	-1	-1	-1	1	-1	1	0	-1	-1
1169	1	-1	1	1	1	-1	-1	-1	-1	1	1	1	-1	-1	-1	-1	1	1	0	1	1	1	1	-1	-1	0	-1	1	0	1	-1
1170	-1	-1	-1	1	-1	1	-1	1	-1	1	1	-1	1	0	0	-1	1	-1	1	1	1	1	1	-1	-1	1	-1	1	1	1	1
1171	-1	1	-1	1	-1	-1	-1	-1	1	-1	-1	-1	-1	-1	1	1	-1	-1	1	-1	-1	-1	-1	-1	-1	-1	-1	1	1	-1	-1
1172	1	-1	1	1	1	-1	1	1	-1	1	1	1	1	0	1	-1	1	1	0	1	1	1	1	1	-1	-1	1	1	1	1	1
1173	1	-1	1	1	1	-1	-1	1	-1	1	1	1	1	0	0	-1	1	1	0	1	1	1	1	1	1	1	-1	1	0	1	1
1174	1	-1	1	1	1	-1	1	1	-1	1	1	1	1	0	-1	-1	1	1	0	1	1	1	1	1	1	1	1	1	0	1	1
1175	1	-1	1	1	1	-1	0	-1	-1	-1	-1	1	1	-1	1	-1	-1	1	0	-1	-1	-1	-1	-1	-1	-1	-1	1	0	-1	-1
1176	1	-1	1	1	1	-1	0	-1	-1	1	1	1	1	-1	1	-1	1	1	0	1	1	1	1	-1	-1	1	-1	-1	0	1	-1
1177	1	-1	1	1	1	-1	1	1	1	1	1	1	-1	1	1	-1	1	1	0	1	1	1	1	1	-1	-1	1	1	1	1	1
1178	1	-1	1	1	1	-1	-1	1	-1	1	1	1	-1	0	1	-1	1	1	0	1	1	1	1	1	1	1	1	1	0	1	1
1179	1	-1	1	1	1	-1	0	0	-1	1	1	1	1	-1	-1	-1	1	1	0	1	1	1	1	1	1	-1	-1	-1	0	1	-1
1180	1	1	1	1	1	-1	-1	1	-1	-1	-1	1	1	0	-1	1	-1	1	0	-1	-1	-1	-1	1	-1	1	-1	1	1	-1	1
1181	1	-1	1	1	1	1	-1	1	-1	-1	-1	1	1	1	0	-1	-1	1	0	-1	-1	-1	-1	1	-1	1	-1	1	1	-1	1
1182	-1	-1	-1	1	-1	-1	0	-1	-1	-1	-1	-1	1	-1	1	-1	-1	-1	1	-1	-1	-1	-1	1	-1	-1	-1	-1	1	-1	-1
1183	1	1	1	-1	1	-1	-1	1	-1	1	1	1	1	0	1	1	1	1	0	1	1	1	1	1	1	1	1	1	0	1	1
1184	1	-1	1	1	1	-1	-1	-1	1	1	1	1	-1	-1	-1	-1	1	1	0	1	1	1	1	1	1	-1	-1	-1	0	1	-1
1185	-1	-1	-1	1	-1	-1	0	0	1	-1	-1	-1	-1	-1	1	-1	-1	-1	1	-1	-1	-1	-1	1	-1	0	-1	-1	1	-1	-1
1186	1	1	1	1	1	1	1	1	-1	1	1	1	1	1	0	1	1	1	0	1	1	1	1	1	1	-1	1	1	0	1	1
1187	1	-1	1	1	1	-1	1	1	-1	1	1	1	1	0	1	-1	1	1	0	1	1	1	1	1	1	0	-1	-1	0	1	-1
1188	1	-1	1	1	1	-1	0	1	-1	-1	-1	1	1	0	1	-1	-1	1	0	-1	-1	-1	-1	-1	-1	1	-1	1	1	-1	1
1189	1	-1	1	1	1	1	1	1	1	1	1	1	-1	1	-1	-1	1	1	0	1	1	1	1	1	-1	-1	-1	1	1	1	1
1190	1	-1	1	1	1	-1	-1	1	1	1	1	1	1	0	1	-1	1	1	0	1	1	1	1	-1	-1	-1	-1	-1	1	1	1
1191	1	1	1	1	1	-1	1	-1	-1	1	1	1	1	1	1	1	1	1	0	1	1	1	1	1	-1	1	-1	1	1	1	1
1192	1	-1	1	1	1	-1	0	1	-1	1	1	1	1	1	-1	-1	1	1	0	1	1	1	1	-1	1	0	-1	1	0	1	1
1193	1	-1	1	1	1	-1	-1	1	-1	1	1	1	1	0	-1	-1	1	1	0	1	1	1	1	-1	1	0	-1	-1	0	1	-1
1194	1	-1	1	1	1	-1	-1	-1	1	1	1	1	-1	-1	0	-1	1	1	0	1	1	1	1	-1	-1	0	-1	-1	0	1	-1
1195	1	1	1	-1	1	-1	0	1	-1	1	1	1	1	0	1	1	1	1	0	1	1	1	1	-1	-1	1	1	1	0	1	1
1196	-1	1	-1	1	-1	-1	-1	1	-1	1	1	-1	1	1	0	1	1	-1	1	1	1	1	1	1	-1	1	-1	1	1	1	1
1197	1	-1	1	1	1	-1	0	-1	-1	1	1	1	1	-1	0	-1	1	1	0	1	1	1	1	-1	-1	-1	-1	1	0	1	-1
1198	1	-1	1	1	1	-1	-1	-1	1	-1	-1	1	-1	-1	0	-1	-1	1	0	-1	-1	-1	-1	-1	-1	0	-1	1	1	-1	-1
1199	1	-1	1	1	1	1	-1	1	-1	1	1	1	1	0	-1	-1	1	1	0	1	1	1	1	1	-1	1	1	1	1	1	1
1200	1	-1	1	1	1	-1	-1	-1	1	1	1	1	-1	0	-1	-1	1	1	0	1	1	1	1	-1	-1	1	-1	1	1	1	-1
1201	1	1	1	1	1	-1	0	0	-1	1	1	1	1	-1	0	1	1	1	0	1	1	1	1	1	-1	-1	-1	1	0	1	-1
1202	1	-1	1	1	1	-1	1	1	-1	1	1	1	1	1	0	-1	1	1	0	1	1	1	1	1	-1	-1	-1	1	1	1	1
1203	1	-1	1	1	1	-1	1	1	1	1	1	1	-1	0	1	-1	1	1	0	1	1	1	1	1	-1	1	1	1	1	1	1
1204	1	-1	1	1	1	-1	-1	1	1	1	1	1	-1	-1	0	-1	1	1	0	1	1	1	1	-1	-1	0	-1	1	0	1	-1
1205	1	-1	1	1	1	-1	-1	-1	1	1	1	1	-1	0	-1	-1	1	1	0	1	1	1	1	-1	-1	1	-1	1	1	1	-1
1206	1	-1	1	1	1	-1	0	0	-1	-1	-1	1	1	-1	-1	-1	-1	1	0	-1	-1	-1	-1	1	1	1	-1	1	1	-1	-1
1207	1	1	1	1	1	1	1	1	-1	1	1	1	1	0	1	1	1	1	0	1	1	1	1	1	1	-1	-1	1	1	1	1
1208	1	-1	1	1	1	-1	1	1	1	1	1	1	-1	1	1	-1	1	1	0	1	1	1	1	1	1	1	1	-1	0	1	1
1209	-1	-1	-1	1	-1	-1	-1	1	-1	1	1	-1	1	0	1	-1	1	-1	1	1	1	1	1	1	-1	1	-1	1	1	1	1
1210	1	-1	1	1	1	-1	0	0	1	1	1	1	-1	-1	1	-1	1	1	0	1	1	1	1	1	-1	-1	-1	1	1	1	-1
1211	1	-1	1	1	1	-1	0	1	1	1	1	1	-1	0	0	-1	1	1	0	1	1	1	1	-1	1	-1	-1	1	0	1	1
1212	1	-1	1	1	1	-1	0	0	1	-1	-1	1	-1	-1	-1	-1	-1	1	0	-1	-1	-1	-1	1	-1	1	-1	-1	1	-1	-1
1213	1	-1	1	1	1	-1	-1	-1	-1	1	1	1	-1	0	0	-1	1	1	0	1	1	1	1	-1	1	0	-1	-1	0	1	-1
1214	1	-1	1	1	1	-1	0	-1	1	1	1	1	-1	-1	-1	-1	1	1	0	1	1	1	1	-1	1	1	-1	1	0	1	-1
1215	1	-1	1	-1	1	-1	0	0	1	1	1	1	-1	-1	0	-1	1	1	0	1	1	1	1	1	-1	-1	-1	1	1	1	-1
1216	1	-1	1	1	1	-1	0	1	-1	1	1	1	1	0	1	-1	1	1	0	1	1	1	1	-1	1	1	-1	1	0	1	1
1217	1	-1	1	1	1	-1	-1	-1	1	1	1	1	1	-1	-1	-1	1	1	0	1	1	1	1	1	1	-1	-1	1	0	1	-1
1218	1	-1	1	1	1	-1	0	1	-1	1	1	1	1	0	0	-1	1	1	0	1	1	1	1	-1	1	1	1	1	0	1	1
1219	1	-1	1	1	1	-1	-1	-1	1	1	1	1	1	0	0	-1	1	1	0	1	1	1	1	-1	-1	1	-1	-1	1	1	1
1220	1	-1	1	1	1	1	1	1	1	1	1	1	-1	1	1	-1	1	1	0	1	1	1	1	1	-1	-1	-1	1	1	1	1
1221	1	-1	1	1	1	-1	0	0	-1	1	1	1	-1	-1	0	-1	1	1	0	1	1	1	1	1	1	0	-1	1	0	1	-1
1222	1	1	1	1	1	1	0	1	-1	1	1	1	1	0	-1	1	1	1	0	1	1	1	1	-1	1	0	-1	-1	0	1	1
1223	1	-1	1	1	1	-1	1	1	-1	1	1	1	1	1	0	-1	1	1	0	1	1	1	1	1	1	1	-1	-1	0	1	1
1224	1	-1	1	1	1	-1	-1	-1	-1	1	1	1	1	-1	0	-1	1	1	0	1	1	1	1	-1	1	-1	-1	1	0	1	-1
1225	1	-1	1	1	1	-1	0	-1	-1	1	1	1	1	1	0	-1	1	1	0	1	1	1	1	-1	1	1	-1	1	0	1	1
1226	1	-1	1	1	1	-1	-1	-1	-1	1	1	1	-1	0	-1	-1	1	1	0	1	1	1	1	-1	-1	-1	-1	1	1	1	-1
1227	1	-1	1	1	1	-1	0	0	-1	-1	-1	1	1	-1	-1	-1	-1	1	0	-1	-1	-1	-1	1	-1	1	-1	1	0	-1	-1
1228	1	-1	1	1	1	-1	1	1	-1	1	1	1	-1	0	-1	-1	1	1	0	1	1	1	1	1	1	1	1	1	0	1	1
1229	-1	1	1	1	-1	-1	-1	-1	-1	1	1	-1	1	-1	1	-1	-1	-1	0	1	1	1	1	-1	-1	-1	-1	1	1	-1	-1
1230	1	1	1	1	1	-1	0	1	-1	1	1	-1	1	0	-1	-1	1	1	0	1	1	1	1	-1	-1	0	-1	1	1	1	-1
1231	1	0	1	1	1	-1	-1	-1	-1	1	1	-1	1	0	-1	-1	-1	-1	0	1	1	1	1	1	-1	1	-1	1	0	-1	-1
1232	1	0	1	1	1	-1	-1	-1	1	1	1	-1	-1	0	0	-1	1	1	0	1	1	1	1	-1	1	1	-1	-1	-1	1	-1
1233	1	0	-1	1	1	-1	1	1	-1	1	1	1	1	0	0	-1	1	1	0	-1	1	-1	1	-1	-1	0	-1	1	1	1	1
1234	-1	0	-1	1	-1	-1	1	1	-1	1	1	-1	1	0	0	-1	-1	-1	0	1	1	1	1	1	-1	1	-1	1	-1	-1	1
1235	1	0	-1	1	1	-1	-1	-1	1	1	1	1	-1	-1	0	-1	-1	-1	0	1	1	1	1	1	-1	-1	-1	1	0	-1	-1
1236	1	0	1	1	1	-1	-1	-1	1	1	1	-1	-1	0	-1	-1	1	1	0	1	1	1	1	-1	1	0	-1	-1	0	1	-1
1237	1	0	-1	1	1	-1	1	1	-1	1	1	-1	1	0	1	-1	1	1	0	1	1	1	1	1	-1	1	1	1	0	1	1
1238	1	1	-1	1	1	-1	-1	1	-1	1	1	1	1	0	1	-1	1	1	0	1	1	1	1	1	-1	0	-1	-1	0	1	-1
1239	1	1	1	1	1	-1	0	1	1	1	1	1	-1	0	0	-1	-1	-1	0	1	1	1	1	-1	1	1	1	1	-1	-1	1
1240	1	1	-1	1	1	-1	1	-1	-1	1	1	1	1	-1	-1	-1	-1	-1	0	1	1	1	1	-1	-1	-1	-1	-1	0	-1	-1
1241	-1	1	-1	1	-1	-1	0	0	1	1	1	-1	-1	-1	1	-1	1	1	0	-1	1	-1	1	1	-1	-1	-1	-1	0	1	-1
1242	1	1	-1	1	1	-1	0	-1	1	1	1	1	-1	-1	-1	-1	1	1	0	1	1	1	1	-1	-1	0	-1	-1	1	1	-1
1243	1	1	-1	1	1	1	-1	1	-1	1	1	-1	1	0	1	1	1	1	0	1	1	1	1	1	1	1	-1	1	-1	1	1
1244	1	-1	-1	-1	1	-1	0	0	1	1	1	1	-1	-1	0	-1	1	1	0	1	1	1	1	1	-1	-1	-1	1	0	1	-1
1245	1	-1	-1	1	1	-1	1	1	-1	1	1	-1	1	0	-1	-1	-1	-1	0	1	1	1	1	1	-1	0	-1	1	1	-1	-1
1246	1	-1	1	1	1	-1	-1	0	1	1	-1	1	1	0	-1	-1	-1	-1	0	1	1	1	1	-1	1	1	-1	1	1	-1	-1
1247	1	1	1	1	1	-1	-1	1	1	1	1	-1	-1	0	-1	-1	-1	-1	0	1	1	1	1	1	1	-1	1	1	-1	-1	1
1248	1	1	1	1	1	-1	-1	1	-1	1	1	1	1	0	0	-1	-1	-1	0	-1	-1	-1	-1	1	1	0	-1	1	0	-1	1
1249	1	0	-1	1	1	-1	0	1	-1	1	1	1	1	0	0	-1	-1	-1	0	-1	1	-1	1	-1	-1	1	-1	-1	-1	-1	1
1250	1	0	1	1	1	-1	0	1	1	1	1	-1	-1	0	-1	-1	-1	-1	0	1	1	1	1	-1	1	-1	-1	-1	0	-1	1
1251	1	1	1	1	1	-1	-1	-1	-1	1	1	-1	1	0	0	-1	1	1	0	1	1	1	1	1	1	0	-1	-1	-1	1	1
1252	1	1	1	1	1	-1	1	0	-1	1	1	1	1	0	0	-1	1	1	0	1	1	1	1	1	1	1	-1	1	-1	1	1
1253	1	-1	-1	-1	1	-1	1	1	-1	1	1	-1	-1	0	0	-1	1	1	0	1	1	1	1	1	-1	-1	-1	1	0	1	1
1254	1	-1	1	1	1	-1	0	1	-1	1	1	1	1	1	0	-1	1	1	0	1	1	1	1	-1	1	1	-1	1	0	1	1
1255	1	-1	1	1	1	-1	0	-1	1	1	1	-1	-1	-1	-1	-1	-1	-1	0	1	1	1	1	1	-1	0	-1	1	-1	-1	-1
1256	1	-1	-1	1	1	1	-1	1	1	1	1	1	-1	1	0	-1	-1	-1	0	1	1	1	1	1	-1	0	-1	1	0	-1	1
1257	1	-1	-1	1	-1	1	-1	1	-1	1	1	1	1	1	0	-1	1	1	1	1	1	1	1	-1	-1	1	-1	1	-1	1	1
1258	1	-1	1	1	1	-1	-1	1	-1	1	1	1	1	1	0	-1	1	1	0	1	1	1	1	-1	1	1	1	1	0	1	1
1259	1	-1	1	1	1	-1	-1	1	-1	1	1	-1	1	0	1	-1	1	1	0	1	1	1	1	-1	-1	-1	-1	1	0	1	1
1260	1	-1	1	1	1	-1	-1	1	-1	-1	1	-1	1	0	-1	-1	-1	-1	0	-1	1	-1	-1	1	-1	1	1	1	0	-1	1
1261	1	-1	1	1	1	1	1	1	-1	1	1	1	1	1	1	1	-1	-1	0	1	1	1	1	1	-1	-1	-1	1	-1	-1	1
1262	1	0	1	1	1	-1	-1	1	-1	1	1	1	1	0	1	-1	-1	-1	0	1	1	1	1	1	-1	1	-1	-1	0	-1	1
1263	1	0	1	1	1	-1	0	0	1	1	1	1	-1	-1	-1	-1	-1	-1	0	1	1	1	1	1	1	1	-1	1	1	-1	-1
1264	1	0	1	1	1	-1	-1	-1	-1	1	1	-1	1	-1	0	-1	1	1	0	1	1	1	1	-1	-1	-1	-1	1	1	1	-1
1265	1	0	1	1	1	-1	-1	1	-1	-1	1	-1	-1	-1	0	-1	1	1	0	-1	1	-1	-1	-1	-1	0	-1	1	0	1	-1
1266	1	0	1	1	1	-1	-1	-1	1	-1	1	1	-1	-1	0	-1	1	1	0	-1	1	-1	1	-1	1	0	-1	1	0	1	-1
1267	1	1	1	1	1	1	-1	1	-1	1	1	1	1	1	-1	1	-1	-1	0	1	1	1	1	1	-1	1	-1	1	1	-1	1
1268	1	-1	1	1	1	-1	0	-1	-1	1	1	-1	-1	1	0	-1	1	1	0	1	1	1	1	-1	1	1	-1	1	0	1	1
1269	1	-1	1	1	1	1	1	1	-1	1	1	-1	1	1	0	-1	1	1	0	1	1	1	1	1	1	1	-1	1	0	1	1
1270	-1	-1	-1	1	-1	-1	1	1	-1	1	1	-1	1	0	-1	-1	1	1	1	1	1	1	1	1	1	1	-1	1	-1	1	1
1271	1	-1	1	1	1	-1	-1	-1	1	-1	-1	1	-1	-1	-1	-1	-1	-1	0	-1	1	-1	1	-1	-1	1	-1	1	-1	-1	-1
1272	1	-1	1	1	1	-1	0	0	1	-1	1	-1	-1	-1	0	-1	-1	-1	0	-1	1	-1	1	1	-1	-1	-1	1	0	-1	-1
1273	1	-1	1	-1	1	-1	0	-1	-1	1	1	1	1	-1	1	-1	-1	-1	0	1	1	1	1	-1	1	1	-1	1	1	-1	-1
1274	1	1	1	1	1	-1	0	1	-1	-1	1	1	1	0	-1	1	1	1	0	-1	1	-1	1	-1	1	1	-1	1	0	1	1
1275	-1	1	-1	1	-1	1	-1	1	-1	1	1	-1	1	0	0	1	-1	-1	0	1	1	1	1	1	1	1	-1	1	1	-1	1
1276	1	-1	1	1	1	-1	-1	-1	-1	1	1	-1	-1	0	-1	-1	1	1	0	1	1	1	1	-1	1	1	-1	1	0	1	-1
1277	1	-1	1	1	1	-1	-1	1	-1	1	1	1	1	-1	-1	-1	1	1	0	1	1	1	1	-1	-1	0	-1	1	0	1	-1
1278	1	-1	1	1	1	-1	1	1	-1	1	1	1	1	0	1	-1	-1	-1	0	1	1	1	1	1	1	1	-1	1	-1	-1	1
1279	1	-1	1	1	1	-1	1	1	-1	1	1	-1	1	0	-1	-1	1	1	0	1	1	1	1	1	1	0	-1	1	0	1	-1
1280	1	1	1	1	1	-1	1	1	-1	-1	1	1	1	0	0	1	1	1	0	-1	1	-1	-1	1	-1	0	-1	1	0	1	1
1281	-1	-1	-1	1	-1	1	-1	1	-1	1	1	-1	1	1	1	-1	-1	-1	0	1	1	1	1	1	-1	1	-1	1	0	-1	1
1282	1	-1	1	1	1	-1	1	-1	1	1	1	1	-1	0	0	-1	1	1	0	1	1	1	1	-1	-1	1	-1	1	0	1	-1
1283	1	-1	1	1	1	-1	0	-1	1	-1	-1	-1	-1	-1	0	-1	-1	-1	0	-1	1	-1	1	-1	-1	0	-1	1	0	-1	-1
1284	1	-1	1	1	1	-1	0	0	-1	-1	-1	1	-1	-1	0	-1	-1	-1	0	-1	1	-1	1	1	-1	0	-1	1	0	-1	-1
1285	-1	-1	-1	1	-1	1	1	1	1	1	1	-1	1	0	0	-1	1	1	0	1	1	1	1	1	-1	1	-1	1	1	1	1
1286	1	-1	1	1	1	-1	1	1	-1	-1	-1	1	1	0	1	-1	-1	-1	0	-1	1	-1	1	1	-1	1	1	1	0	-1	1
1287	1	-1	1	1	1	-1	-1	-1	-1	-1	-1	-1	1	0	0	-1	-1	-1	0	-1	1	-1	1	-1	-1	0	-1	1	0	-1	-1
1288	-1	-1	-1	1	-1	-1	0	0	-1	-1	-1	-1	-1	-1	1	-1	-1	-1	0	-1	1	-1	1	1	-1	0	-1	1	-1	-1	-1
1289	1	-1	1	1	1	-1	1	-1	1	1	1	1	1	0	-1	-1	1	1	0	1	1	1	1	-1	-1	0	-1	1	1	1	-1
1290	1	-1	1	1	1	-1	1	-1	-1	1	1	-1	-1	0	-1	-1	1	1	0	1	1	1	1	1	-1	0	-1	1	0	1	-1
1291	1	1	1	1	1	1	0	1	-1	1	1	1	1	0	0	1	-1	-1	0	1	1	1	1	-1	1	0	-1	1	0	-1	1
1292	1	-1	1	1	1	-1	-1	1	-1	-1	1	1	-1	0	-1	-1	1	1	0	-1	1	-1	-1	-1	1	1	-1	1	-1	1	-1
1293	1	1	1	1	-1	1	1	1	-1	-1	1	1	1	1	1	1	1	1	1	-1	1	-1	1	1	-1	1	-1	1	0	1	1
1294	1	-1	1	1	1	-1	0	1	1	1	1	1	-1	1	0	-1	-1	-1	0	1	1	1	1	-1	1	1	-1	1	0	-1	1
1295	1	1	1	1	-1	-1	-1	-1	-1	-1	-1	1	1	-1	-1	1	-1	-1	1	-1	1	-1	1	-1	-1	1	-1	1	-1	-1	-1
1296	1	-1	1	1	-1	-1	0	-1	1	1	1	1	-1	0	0	-1	1	1	0	1	1	1	1	1	-1	1	-1	1	0	1	-1
1297	1	-1	1	1	1	1	-1	1	-1	1	1	-1	-1	1	-1	-1	-1	-1	0	1	1	1	1	1	1	0	-1	1	0	-1	1
1298	1	-1	1	1	-1	-1	-1	-1	1	1	1	1	-1	-1	-1	-1	1	1	0	1	1	1	1	-1	-1	-1	-1	1	-1	1	-1
1299	1	-1	1	1	1	-1	1	1	-1	1	1	1	1	1	0	-1	-1	-1	0	1	1	1	1	1	1	1	1	-1	0	-1	1
1300	-1	-1	-1	1	-1	-1	1	1	-1	1	1	-1	1	0	-1	-1	-1	-1	0	1	1	1	1	1	-1	1	1	1	-1	-1	1
1301	1	-1	1	1	1	-1	-1	-1	-1	1	1	1	1	0	-1	-1	-1	-1	0	1	1	1	1	-1	1	-1	-1	-1	0	-1	-1
1302	1	-1	1	1	-1	1	-1	1	-1	1	1	1	1	1	0	-1	1	1	0	1	1	1	1	1	-1	1	-1	1	0	1	1
1303	1	-1	1	1	-1	-1	0	0	-1	1	1	-1	-1	-1	1	-1	1	1	0	1	1	1	1	1	-1	-1	-1	1	0	1	-1
1304	1	-1	1	1	-1	-1	1	-1	1	1	1	-1	-1	0	-1	-1	1	1	1	1	1	1	1	-1	-1	1	-1	1	1	1	-1
1305	1	-1	1	1	-1	1	0	1	1	-1	-1	-1	-1	0	1	-1	-1	-1	1	-1	1	-1	1	-1	-1	1	1	1	0	-1	1
1306	1	-1	1	1	-1	1	1	1	-1	-1	-1	1	1	1	-1	-1	-1	-1	1	-1	1	-1	1	1	-1	1	1	1	1	-1	1
1307	1	-1	1	1	1	-1	-1	-1	-1	1	1	1	1	-1	0	-1	1	1	0	1	1	1	1	-1	1	-1	-1	1	-1	1	-1
1308	-1	-1	-1	1	-1	-1	-1	1	-1	1	1	-1	1	1	0	-1	-1	-1	1	1	1	1	1	-1	-1	1	-1	1	-1	-1	1
1309	1	-1	1	1	-1	-1	0	-1	1	1	1	1	-1	-1	0	-1	1	1	0	1	1	1	1	-1	-1	-1	-1	1	0	1	-1
1310	1	1	1	1	1	-1	0	1	-1	1	1	1	1	0	1	1	1	1	0	1	1	1	1	-1	1	1	1	-1	-1	1	1
1311	1	-1	1	1	1	1	-1	1	-1	1	1	1	1	0	0	-1	1	1	0	1	1	1	1	-1	1	1	-1	1	-1	1	1
1312	1	1	1	-1	1	-1	1	1	-1	1	1	-1	1	0	1	1	1	1	0	1	1	1	1	1	1	1	-1	1	-1	1	1
1313	1	1	1	1	1	-1	1	1	-1	-1	1	-1	1	0	0	1	1	1	0	-1	1	-1	1	1	1	1	-1	1	-1	1	1
1314	-1	-1	-1	1	1	-1	0	0	-1	1	1	-1	-1	-1	1	-1	-1	-1	0	1	1	1	1	1	-1	-1	-1	1	0	-1	-1
1315	1	-1	1	1	-1	-1	1	-1	-1	-1	-1	-1	1	0	-1	-1	-1	-1	0	-1	1	-1	1	1	-1	0	-1	1	-1	-1	-1
1316	1	1	1	1	-1	-1	-1	1	-1	-1	1	-1	1	0	1	1	1	1	0	-1	1	-1	1	1	-1	1	-1	1	0	1	1
1317	1	-1	1	1	1	1	1	1	-1	1	1	1	1	1	1	-1	1	1	0	1	1	1	1	1	1	1	-1	-1	0	1	1
1318	-1	1	-1	1	-1	-1	0	0	-1	1	1	-1	1	-1	0	1	1	1	0	1	1	1	1	1	-1	1	-1	-1	-1	1	-1
1319	1	-1	1	1	1	-1	1	-1	-1	1	1	-1	1	0	1	-1	1	1	0	1	1	1	1	1	1	0	-1	1	-1	1	-1
1320	-1	-1	-1	1	-1	1	1	1	1	1	1	-1	-1	1	0	-1	-1	-1	0	1	1	1	1	1	-1	1	1	1	1	-1	1
1321	1	-1	1	1	1	-1	1	1	-1	1	1	-1	-1	1	0	-1	-1	-1	0	1	1	1	1	1	-1	-1	-1	1	0	-1	1
1322	1	-1	1	1	1	-1	-1	-1	-1	1	1	1	1	-1	0	-1	1	1	0	1	1	1	1	-1	-1	-1	-1	1	0	1	-1
1323	1	-1	1	1	1	-1	1	1	-1	1	1	1	1	0	1	-1	1	1	0	1	1	1	1	1	-1	-1	1	1	-1	1	1
1324	1	-1	1	1	1	-1	-1	-1	1	1	1	1	-1	-1	0	-1	1	1	0	1	1	1	1	-1	-1	-1	-1	-1	1	1	-1
1325	1	-1	1	1	1	-1	1	1	-1	1	1	1	1	0	1	-1	1	1	0	1	1	1	1	1	1	0	-1	1	-1	1	-1
1326	1	1	1	1	1	-1	-1	-1	-1	1	1	-1	1	-1	-1	1	1	1	0	1	1	1	1	-1	-1	-1	-1	1	-1	1	-1
1327	-1	-1	-1	1	-1	-1	-1	-1	-1	-1	1	-1	-1	-1	1	-1	-1	-1	1	-1	1	-1	1	-1	-1	0	-1	1	0	-1	-1
1328	1	-1	1	1	1	-1	1	1	-1	1	1	-1	1	0	1	-1	1	1	0	1	1	1	1	1	1	1	-1	1	0	1	1
1329	1	-1	1	1	1	-1	-1	-1	-1	1	1	-1	1	0	-1	-1	1	1	0	1	1	1	1	-1	-1	0	-1	-1	0	1	-1
1330	1	-1	1	1	1	-1	-1	-1	1	1	1	-1	-1	-1	-1	-1	1	1	0	1	1	1	1	1	-1	-1	-1	1	1	1	-1
1331	1	-1	1	1	1	-1	0	1	1	1	1	1	-1	0	-1	-1	1	1	0	1	1	1	1	-1	-1	1	1	1	1	1	1
1332	1	-1	1	1	1	-1	-1	-1	1	1	1	1	-1	-1	0	-1	1	1	0	1	1	1	1	-1	-1	-1	-1	1	1	1	-1
1333	1	-1	1	1	1	-1	-1	1	-1	1	1	1	1	0	1	-1	-1	1	0	1	1	1	1	1	1	1	-1	1	-1	1	1
1334	1	-1	1	1	1	-1	-1	-1	-1	1	1	1	-1	0	0	-1	1	1	0	1	1	1	1	-1	-1	0	-1	1	0	1	-1
1335	1	-1	1	1	1	-1	-1	-1	-1	1	1	1	1	0	-1	-1	-1	1	0	1	1	1	1	1	-1	1	-1	-1	-1	1	-1
1336	1	-1	1	1	1	-1	1	-1	-1	1	1	1	-1	-1	0	-1	-1	1	0	1	1	1	1	-1	-1	-1	-1	1	0	1	-1
1337	1	-1	1	1	1	-1	0	1	-1	1	1	1	1	0	1	-1	-1	1	0	1	1	1	1	-1	-1	1	-1	1	-1	1	1
1338	1	-1	1	1	1	-1	-1	-1	1	1	1	1	-1	1	-1	-1	1	1	0	1	1	1	1	-1	1	-1	-1	-1	1	1	-1
1339	1	-1	1	1	1	-1	1	1	-1	1	1	-1	-1	1	1	-1	1	1	0	1	1	1	1	1	-1	1	-1	1	0	1	1
1340	1	-1	1	1	1	-1	-1	-1	1	1	1	1	-1	0	0	-1	1	1	0	1	1	1	1	1	1	1	-1	-1	1	1	-1
1341	1	-1	1	1	1	-1	1	1	-1	1	1	1	1	0	-1	-1	1	1	0	1	1	1	1	-1	1	0	-1	1	0	1	-1
1342	1	-1	1	1	1	1	-1	1	-1	1	1	1	1	1	1	-1	1	1	0	1	1	1	1	1	1	1	-1	1	-1	1	1
1343	1	1	1	1	1	-1	-1	1	-1	-1	1	1	1	0	1	1	1	-1	0	-1	1	-1	1	-1	-1	0	-1	1	-1	-1	-1
1344	1	-1	1	1	1	-1	0	1	-1	-1	1	1	1	0	0	-1	-1	-1	0	-1	1	-1	1	-1	-1	0	-1	1	-1	-1	1
1345	-1	1	-1	1	-1	-1	1	-1	-1	1	1	-1	1	-1	1	1	1	-1	1	-1	1	-1	1	1	-1	1	-1	1	0	-1	-1
1346	1	-1	1	1	1	-1	0	0	1	1	1	1	-1	-1	-1	-1	1	1	0	1	1	1	1	1	-1	1	-1	1	1	1	-1
1347	1	-1	1	1	1	1	1	1	-1	1	1	1	-1	0	-1	-1	-1	1	0	1	1	1	1	1	1	0	-1	-1	0	1	1
1348	1	-1	1	1	1	-1	1	1	-1	-1	-1	1	1	1	-1	-1	-1	1	0	-1	1	-1	1	1	-1	1	1	-1	0	1	1
1349	1	-1	1	1	1	-1	-1	-1	1	1	1	-1	-1	0	-1	-1	1	1	0	1	1	1	1	-1	1	0	-1	-1	1	1	1
1350	1	-1	1	1	1	1	0	1	-1	1	1	1	1	1	0	-1	1	1	0	1	1	1	1	-1	-1	1	1	-1	0	1	1
1351	1	1	1	1	1	1	0	-1	-1	1	1	1	1	0	0	1	1	1	0	1	1	1	1	1	1	1	-1	-1	-1	1	1
1352	1	-1	1	1	1	-1	-1	1	-1	1	1	1	-1	0	-1	-1	-1	1	0	1	1	1	1	1	1	-1	-1	1	0	1	1
1353	1	-1	1	1	1	-1	-1	-1	1	-1	1	1	-1	-1	1	-1	1	1	0	-1	1	-1	1	-1	-1	-1	-1	1	1	1	-1
1354	1	1	1	1	1	-1	0	1	-1	-1	-1	1	1	0	-1	1	-1	1	0	-1	1	-1	-1	-1	-1	1	-1	1	-1	1	1
1355	1	-1	1	1	1	-1	0	1	-1	1	1	1	1	0	1	-1	1	1	0	1	1	1	1	-1	-1	1	-1	1	0	1	1
1356	1	1	1	1	1	-1	1	1	-1	-1	1	1	1	0	0	1	1	1	0	-1	1	-1	1	1	-1	1	-1	1	-1	1	1
1357	1	-1	1	1	1	1	0	-1	1	1	1	1	-1	0	-1	-1	1	1	0	1	1	1	1	1	1	-1	-1	1	1	1	1
1358	1	-1	1	1	-1	-1	-1	1	-1	1	1	1	-1	0	-1	-1	1	1	1	1	1	1	1	-1	-1	1	-1	-1	0	1	-1
1359	1	-1	1	1	-1	-1	-1	0	1	1	1	1	-1	0	-1	-1	1	1	1	1	1	1	1	-1	1	0	-1	-1	1	1	-1
1360	1	-1	1	1	1	-1	-1	1	1	1	1	-1	-1	1	1	-1	1	1	0	1	1	1	1	1	-1	1	-1	1	1	1	1
1361	1	-1	1	1	-1	-1	1	-1	-1	1	1	1	1	0	0	-1	-1	1	1	1	1	1	1	-1	1	0	-1	-1	0	1	-1
1362	-1	-1	-1	1	1	-1	-1	1	1	1	1	-1	-1	0	-1	-1	-1	1	0	1	1	1	1	1	-1	1	-1	1	1	1	1
1363	1	-1	1	1	1	-1	0	-1	1	1	1	1	-1	-1	-1	-1	1	1	0	1	1	1	1	-1	-1	-1	-1	1	1	1	-1
1364	1	-1	1	1	-1	-1	1	1	-1	1	1	1	1	1	0	-1	1	1	1	1	1	1	1	1	1	1	1	-1	-1	1	1
1365	1	-1	1	1	1	-1	-1	-1	-1	1	1	1	1	0	-1	-1	1	1	0	1	1	1	1	-1	1	1	-1	1	0	1	-1
1366	-1	-1	-1	1	1	1	1	1	-1	1	1	-1	1	0	-1	-1	1	1	0	1	1	1	1	1	-1	1	-1	1	-1	1	1
1367	1	-1	1	1	1	-1	0	0	1	1	1	1	-1	-1	-1	-1	-1	1	0	1	1	1	1	1	1	-1	-1	1	1	1	-1
1368	1	-1	1	1	-1	-1	-1	1	-1	1	1	-1	-1	0	-1	-1	1	1	1	1	1	1	1	-1	-1	1	-1	1	0	1	-1
1369	1	-1	1	1	1	-1	-1	1	-1	1	1	1	1	0	0	-1	1	1	0	1	1	1	1	-1	-1	0	-1	1	-1	1	-1
1370	1	1	1	-1	1	-1	0	0	-1	1	1	1	1	-1	0	1	1	1	0	1	1	1	1	1	-1	-1	-1	1	-1	1	-1
1371	1	-1	1	1	1	-1	1	-1	-1	-1	1	1	1	0	0	-1	1	1	0	-1	1	-1	1	1	-1	0	-1	1	-1	1	-1
1372	1	-1	1	1	1	-1	1	-1	1	1	1	1	-1	0	-1	-1	1	1	0	1	1	1	1	1	-1	0	-1	1	1	1	-1
1373	1	1	1	1	1	-1	-1	-1	1	1	1	1	-1	-1	0	1	1	1	0	1	1	1	1	-1	-1	0	-1	1	1	1	-1
1374	1	-1	1	1	1	-1	-1	1	1	1	1	1	1	0	-1	-1	-1	1	0	1	1	1	1	-1	1	0	-1	1	1	1	-1
1375	1	-1	1	1	1	-1	-1	-1	-1	1	1	1	1	-1	0	-1	-1	1	0	1	1	1	1	-1	1	1	-1	1	-1	1	-1
1376	1	-1	1	1	1	-1	0	1	1	1	1	1	-1	0	1	-1	-1	1	0	1	1	1	1	-1	-1	-1	-1	1	1	1	1
1377	1	-1	1	1	1	-1	-1	1	-1	1	1	1	1	0	0	-1	-1	1	0	1	1	1	1	1	1	1	-1	1	-1	1	1
1378	1	1	1	1	1	-1	1	1	-1	1	1	1	1	0	-1	1	-1	1	0	1	1	1	1	1	1	0	-1	-1	0	1	1
1379	-1	1	-1	1	-1	-1	-1	1	-1	1	1	-1	1	1	-1	1	1	1	1	1	1	1	1	1	-1	1	1	1	-1	1	1
1380	1	-1	1	1	1	-1	1	1	-1	1	1	1	1	0	-1	-1	1	1	0	1	1	1	1	1	-1	1	-1	1	0	1	1
1381	1	-1	1	1	1	-1	-1	1	-1	-1	1	-1	1	1	-1	-1	1	1	0	-1	1	-1	1	1	-1	1	-1	1	-1	1	1
1382	1	-1	1	1	1	-1	-1	1	-1	1	1	1	1	-1	0	-1	1	1	0	1	1	1	1	1	1	1	-1	1	-1	1	1
1383	1	-1	1	-1	1	-1	-1	-1	1	1	1	1	-1	-1	0	-1	1	1	0	1	1	1	1	1	-1	-1	-1	1	1	1	-1
1384	1	-1	1	1	1	-1	1	1	-1	1	1	1	1	0	0	-1	1	1	0	1	1	1	1	1	1	0	-1	1	-1	1	1
1385	-1	-1	-1	1	-1	-1	-1	-1	-1	-1	1	-1	1	-1	1	-1	1	1	1	-1	1	-1	1	-1	-1	1	-1	1	-1	1	-1
1386	1	-1	1	1	1	-1	0	0	-1	1	1	1	1	-1	0	-1	1	1	0	1	1	1	1	1	1	-1	-1	1	-1	1	-1
1387	1	-1	1	1	1	-1	0	1	1	-1	1	1	-1	0	-1	-1	-1	1	0	-1	1	-1	1	-1	-1	1	-1	1	1	1	1
1388	1	-1	1	1	1	-1	0	1	-1	1	1	1	1	0	-1	-1	1	1	0	1	1	1	1	-1	-1	1	-1	1	-1	1	1
1389	1	-1	1	1	1	-1	1	1	-1	-1	1	1	1	0	-1	-1	1	1	0	-1	1	-1	1	1	-1	1	1	1	0	1	1
1390	1	-1	1	1	1	-1	1	1	-1	1	1	-1	1	0	1	-1	1	1	0	1	1	1	1	1	1	0	-1	1	-1	1	1
1391	-1	-1	-1	1	-1	-1	0	0	-1	1	1	-1	-1	-1	1	-1	1	1	1	-1	1	-1	1	1	-1	-1	-1	1	0	1	-1
1392	1	1	1	1	1	1	-1	1	-1	1	1	-1	1	0	0	1	1	1	0	1	1	1	1	-1	-1	1	1	1	-1	1	1
1393	1	-1	1	1	1	-1	0	0	1	-1	1	-1	-1	-1	0	-1	1	1	0	-1	1	-1	1	1	-1	-1	-1	1	1	1	-1
1394	1	1	1	1	1	1	-1	1	-1	1	1	1	1	1	-1	1	1	1	0	1	1	1	1	-1	-1	1	1	1	-1	1	1
1395	-1	-1	-1	1	-1	-1	-1	1	1	1	1	-1	-1	0	1	-1	1	1	1	1	1	1	1	1	-1	1	-1	1	1	1	1
1396	1	-1	1	1	1	-1	1	1	-1	1	1	1	1	1	0	-1	1	1	0	1	1	1	1	1	1	1	-1	1	0	1	1
1397	1	-1	1	1	1	-1	-1	1	1	1	1	1	-1	-1	-1	-1	1	1	0	1	1	1	1	-1	-1	0	-1	1	1	1	-1
1398	1	-1	1	1	1	1	0	1	-1	1	1	1	1	0	0	-1	1	1	0	1	1	1	1	1	-1	1	1	1	0	1	1
1399	-1	-1	-1	1	-1	-1	0	0	-1	-1	1	-1	1	-1	1	-1	1	-1	0	-1	1	-1	1	1	-1	1	-1	1	0	-1	-1
1400	1	-1	1	1	1	-1	1	1	-1	1	1	1	1	1	-1	-1	1	1	0	1	1	1	1	1	1	0	1	1	0	1	1
1401	1	-1	1	1	1	-1	-1	1	1	1	1	1	-1	0	-1	-1	1	1	0	1	1	1	1	1	-1	1	-1	1	1	1	1
1402	-1	-1	-1	1	-1	1	-1	1	-1	1	1	-1	-1	0	0	-1	1	-1	0	1	1	1	1	1	1	1	-1	1	0	-1	1
1403	1	-1	1	1	1	-1	0	1	1	1	1	-1	-1	0	-1	-1	1	-1	0	1	1	1	1	-1	-1	0	-1	1	1	-1	-1
1404	1	-1	1	1	1	1	-1	1	-1	-1	1	-1	1	1	1	-1	1	-1	0	-1	1	-1	1	1	1	1	-1	-1	-1	-1	1
1405	1	-1	1	1	1	-1	-1	-1	1	1	1	1	-1	0	1	-1	1	1	0	1	1	1	1	1	-1	1	-1	-1	1	1	-1
1406	1	-1	1	1	1	-1	0	-1	1	1	1	1	1	0	-1	-1	1	1	0	1	1	1	1	-1	-1	1	-1	1	1	1	-1
1407	1	-1	1	1	1	-1	-1	1	-1	1	1	1	1	0	0	-1	1	1	0	1	1	1	1	1	1	1	1	-1	0	1	1
1408	1	-1	1	1	1	-1	0	1	-1	1	1	1	-1	1	-1	-1	1	1	0	1	1	1	1	-1	1	0	1	-1	0	1	1
1409	1	-1	1	1	1	-1	-1	1	-1	1	1	1	1	0	0	-1	1	1	0	1	1	1	1	1	1	1	1	1	0	1	1
1410	1	-1	1	1	1	1	-1	1	1	1	1	1	-1	0	-1	-1	1	1	0	1	1	1	1	1	1	-1	-1	1	1	1	1
1411	-1	-1	-1	1	-1	-1	1	1	-1	1	1	-1	1	0	0	-1	1	-1	0	1	1	1	1	1	-1	1	-1	1	-1	-1	1
1412	1	-1	1	1	1	-1	-1	1	-1	1	1	1	1	0	-1	-1	1	1	0	1	1	1	1	-1	-1	0	-1	1	0	1	-1
1413	1	-1	1	1	1	-1	1	1	1	1	1	1	-1	0	1	-1	1	1	0	1	1	1	1	1	-1	1	-1	1	1	1	1
1414	1	-1	1	1	1	-1	-1	1	-1	1	1	1	-1	0	0	-1	1	1	0	1	1	1	1	-1	-1	0	-1	1	0	1	-1
1415	1	-1	1	1	1	-1	0	1	-1	1	1	1	1	1	0	-1	1	1	0	1	1	1	1	1	1	1	-1	1	-1	1	1
1416	1	-1	1	1	1	-1	1	1	1	1	1	1	1	0	0	-1	1	1	0	1	1	1	1	1	-1	0	-1	1	1	1	-1
1417	-1	-1	-1	1	-1	-1	0	-1	1	-1	1	-1	-1	-1	1	-1	1	-1	0	-1	1	-1	-1	-1	-1	1	-1	-1	1	-1	-1
1418	1	-1	1	1	1	-1	0	1	-1	1	1	1	1	0	0	-1	1	1	0	1	1	1	1	1	-1	1	-1	1	1	1	1
1419	1	-1	1	1	1	-1	-1	1	-1	1	1	1	1	0	0	-1	1	1	0	1	1	1	1	-1	1	1	-1	-1	0	1	1
1420	1	-1	1	1	1	-1	0	0	-1	1	1	1	1	0	-1	-1	1	1	0	1	1	1	1	1	-1	-1	-1	-1	1	1	-1
1421	1	-1	1	1	1	1	1	1	-1	-1	-1	1	1	0	0	-1	-1	1	0	-1	1	-1	1	1	-1	1	-1	-1	1	1	1
1422	1	-1	1	1	1	-1	0	0	-1	1	1	1	1	-1	1	-1	1	1	0	1	1	1	1	1	1	1	-1	-1	0	1	-1
1423	1	-1	1	1	1	-1	-1	-1	-1	1	1	1	-1	-1	0	-1	1	1	0	1	1	1	1	-1	1	0	-1	-1	0	1	-1
1424	-1	-1	-1	1	-1	-1	0	-1	-1	1	1	-1	1	0	0	-1	1	-1	0	1	1	1	1	1	-1	1	-1	-1	1	-1	1
1425	1	1	1	1	1	-1	0	1	-1	1	1	1	1	0	-1	1	1	1	0	1	1	1	1	-1	-1	1	-1	1	1	1	1
1426	1	-1	1	1	1	-1	-1	-1	-1	1	1	1	1	-1	1	-1	1	1	0	1	1	1	1	-1	-1	-1	-1	-1	1	1	-1
1427	1	-1	1	1	1	-1	0	0	-1	1	1	1	1	-1	0	-1	-1	1	0	1	1	1	1	1	-1	-1	-1	-1	0	1	-1
1428	1	-1	1	1	1	1	1	1	-1	1	1	1	1	0	0	-1	-1	1	0	1	1	1	1	1	-1	1	-1	1	0	1	1
1429	1	-1	1	1	1	-1	0	0	-1	1	1	1	-1	-1	-1	-1	-1	1	0	1	1	1	1	1	1	-1	-1	-1	0	1	-1
1430	1	1	1	1	1	-1	0	-1	-1	-1	1	1	1	0	0	1	-1	1	0	-1	1	-1	1	-1	1	1	-1	1	0	1	1
1431	1	-1	1	1	1	1	0	1	1	1	1	1	-1	0	0	-1	1	1	0	1	1	1	1	-1	1	1	-1	1	0	1	1
1432	1	-1	1	1	1	-1	-1	1	-1	1	1	1	1	0	0	-1	1	1	0	1	1	1	1	-1	1	1	-1	1	0	1	1
1433	1	-1	1	1	1	-1	-1	0	1	1	1	1	1	0	-1	-1	1	1	0	1	1	1	1	-1	-1	1	-1	-1	0	1	-1
1434	-1	1	-1	1	-1	-1	0	-1	-1	-1	1	-1	1	-1	1	1	1	-1	0	-1	1	-1	1	-1	-1	1	-1	1	1	-1	-1
1435	1	-1	1	1	1	-1	1	1	1	1	1	1	-1	0	0	-1	1	1	0	1	1	1	1	1	-1	1	-1	1	0	1	1
1436	1	-1	1	1	1	-1	1	1	-1	1	1	1	1	0	1	-1	1	1	0	1	1	1	1	1	-1	1	-1	1	0	1	1
1437	1	1	1	1	1	-1	1	1	-1	1	1	-1	1	0	0	1	1	-1	0	1	1	1	1	1	1	1	-1	1	0	-1	1
1438	1	-1	1	1	1	-1	-1	-1	1	1	1	-1	-1	-1	0	-1	1	-1	0	1	1	1	1	-1	-1	-1	-1	1	1	-1	-1
1439	1	-1	1	1	1	-1	0	1	1	1	1	-1	-1	0	0	-1	1	-1	0	1	1	1	1	-1	1	1	-1	1	0	-1	1
1440	-1	-1	-1	1	-1	-1	0	1	1	1	1	-1	-1	1	-1	-1	1	-1	0	1	1	1	1	-1	-1	1	1	-1	1	-1	1
1441	1	-1	1	1	1	-1	-1	-1	1	1	1	1	-1	0	0	-1	1	1	0	1	1	1	1	-1	1	1	-1	1	0	1	1
1442	1	-1	1	1	1	-1	0	1	1	1	1	1	-1	1	0	-1	1	1	0	1	1	1	1	1	-1	-1	1	1	1	1	1
1443	1	1	1	1	1	-1	-1	1	-1	-1	1	1	1	1	0	1	1	1	0	-1	1	-1	1	1	-1	1	1	-1	1	1	1
1444	1	-1	1	-1	1	-1	0	0	-1	1	1	1	-1	-1	1	-1	1	1	0	1	1	1	1	1	-1	1	-1	-1	0	1	-1
1445	1	-1	1	1	1	-1	1	1	-1	1	1	1	1	1	-1	-1	1	1	0	1	1	1	1	1	-1	1	-1	-1	1	1	1
1446	1	-1	1	1	1	-1	0	1	1	1	1	1	-1	0	0	-1	1	1	0	1	1	1	1	-1	-1	1	-1	-1	1	1	1
1447	1	-1	1	1	1	-1	-1	-1	1	1	1	1	1	0	0	-1	1	1	0	1	1	1	1	-1	1	1	-1	-1	0	1	-1
1448	1	-1	1	1	1	-1	1	1	-1	1	1	1	1	0	-1	-1	1	1	0	1	1	1	1	1	1	1	1	-1	0	1	1
1449	1	-1	1	1	1	-1	0	-1	1	1	1	1	-1	0	-1	-1	1	1	0	1	1	1	1	-1	-1	1	-1	-1	0	1	-1
1450	1	1	1	1	1	-1	1	1	1	-1	1	1	-1	0	0	1	1	1	0	-1	1	-1	1	1	-1	1	-1	-1	0	1	1
1451	1	-1	1	1	1	-1	1	1	-1	1	1	1	1	1	0	-1	1	1	0	1	1	1	1	1	-1	1	1	1	0	1	1
1452	1	1	1	1	1	-1	0	0	-1	1	1	1	1	-1	-1	1	1	1	0	1	1	1	1	1	1	-1	-1	-1	0	1	-1
1453	1	-1	1	1	1	-1	0	-1	1	1	1	-1	-1	-1	-1	-1	1	-1	0	1	1	1	1	-1	-1	0	-1	1	1	-1	-1
1454	1	-1	1	1	1	-1	-1	1	-1	1	1	1	-1	0	0	-1	1	1	0	1	1	1	1	-1	-1	1	-1	1	0	1	-1
1455	1	-1	1	1	1	-1	-1	1	1	-1	1	1	-1	-1	0	-1	1	1	0	1	1	-1	1	-1	1	-1	-1	1	0	1	-1
1456	1	-1	1	1	1	-1	-1	1	-1	-1	1	1	1	1	1	-1	1	1	0	1	1	-1	1	1	-1	1	1	-1	1	1	1
1457	-1	-1	-1	1	-1	-1	1	1	1	-1	1	-1	-1	0	1	-1	1	-1	1	1	1	-1	1	1	-1	0	-1	1	1	-1	1
1458	1	-1	1	1	1	-1	-1	1	1	1	1	1	-1	0	0	-1	1	1	0	1	1	1	1	1	-1	0	-1	1	1	1	-1
1459	1	-1	1	1	1	-1	-1	-1	-1	-1	1	1	1	0	0	-1	1	1	0	1	1	-1	1	-1	-1	0	1	1	1	1	-1
1460	1	-1	1	1	1	1	1	1	-1	1	1	1	1	1	0	-1	1	1	0	1	1	1	1	1	1	1	-1	1	0	1	1
1461	1	-1	1	1	1	-1	0	1	-1	-1	1	1	1	0	-1	-1	1	1	0	1	1	-1	1	-1	-1	1	-1	1	1	1	1
1462	1	-1	1	1	1	-1	-1	1	1	1	1	1	-1	0	-1	-1	1	1	0	1	1	1	1	1	1	1	-1	1	0	1	1
1463	-1	1	-1	1	-1	-1	0	1	1	-1	1	-1	-1	1	1	1	1	-1	1	1	1	-1	1	-1	-1	1	1	1	1	-1	1
1464	1	-1	1	1	1	-1	-1	1	1	1	1	1	-1	0	0	-1	1	1	0	1	1	1	1	-1	-1	-1	-1	1	0	1	1
1465	1	-1	1	1	1	-1	-1	1	-1	1	1	1	-1	0	0	-1	1	1	0	1	1	1	1	-1	1	0	-1	1	0	1	1
1466	1	-1	1	1	1	1	-1	1	-1	-1	1	1	1	0	1	-1	1	-1	0	1	1	-1	1	1	-1	1	-1	1	1	-1	1
1467	-1	-1	-1	1	-1	1	1	1	1	1	1	-1	-1	0	0	-1	1	1	1	1	1	1	1	1	-1	1	-1	1	1	1	1
1468	1	-1	1	-1	1	-1	0	0	-1	1	1	-1	-1	-1	0	-1	1	1	0	1	1	1	1	1	-1	-1	-1	1	1	1	-1
1469	1	-1	1	1	1	-1	1	1	-1	1	1	1	1	0	1	-1	1	1	0	1	1	1	1	1	1	1	1	1	0	1	1
1470	1	-1	1	1	1	-1	0	-1	1	-1	1	1	-1	-1	0	-1	1	-1	0	1	1	-1	1	-1	-1	0	-1	1	1	-1	-1
1471	1	-1	1	1	1	-1	1	1	-1	1	1	1	1	0	0	-1	1	1	0	1	1	1	1	1	1	0	-1	1	0	1	-1
1472	1	-1	1	1	1	-1	1	1	1	1	1	1	1	1	-1	-1	1	1	0	1	1	1	1	1	-1	-1	-1	1	1	1	1
1473	1	-1	1	1	1	-1	-1	-1	-1	1	1	1	1	-1	-1	-1	1	1	0	1	1	1	1	-1	1	-1	-1	1	0	1	-1
1474	1	-1	1	1	1	-1	0	-1	1	1	1	1	1	0	-1	-1	1	1	0	1	1	1	1	-1	-1	0	-1	-1	0	1	-1
1475	1	1	1	1	1	-1	1	1	-1	1	1	1	1	0	1	1	1	1	0	1	1	-1	1	1	-1	0	-1	1	1	1	-1
1476	-1	1	-1	1	-1	-1	-1	1	-1	1	1	-1	1	0	-1	1	1	1	1	1	1	1	1	-1	-1	0	-1	-1	1	1	-1
1477	1	-1	1	1	1	-1	-1	-1	-1	1	1	1	-1	0	-1	-1	1	1	0	1	1	1	1	-1	-1	0	-1	-1	0	1	-1
1478	1	-1	1	1	1	-1	-1	-1	1	1	1	1	-1	0	0	-1	1	1	0	1	1	1	1	-1	-1	1	-1	-1	0	1	-1
1479	1	-1	1	1	1	-1	-1	-1	-1	1	1	-1	-1	-1	0	-1	1	1	0	1	1	1	1	-1	-1	-1	-1	-1	0	1	-1
1480	-1	-1	-1	1	-1	-1	0	-1	-1	1	1	-1	1	-1	1	-1	1	-1	1	1	1	-1	1	-1	-1	-1	-1	1	1	-1	-1
1481	1	-1	1	1	1	-1	-1	-1	1	1	1	1	-1	0	0	-1	1	1	0	1	1	1	1	1	-1	1	-1	1	1	1	1
1482	1	-1	1	1	1	1	-1	1	1	1	1	1	-1	1	0	-1	1	1	0	1	1	1	1	-1	-1	1	1	1	0	1	1
1483	1	-1	1	1	1	-1	-1	-1	1	1	1	1	-1	0	0	-1	1	1	0	1	1	1	1	-1	-1	1	-1	1	0	1	-1
1484	1	-1	1	1	1	-1	1	1	-1	1	1	1	1	0	0	-1	1	1	0	1	1	1	1	1	1	1	-1	1	0	1	1
1485	1	-1	1	1	1	-1	0	0	1	1	1	1	-1	-1	-1	-1	1	1	0	1	1	1	1	1	-1	-1	-1	1	1	1	-1
1486	1	-1	1	1	1	-1	0	-1	1	1	1	1	-1	-1	1	-1	1	1	0	1	1	1	1	-1	-1	-1	-1	1	1	1	-1
1487	1	-1	1	1	1	-1	0	1	-1	1	1	1	1	0	1	-1	1	1	0	1	1	1	1	-1	-1	1	-1	1	1	1	1
1488	1	-1	1	1	1	-1	0	1	-1	1	1	1	1	0	1	-1	1	1	0	1	1	1	1	-1	1	1	1	1	0	1	1
1489	1	1	1	1	1	-1	0	1	-1	-1	1	1	1	0	0	1	1	-1	0	1	-1	-1	-1	-1	-1	1	-1	1	1	-1	1
1490	1	-1	1	1	1	-1	1	1	-1	1	1	1	1	1	0	-1	1	1	0	1	1	1	1	1	1	1	-1	1	0	1	1
1491	1	-1	1	1	1	-1	0	-1	1	1	1	1	-1	0	-1	-1	1	1	0	1	1	1	1	1	-1	1	-1	1	1	1	1
1492	1	-1	1	1	1	-1	-1	1	1	1	1	-1	-1	0	1	-1	-1	1	0	1	1	1	1	1	1	1	-1	1	0	1	1
1493	1	-1	1	1	1	-1	-1	-1	-1	1	1	-1	1	-1	-1	-1	-1	1	0	1	1	1	1	-1	-1	1	-1	1	0	1	-1
1494	1	-1	1	1	1	1	0	1	-1	-1	1	-1	1	1	-1	-1	-1	1	0	1	-1	-1	-1	-1	-1	1	-1	1	1	1	1
1495	1	-1	1	1	1	-1	-1	-1	-1	1	1	1	1	0	0	-1	-1	1	0	1	1	1	1	-1	-1	1	-1	1	0	1	-1
1496	1	-1	1	1	1	1	0	1	-1	1	1	1	1	1	0	-1	1	1	0	1	1	1	1	-1	1	1	-1	1	0	1	1
1497	1	-1	1	-1	1	1	1	1	-1	1	1	1	1	1	1	-1	1	1	0	1	1	1	1	1	1	1	-1	1	0	1	1
1498	-1	1	-1	1	-1	1	0	1	-1	1	1	-1	1	0	-1	1	1	-1	1	1	1	1	1	-1	-1	1	-1	1	1	-1	1
1499	1	-1	1	1	1	-1	0	-1	-1	1	1	1	1	-1	-1	-1	1	1	0	1	1	1	1	-1	-1	1	-1	1	0	1	-1
1500	-1	1	-1	1	-1	1	1	1	-1	1	1	-1	1	0	1	1	1	-1	1	1	1	1	1	1	-1	1	-1	1	1	-1	1
1501	1	-1	1	1	1	-1	0	1	1	-1	1	1	-1	1	0	-1	1	1	0	1	1	-1	-1	-1	-1	1	1	-1	1	1	1
1502	1	-1	1	1	1	-1	-1	-1	-1	-1	-1	1	1	0	-1	-1	-1	1	0	1	1	-1	1	1	1	1	-1	-1	0	1	1
1503	1	-1	1	1	1	-1	0	1	-1	1	1	1	1	0	0	-1	1	1	0	1	1	1	1	-1	1	1	1	-1	0	1	1
1504	1	-1	1	1	1	-1	1	1	-1	1	1	1	1	1	-1	-1	1	1	0	1	1	1	1	1	-1	0	1	-1	1	1	1
1505	1	-1	1	1	1	-1	1	1	-1	-1	-1	1	-1	0	1	-1	-1	1	0	1	1	-1	1	1	-1	1	1	1	1	1	1
1506	1	-1	1	1	1	-1	0	-1	-1	1	1	1	1	0	1	-1	1	1	0	1	1	1	1	-1	1	1	-1	1	0	1	1
1507	1	-1	1	1	1	-1	-1	-1	1	1	1	1	-1	1	-1	-1	1	1	0	1	1	1	1	-1	-1	-1	-1	-1	1	1	-1
1508	1	-1	1	1	1	-1	1	1	-1	1	1	1	1	1	1	-1	1	1	0	1	1	1	1	1	-1	1	1	-1	1	1	1
1509	1	-1	1	1	1	-1	1	1	1	-1	1	1	-1	0	0	-1	1	1	0	1	1	-1	1	1	-1	0	1	1	1	1	1
1510	1	-1	1	1	1	-1	0	-1	-1	1	1	1	-1	-1	0	-1	1	1	0	1	1	-1	1	-1	-1	0	-1	1	1	1	-1
1511	1	-1	1	1	1	-1	1	1	1	1	1	1	1	0	0	-1	1	1	0	1	1	1	1	1	-1	0	-1	1	1	1	1
1512	-1	1	-1	1	-1	1	1	1	-1	1	1	-1	-1	0	1	1	1	-1	1	1	1	1	1	1	-1	1	-1	1	1	-1	1
1513	1	-1	1	1	1	-1	-1	-1	1	1	1	1	-1	0	-1	-1	1	1	0	1	1	1	1	-1	-1	-1	-1	-1	1	1	-1
1514	1	-1	1	1	1	-1	-1	1	-1	1	1	1	1	0	1	-1	1	1	0	1	1	1	1	-1	1	0	-1	1	0	1	-1
1515	1	-1	1	-1	1	-1	0	0	1	1	1	1	-1	-1	0	-1	1	1	0	1	1	1	1	1	-1	-1	-1	1	1	1	-1
1516	1	-1	1	-1	1	-1	-1	1	-1	1	1	1	1	1	1	-1	1	1	0	1	1	1	1	1	1	1	-1	1	0	1	1
1517	1	-1	1	1	1	-1	1	1	-1	1	1	1	1	0	1	-1	1	1	0	1	1	1	1	1	1	1	-1	1	0	1	1
1518	1	-1	1	1	1	-1	0	-1	-1	-1	1	1	1	-1	1	-1	1	1	0	1	1	-1	1	-1	1	-1	-1	1	0	1	-1
1519	1	-1	1	-1	1	-1	-1	1	-1	1	1	1	1	1	1	-1	1	1	0	1	1	1	1	1	1	1	-1	1	0	1	1
1520	-1	1	-1	1	-1	1	0	-1	-1	1	1	-1	1	1	1	1	1	-1	1	1	1	1	1	1	-1	1	-1	1	1	-1	1
1521	1	-1	1	1	1	-1	1	1	-1	-1	-1	1	1	1	0	-1	-1	1	0	1	1	-1	-1	1	-1	1	-1	1	1	1	1
1522	1	-1	1	1	1	-1	-1	-1	-1	1	1	1	-1	0	-1	-1	1	1	0	1	1	1	1	-1	1	0	-1	1	0	1	-1
1523	1	-1	1	1	1	1	-1	1	1	-1	-1	1	-1	1	0	-1	-1	1	0	1	1	-1	-1	-1	1	0	-1	1	0	1	1
1524	1	-1	1	1	1	-1	-1	1	-1	1	1	1	1	0	0	-1	-1	1	0	1	1	-1	-1	1	1	1	1	-1	0	1	1
1525	1	1	1	1	1	-1	-1	1	-1	1	1	1	1	0	1	1	1	1	0	1	1	1	1	1	-1	1	-1	1	1	1	1
1526	1	-1	1	1	1	-1	0	-1	1	1	1	1	-1	-1	-1	-1	1	1	0	1	1	1	1	-1	-1	-1	-1	1	0	1	-1
1527	1	-1	1	1	1	-1	-1	1	1	-1	1	1	1	0	-1	-1	1	1	0	1	-1	-1	-1	1	-1	0	-1	1	1	1	1
1528	1	-1	1	1	1	-1	0	0	1	1	1	1	-1	0	-1	-1	1	1	0	1	1	1	1	1	-1	-1	-1	1	1	1	-1
1529	1	1	1	-1	1	1	-1	1	-1	1	1	1	1	0	1	1	1	1	0	1	1	1	1	-1	-1	1	-1	1	0	1	1
1530	1	-1	1	1	1	-1	0	-1	-1	1	1	1	1	-1	-1	-1	1	1	0	1	1	1	1	-1	-1	-1	-1	1	0	1	-1
1531	1	-1	1	1	1	-1	1	1	-1	-1	1	1	1	0	1	-1	1	1	0	1	1	-1	-1	1	-1	0	-1	1	1	1	1
1532	1	-1	1	1	1	-1	-1	-1	-1	1	1	1	1	-1	-1	-1	1	1	0	1	1	1	1	-1	-1	-1	-1	-1	0	1	-1
1533	1	-1	1	1	1	-1	0	1	1	1	1	1	-1	0	0	-1	1	1	0	1	1	1	1	-1	-1	1	-1	1	0	1	1
1534	1	1	1	1	1	-1	0	1	-1	-1	1	1	1	0	0	1	1	1	0	-1	1	-1	-1	-1	-1	1	-1	1	1	1	1
1535	1	-1	1	1	1	-1	1	1	-1	1	1	-1	1	1	1	-1	1	1	0	1	1	1	1	1	-1	-1	-1	1	1	1	1
1536	1	-1	1	1	1	-1	-1	1	1	1	1	1	-1	1	1	-1	1	1	0	1	1	1	1	1	-1	1	1	-1	0	1	1
1537	1	-1	1	-1	1	-1	-1	1	-1	1	1	1	-1	0	1	-1	1	1	0	1	1	1	1	1	1	1	1	1	0	1	1
1538	1	-1	1	1	1	-1	-1	1	-1	1	1	1	1	0	0	-1	1	1	0	1	1	1	1	1	-1	1	-1	-1	1	1	1
1539	1	-1	1	1	1	-1	1	1	-1	-1	1	1	1	0	-1	-1	1	1	0	-1	1	-1	1	1	-1	1	-1	-1	1	1	1
1540	1	-1	1	1	1	-1	0	0	-1	-1	1	1	1	-1	0	-1	1	1	0	-1	1	-1	1	1	1	0	-1	1	0	1	-1
1541	1	-1	1	1	1	-1	-1	-1	1	1	1	1	1	0	0	-1	1	1	0	1	1	1	1	1	-1	1	-1	1	1	1	-1
1542	1	-1	1	1	1	-1	-1	1	1	1	1	1	-1	0	0	-1	1	1	0	1	1	1	1	-1	1	1	-1	1	0	1	1
1543	1	1	1	1	1	-1	-1	1	-1	1	1	1	1	0	0	1	1	1	0	1	1	1	1	-1	1	1	-1	1	0	1	1
1544	1	-1	1	1	1	-1	-1	-1	1	1	1	1	-1	-1	0	-1	1	1	0	1	1	1	1	-1	-1	0	-1	1	0	1	-1
1545	1	-1	1	1	1	-1	1	-1	-1	1	1	1	1	-1	0	-1	1	1	0	1	1	1	1	1	-1	-1	-1	1	0	1	-1
1546	1	-1	1	1	1	-1	1	1	-1	1	1	1	-1	0	0	-1	1	1	0	1	1	1	1	1	1	1	-1	1	0	1	1
1547	1	-1	1	1	1	1	1	1	-1	1	1	1	1	0	0	-1	1	1	0	1	1	1	1	1	1	0	-1	1	0	1	1
1548	1	-1	1	1	1	-1	0	1	1	1	1	1	1	0	-1	-1	1	1	0	1	1	1	1	-1	-1	1	-1	1	0	1	-1
1549	-1	-1	-1	1	-1	-1	-1	1	1	1	1	-1	-1	0	0	-1	1	-1	1	1	1	1	1	-1	-1	1	-1	1	1	-1	1
1550	-1	1	-1	1	-1	1	0	1	-1	-1	1	-1	1	1	1	1	-1	-1	1	1	1	-1	1	-1	-1	0	-1	1	1	-1	1
1551	1	-1	1	1	1	-1	1	1	1	-1	1	1	-1	1	-1	-1	1	1	0	1	1	-1	1	1	-1	1	-1	1	1	1	1
1552	1	-1	1	1	1	-1	1	1	-1	1	1	1	1	1	0	-1	1	1	0	1	1	1	1	1	1	1	-1	1	0	1	1
1553	-1	-1	-1	1	-1	-1	0	1	-1	1	1	-1	1	0	-1	-1	1	-1	1	1	1	1	1	-1	-1	1	-1	1	1	-1	1
1554	1	-1	1	1	1	1	-1	1	1	1	1	1	-1	1	0	-1	-1	1	0	1	1	1	1	1	-1	-1	-1	1	1	1	1
1555	1	1	1	1	1	-1	0	0	1	1	1	1	-1	-1	0	1	1	1	0	1	1	1	1	1	-1	-1	-1	1	0	1	-1
1556	-1	1	-1	1	-1	-1	0	-1	-1	1	1	-1	1	-1	1	1	1	-1	1	1	1	1	1	-1	-1	-1	-1	1	0	-1	-1
1557	1	-1	1	1	1	-1	-1	1	-1	1	1	1	-1	0	-1	-1	1	1	0	1	1	1	1	-1	-1	0	-1	-1	0	1	-1
1558	1	1	1	-1	1	-1	-1	1	-1	1	1	1	1	0	1	1	1	1	0	1	1	1	1	-1	1	1	-1	1	0	1	1
1559	1	1	1	1	1	-1	-1	1	-1	-1	1	1	1	0	1	1	1	1	0	1	1	-1	1	1	-1	1	-1	1	1	1	1
1560	-1	-1	-1	1	-1	-1	0	1	1	1	1	-1	-1	1	-1	-1	1	-1	1	1	1	1	1	-1	-1	1	-1	1	1	-1	1
1561	1	-1	1	1	1	1	-1	1	-1	-1	1	1	1	1	0	-1	1	1	0	1	1	-1	1	-1	1	1	-1	1	0	1	1
1562	1	-1	1	-1	1	-1	1	1	-1	1	1	1	1	0	1	-1	1	1	0	1	1	1	1	1	1	1	1	1	0	1	1
1563	1	1	1	1	1	-1	-1	-1	-1	1	1	1	1	-1	-1	1	1	1	0	1	1	1	1	1	-1	-1	-1	-1	1	1	-1
1564	1	-1	1	1	1	-1	1	-1	1	1	1	1	-1	-1	-1	-1	1	1	0	1	1	1	1	-1	-1	-1	-1	-1	1	1	-1
1565	1	-1	1	1	1	-1	1	0	-1	1	1	1	1	0	-1	-1	1	1	0	1	1	1	1	1	1	1	-1	1	0	1	1
1566	1	-1	1	1	1	-1	0	0	1	1	1	1	-1	-1	0	-1	1	1	0	1	1	1	1	1	1	-1	-1	-1	0	1	-1
1567	1	-1	1	1	1	-1	-1	-1	1	1	1	1	-1	0	0	-1	1	1	0	1	1	1	1	-1	1	-1	1	-1	0	1	-1
1568	-1	1	-1	1	-1	-1	1	1	-1	1	1	-1	1	0	-1	1	1	-1	1	1	1	1	1	1	-1	1	-1	1	1	-1	1
1569	1	-1	1	1	1	-1	-1	1	-1	-1	1	1	1	0	0	-1	1	1	0	1	1	-1	1	1	1	0	-1	-1	0	1	1
1570	1	-1	1	1	1	-1	1	1	-1	-1	1	1	1	1	1	-1	1	1	0	1	1	-1	1	1	-1	1	-1	1	1	1	1
1571	1	1	1	1	1	-1	1	1	-1	1	1	1	1	0	0	1	1	1	0	1	1	1	1	1	1	1	-1	1	0	1	1
1572	1	-1	1	1	1	-1	1	1	1	1	1	1	-1	1	-1	-1	1	1	0	1	1	1	1	1	-1	0	1	1	0	1	1
1573	1	-1	1	1	1	-1	0	1	1	1	1	1	-1	0	1	-1	1	1	0	1	1	1	1	-1	-1	1	-1	1	1	1	1
1574	1	1	1	1	1	-1	-1	1	-1	1	1	1	1	1	1	1	1	1	0	1	1	1	1	1	-1	1	1	1	0	1	1
1575	1	1	1	1	1	-1	-1	-1	-1	-1	1	1	1	-1	1	1	1	1	0	1	1	-1	1	-1	-1	-1	-1	1	0	1	-1
1576	1	-1	1	1	1	-1	0	-1	-1	1	1	1	1	1	0	-1	1	1	0	1	1	1	1	1	-1	1	-1	1	0	1	1
1577	1	-1	1	1	1	1	1	1	-1	-1	1	1	1	0	1	-1	1	1	0	1	1	-1	1	1	-1	1	-1	1	1	1	1
1578	1	-1	1	1	1	-1	0	1	-1	1	1	1	-1	0	-1	-1	1	1	0	1	1	1	1	-1	1	0	-1	1	0	1	1
1579	1	-1	1	1	1	-1	0	0	1	-1	-1	1	1	-1	1	-1	-1	1	0	1	1	-1	1	1	-1	1	-1	1	1	1	-1
1580	1	-1	1	1	1	-1	-1	1	-1	1	1	1	1	1	-1	-1	1	1	0	1	1	1	1	1	-1	1	-1	1	1	1	1
1581	1	-1	1	1	1	-1	0	0	1	1	1	1	-1	-1	-1	-1	1	1	0	1	1	1	1	1	1	1	-1	-1	0	1	-1
1582	1	-1	1	1	1	-1	0	1	-1	1	1	1	-1	0	1	-1	1	1	0	1	1	1	1	-1	1	1	1	1	0	1	1
1583	1	-1	1	1	1	-1	-1	1	-1	1	1	1	1	1	0	-1	1	1	0	1	1	1	1	-1	1	0	-1	1	0	1	1
1584	1	-1	1	1	1	-1	1	1	-1	-1	-1	1	1	0	1	-1	-1	1	0	1	1	-1	1	1	-1	0	-1	-1	1	1	-1
1585	1	-1	1	-1	1	-1	0	1	-1	1	1	1	1	0	1	-1	1	1	0	1	1	1	1	-1	1	1	1	1	0	1	1
1586	1	-1	1	1	1	1	0	1	-1	1	1	1	1	0	0	-1	1	1	0	1	1	1	1	1	1	1	-1	1	0	1	1
1587	1	-1	1	1	1	-1	1	1	-1	1	1	1	1	1	-1	-1	1	1	0	1	1	1	1	1	-1	1	1	1	1	1	1
1588	1	-1	1	1	1	-1	-1	1	-1	-1	-1	1	-1	0	0	-1	-1	1	0	1	1	-1	1	1	-1	1	-1	1	1	1	1
1589	1	-1	1	1	1	-1	-1	-1	1	1	1	1	1	-1	-1	-1	1	1	0	1	1	1	1	-1	1	-1	-1	-1	0	1	-1
1590	1	-1	1	1	1	-1	-1	-1	-1	1	1	1	-1	-1	-1	-1	1	1	0	1	1	1	1	-1	-1	-1	-1	1	1	1	-1
1591	1	-1	1	1	1	-1	-1	1	1	-1	1	1	-1	1	0	-1	1	1	0	1	1	-1	1	1	1	0	-1	1	0	1	1
1592	1	-1	1	1	1	-1	-1	-1	1	1	1	1	-1	-1	-1	-1	1	1	0	1	1	1	1	1	-1	-1	-1	1	0	1	-1
1593	1	-1	1	1	1	-1	0	1	-1	1	1	1	1	0	0	-1	1	1	0	1	1	1	1	1	-1	1	-1	1	1	1	1
1594	-1	-1	-1	1	-1	-1	-1	1	-1	1	1	-1	1	0	-1	-1	1	-1	1	1	1	1	1	1	-1	1	-1	1	1	-1	1
1595	1	1	1	1	1	-1	1	1	-1	-1	1	1	1	0	0	1	1	1	0	1	1	-1	1	1	-1	1	-1	1	1	1	1
1596	1	-1	1	1	1	-1	1	1	-1	-1	1	1	1	0	0	-1	1	1	0	1	1	-1	1	1	1	0	-1	1	0	1	1
1597	-1	-1	-1	1	-1	-1	-1	1	-1	-1	1	-1	1	-1	1	-1	1	-1	1	1	1	-1	1	-1	-1	0	-1	1	1	-1	-1
1598	1	-1	1	1	1	-1	-1	-1	1	1	1	1	1	-1	0	-1	1	1	0	1	1	1	1	-1	-1	-1	-1	1	0	1	-1
1599	1	-1	1	1	1	1	1	1	1	1	1	1	-1	1	0	-1	1	1	0	1	1	1	1	1	-1	1	-1	1	1	1	1
1600	1	-1	1	1	1	-1	1	-1	-1	1	1	1	1	0	0	-1	1	1	0	1	1	1	1	1	1	0	-1	1	0	1	1
1601	1	-1	1	-1	1	-1	-1	-1	-1	1	1	1	-1	-1	0	-1	1	1	0	1	1	1	1	-1	-1	-1	-1	1	1	1	-1
1602	1	-1	1	1	1	-1	1	1	1	1	1	1	1	1	-1	-1	1	1	0	1	1	1	1	1	1	1	-1	1	0	1	1
1603	1	-1	1	1	1	-1	-1	-1	-1	1	1	1	-1	-1	0	-1	1	1	0	1	1	1	1	-1	-1	1	-1	1	0	1	-1
1604	1	1	1	1	1	-1	0	-1	-1	1	1	1	1	0	0	1	1	1	0	1	1	1	1	-1	1	1	-1	1	0	1	1
1605	1	-1	1	1	1	1	1	1	-1	1	1	1	1	1	-1	-1	1	1	0	1	1	1	1	1	1	0	1	1	0	1	1
1606	-1	-1	-1	1	-1	-1	0	0	1	-1	-1	-1	-1	-1	1	-1	-1	-1	1	1	1	-1	1	1	-1	-1	-1	1	1	-1	-1
1607	-1	-1	-1	1	-1	1	1	1	-1	1	1	-1	1	0	0	-1	1	-1	1	1	1	1	1	1	-1	1	-1	1	1	-1	1
1608	1	-1	1	1	1	-1	-1	1	-1	1	1	1	1	0	0	-1	1	1	0	1	1	1	1	1	-1	0	-1	1	1	1	1
1609	1	-1	1	1	1	-1	0	1	-1	1	1	1	1	1	1	-1	1	1	0	1	1	1	1	-1	1	1	-1	1	0	1	1
1610	1	-1	1	1	1	-1	-1	1	-1	1	1	1	1	1	-1	-1	1	1	0	1	1	1	1	1	-1	1	-1	1	1	1	1
1611	1	-1	1	1	1	-1	-1	-1	-1	-1	1	1	-1	-1	-1	-1	1	1	0	1	1	-1	1	-1	-1	1	-1	1	1	1	-1
1612	1	-1	1	1	1	-1	0	1	1	1	1	1	-1	0	1	-1	1	1	0	1	1	1	1	-1	-1	0	-1	1	0	1	-1
1613	1	-1	1	1	1	-1	0	-1	-1	1	1	1	1	0	0	-1	1	1	0	1	1	1	1	-1	-1	1	-1	1	0	1	-1
1614	-1	-1	-1	1	-1	-1	-1	1	1	1	1	-1	-1	1	1	-1	1	-1	1	1	1	1	1	1	-1	1	-1	1	1	-1	1
1615	-1	1	-1	1	-1	-1	0	0	-1	1	1	-1	1	-1	1	1	1	-1	1	1	1	1	1	1	-1	1	-1	1	1	-1	-1
1616	1	-1	1	1	1	-1	0	1	-1	1	1	1	-1	0	0	-1	1	1	0	1	1	1	1	1	-1	1	1	1	1	1	1
1617	1	-1	1	1	1	-1	1	1	-1	1	1	1	1	1	1	-1	1	1	0	1	1	1	1	1	1	1	-1	1	0	1	1
1618	1	-1	1	1	1	-1	-1	-1	-1	1	1	1	-1	1	-1	-1	1	1	0	1	1	1	1	-1	-1	0	-1	1	0	1	-1
1619	1	-1	1	1	1	-1	0	0	-1	-1	1	1	1	-1	1	-1	1	1	0	1	1	-1	1	1	-1	1	-1	1	1	1	-1
1620	1	-1	1	1	1	-1	1	1	-1	1	1	1	-1	1	-1	-1	1	1	0	1	1	1	1	1	1	0	1	1	0	1	1
1621	-1	1	-1	1	-1	-1	0	1	-1	1	1	-1	1	0	0	1	1	-1	1	1	1	1	1	1	-1	1	-1	1	1	-1	1
1622	1	-1	1	1	1	-1	-1	-1	1	1	1	1	-1	-1	0	-1	1	1	0	1	1	1	1	-1	-1	0	-1	1	0	1	-1
1623	1	-1	1	1	1	-1	1	1	-1	-1	1	1	1	0	-1	-1	1	1	0	1	1	-1	1	1	1	1	-1	1	0	1	1
1624	1	-1	1	1	1	-1	1	1	-1	-1	1	1	1	1	0	-1	1	1	0	1	1	-1	1	1	-1	1	-1	1	1	1	1
1625	1	-1	1	1	1	1	0	1	-1	1	1	1	-1	1	0	-1	1	1	0	1	1	1	1	1	-1	1	-1	1	1	1	1
1626	1	1	1	1	1	-1	1	1	-1	-1	1	1	1	0	-1	1	1	1	0	1	1	-1	1	1	-1	1	-1	1	1	1	1
1627	1	-1	1	1	1	-1	0	1	-1	1	1	1	-1	0	1	-1	1	1	0	1	1	1	1	-1	1	1	1	1	0	1	1
1628	1	-1	1	1	1	-1	1	1	-1	1	1	1	1	0	0	-1	1	1	0	1	1	1	1	1	1	1	1	1	0	1	1
1629	1	-1	1	1	1	-1	0	1	-1	1	1	1	1	0	0	-1	1	1	0	1	1	1	1	-1	1	1	-1	1	0	1	1
1630	1	-1	1	1	1	-1	-1	1	-1	-1	1	1	1	0	0	-1	1	1	0	1	1	-1	1	-1	1	0	-1	-1	0	1	-1
1631	1	-1	1	1	1	-1	1	1	-1	1	1	1	1	1	1	-1	1	1	0	1	1	1	1	1	1	1	-1	1	0	1	1
1632	1	-1	1	1	1	1	-1	1	1	-1	-1	1	-1	1	-1	-1	-1	1	0	1	1	-1	1	1	-1	1	-1	1	1	1	1
1633	1	1	1	1	1	-1	1	1	-1	1	1	1	1	0	0	1	1	1	0	1	1	1	1	1	1	1	-1	1	0	1	1
1634	1	-1	1	1	1	1	0	1	-1	1	1	1	1	1	1	-1	1	1	0	1	1	1	1	-1	1	1	-1	1	0	1	1
1635	1	-1	1	1	1	-1	0	1	-1	1	1	1	1	1	0	-1	1	1	0	1	1	1	1	-1	1	1	-1	1	0	1	1
1636	1	-1	1	1	1	-1	-1	1	-1	-1	1	1	1	0	0	-1	1	1	0	1	1	-1	1	1	-1	1	1	1	1	1	1
1637	1	-1	1	1	1	-1	0	-1	-1	1	1	1	1	0	0	-1	1	1	0	1	1	1	1	1	1	1	-1	1	0	1	1
1638	1	-1	1	1	1	-1	1	1	-1	1	1	1	1	0	-1	-1	1	1	0	1	1	1	1	1	1	0	-1	1	0	1	1
1639	1	-1	1	1	1	-1	1	1	-1	1	1	1	1	0	0	-1	1	1	0	1	1	1	1	1	1	1	-1	1	0	1	1
1640	1	-1	1	1	1	-1	-1	1	-1	1	1	1	1	1	0	-1	1	1	0	1	1	1	1	1	-1	-1	-1	1	1	1	1
1641	1	-1	1	1	1	1	-1	1	-1	1	1	1	1	0	0	-1	1	1	0	1	1	1	1	1	1	1	1	1	0	1	1
1642	1	-1	1	1	1	1	-1	1	1	1	1	1	-1	1	0	-1	1	1	0	1	1	1	1	1	1	1	-1	1	0	1	1
1643	1	-1	1	1	1	-1	-1	-1	1	1	1	1	-1	0	-1	-1	1	1	0	1	1	1	1	-1	1	0	-1	-1	0	1	-1
1644	1	-1	1	1	1	-1	-1	-1	1	1	1	1	1	-1	-1	-1	1	1	0	1	1	1	1	-1	1	-1	-1	1	0	1	-1
1645	1	-1	1	1	1	-1	-1	-1	1	1	1	1	1	0	-1	-1	1	1	0	1	1	1	1	-1	-1	0	-1	1	0	1	-1
1646	1	-1	1	1	1	-1	-1	0	-1	1	1	1	-1	0	-1	-1	1	1	0	1	1	1	1	-1	-1	0	-1	-1	0	1	-1
1647	1	-1	1	1	1	-1	1	-1	1	1	1	1	-1	0	-1	-1	1	1	0	1	1	1	1	1	-1	1	-1	-1	0	1	-1
1648	-1	-1	-1	1	-1	-1	0	0	1	1	1	-1	-1	-1	1	-1	1	-1	1	1	1	1	1	1	-1	-1	-1	1	0	1	-1
1649	-1	-1	-1	1	-1	-1	-1	-1	-1	-1	1	-1	1	-1	1	-1	1	-1	1	-1	1	-1	1	-1	-1	0	-1	-1	1	-1	-1
1650	1	-1	1	1	1	-1	-1	-1	1	1	1	1	-1	-1	-1	-1	1	1	0	1	1	1	1	-1	-1	-1	-1	1	0	1	-1
1651	1	-1	1	1	1	-1	1	1	-1	1	1	1	-1	0	1	-1	1	1	0	1	1	1	1	1	-1	-1	-1	1	1	1	1
1652	1	-1	1	1	1	-1	1	1	-1	1	1	1	1	0	-1	-1	1	1	0	1	1	1	1	1	1	1	1	1	0	1	1
1653	1	-1	1	-1	1	-1	1	1	1	1	1	1	-1	0	0	-1	1	1	0	1	1	1	1	1	1	-1	1	1	0	1	1
1654	1	-1	1	1	1	-1	-1	-1	-1	1	1	1	1	0	0	-1	1	1	0	1	1	1	1	1	-1	0	-1	1	1	1	-1
1655	1	1	1	1	1	-1	-1	-1	-1	1	1	1	1	-1	0	1	1	1	0	1	1	1	1	-1	-1	-1	-1	1	1	1	-1
1656	1	-1	1	1	1	-1	0	1	-1	1	1	1	1	0	-1	-1	1	1	0	1	1	1	1	1	-1	1	-1	1	1	1	1
1657	1	-1	1	1	1	-1	1	1	1	-1	1	1	-1	0	1	-1	1	1	0	1	1	-1	1	1	-1	1	-1	1	1	1	1
1658	1	-1	1	1	1	-1	0	1	1	1	1	1	-1	0	-1	-1	1	1	0	1	1	1	1	1	-1	1	-1	1	1	1	1
1659	1	-1	1	1	1	-1	1	1	1	1	1	1	-1	0	0	-1	1	1	0	1	1	1	1	1	1	1	1	-1	0	1	1
1660	1	-1	1	1	1	-1	1	1	-1	1	1	1	1	0	0	-1	1	1	0	1	1	1	1	1	1	1	-1	1	0	1	1
1661	1	-1	1	1	1	-1	0	1	1	1	1	1	-1	1	-1	-1	1	1	0	1	1	1	1	-1	-1	0	1	-1	1	1	1
1662	1	-1	1	1	1	-1	-1	1	-1	-1	1	1	1	0	1	-1	1	1	0	1	1	-1	1	1	1	0	-1	1	0	1	1
1663	1	-1	1	-1	1	-1	-1	-1	-1	1	1	1	1	-1	0	-1	1	1	0	1	1	1	1	-1	-1	-1	-1	1	0	1	-1
1664	-1	-1	-1	1	-1	1	-1	1	1	1	1	-1	-1	1	1	-1	1	-1	1	1	1	1	1	1	-1	1	-1	1	1	1	1
1665	1	-1	1	-1	1	-1	0	0	1	1	1	1	-1	-1	0	-1	1	1	0	1	1	1	1	1	-1	-1	-1	1	0	1	-1
1666	1	1	1	1	1	1	-1	1	-1	1	1	1	1	1	0	1	1	1	0	1	1	1	1	1	-1	1	-1	1	1	1	1
1667	-1	-1	-1	1	-1	-1	-1	1	-1	1	1	-1	1	1	-1	-1	1	-1	1	1	1	1	1	1	-1	1	1	1	1	1	1
1668	1	-1	1	1	1	-1	0	1	-1	-1	-1	1	1	1	-1	-1	-1	1	0	-1	1	-1	1	-1	-1	1	-1	1	1	-1	1
1669	1	-1	1	1	1	-1	1	1	-1	1	1	1	1	0	0	-1	1	1	0	1	1	1	1	1	1	1	-1	1	0	1	1
1670	1	-1	1	1	1	-1	0	0	1	1	1	1	1	-1	-1	-1	1	1	0	1	1	1	1	1	-1	-1	-1	1	0	1	-1
1671	1	-1	1	1	1	-1	0	-1	1	1	1	1	-1	0	-1	-1	1	1	0	1	1	1	1	1	-1	1	-1	1	1	1	-1
1672	1	-1	1	1	1	-1	-1	1	1	1	1	1	1	0	0	-1	1	1	0	1	1	1	1	1	1	-1	1	1	0	1	1
1673	1	-1	1	1	1	-1	0	0	-1	1	1	1	1	-1	-1	-1	1	1	0	1	1	1	1	1	-1	0	-1	1	0	1	-1
1674	1	-1	1	1	1	-1	-1	1	-1	1	1	1	1	0	0	-1	1	1	0	1	1	1	1	1	1	1	-1	1	0	1	1
1675	1	-1	1	1	1	-1	1	-1	1	1	1	1	-1	0	-1	-1	1	1	0	1	1	1	1	1	-1	1	-1	1	1	1	-1
1676	-1	-1	-1	1	-1	1	-1	1	-1	1	1	-1	1	0	0	-1	1	-1	1	1	1	1	1	-1	-1	1	-1	1	1	1	1
1677	1	-1	1	1	1	-1	-1	1	-1	1	1	1	1	0	0	-1	1	1	0	1	1	1	1	1	-1	0	-1	-1	1	1	-1
1678	1	1	1	1	1	-1	-1	-1	-1	1	1	1	1	-1	-1	1	1	1	0	1	1	1	1	-1	-1	-1	-1	-1	1	1	-1
1679	1	-1	1	1	1	-1	0	1	1	1	1	1	-1	0	1	-1	1	1	0	1	1	1	1	1	-1	1	-1	1	1	1	1
1680	1	-1	1	1	1	-1	0	0	-1	-1	-1	1	-1	-1	-1	-1	-1	1	0	1	1	-1	1	1	-1	1	-1	1	1	1	-1
1681	-1	1	-1	1	-1	-1	-1	-1	-1	1	1	-1	1	-1	-1	1	1	-1	1	1	1	1	1	-1	-1	1	-1	1	1	1	-1
1682	1	-1	1	1	1	-1	1	1	1	1	1	1	-1	0	-1	-1	1	1	0	1	1	1	1	-1	-1	0	-1	1	0	1	-1
1683	1	-1	1	1	1	-1	0	0	1	1	1	1	-1	-1	0	-1	1	1	0	1	1	1	1	1	-1	-1	-1	-1	0	1	-1
1684	1	-1	1	-1	1	-1	1	1	-1	1	1	1	1	1	1	-1	1	1	0	1	1	1	1	1	1	1	-1	1	0	1	1
1685	1	-1	1	1	1	1	1	1	1	1	1	1	-1	0	0	-1	1	1	0	1	1	1	1	1	1	-1	1	1	0	1	1
1686	1	-1	1	1	1	1	0	1	-1	1	1	1	1	1	1	-1	1	1	0	1	1	1	1	-1	1	1	1	1	0	1	1
1687	1	-1	1	1	1	-1	-1	-1	-1	-1	-1	1	1	-1	0	-1	-1	1	0	1	1	-1	1	-1	-1	-1	-1	-1	0	1	-1
1688	1	-1	1	1	1	-1	0	0	-1	1	1	1	1	-1	0	-1	1	1	0	1	1	1	1	1	-1	-1	-1	-1	0	1	-1
1689	1	1	1	1	1	-1	0	0	-1	1	1	1	1	-1	0	1	1	1	0	1	1	1	1	1	-1	1	-1	-1	1	1	-1
1690	1	-1	1	1	1	-1	-1	0	-1	1	1	1	-1	0	-1	-1	1	1	0	1	1	1	1	-1	1	1	-1	-1	0	1	-1
1691	1	-1	1	1	1	-1	1	1	-1	-1	-1	1	-1	1	0	-1	-1	1	0	1	1	-1	-1	1	1	1	-1	1	0	1	1
1692	1	1	1	1	1	-1	-1	1	-1	1	1	1	1	0	0	1	1	1	0	1	1	1	1	1	1	1	1	1	0	1	1
1693	1	-1	1	1	1	1	-1	1	1	-1	-1	1	-1	1	0	-1	-1	1	0	1	1	-1	-1	-1	1	-1	-1	1	0	1	1
1694	1	-1	1	1	1	-1	-1	1	1	1	1	1	1	0	0	-1	1	1	0	1	1	1	1	-1	-1	-1	-1	1	1	1	1
1695	1	-1	1	1	1	-1	-1	-1	1	1	1	1	-1	-1	-1	-1	1	1	0	1	1	1	1	-1	1	-1	-1	-1	0	1	-1
1696	1	-1	1	-1	1	-1	0	-1	-1	1	1	1	1	-1	0	-1	1	1	0	1	1	1	1	-1	-1	-1	-1	-1	1	1	-1
1697	1	1	1	1	1	-1	-1	1	-1	-1	-1	1	1	0	1	1	-1	1	0	1	1	-1	-1	1	-1	1	-1	1	1	1	1
1698	1	1	1	1	1	-1	0	1	-1	1	1	1	1	0	0	1	1	1	0	1	1	1	1	-1	1	1	1	1	0	1	1
1699	1	1	1	1	1	-1	0	-1	-1	1	1	1	1	-1	0	1	1	1	0	1	1	1	1	-1	-1	0	-1	-1	1	1	-1
1700	1	-1	1	1	1	-1	-1	-1	-1	1	1	1	1	-1	-1	-1	1	1	0	1	1	1	1	-1	1	0	-1	-1	0	1	-1
1701	1	-1	1	1	1	-1	1	1	1	1	1	1	1	0	-1	-1	1	1	0	1	1	1	1	1	-1	0	-1	1	1	1	1
1702	1	-1	1	1	1	-1	1	1	-1	1	1	1	1	0	1	-1	1	1	0	1	1	1	1	1	-1	1	1	1	1	1	1
1703	1	-1	1	1	1	-1	-1	-1	-1	1	1	1	1	-1	-1	-1	1	1	0	1	1	1	1	-1	-1	-1	-1	-1	1	1	-1
1704	-1	1	-1	1	-1	-1	-1	-1	-1	1	1	-1	1	-1	0	1	1	-1	1	1	1	1	1	-1	-1	1	-1	-1	1	1	-1
1705	1	1	1	1	1	-1	-1	-1	-1	1	1	1	1	-1	-1	1	1	1	0	1	1	1	1	-1	-1	0	-1	1	0	1	-1
1706	1	-1	1	1	1	-1	0	0	1	1	1	1	-1	-1	1	-1	1	1	0	1	1	1	1	1	-1	-1	-1	1	1	1	-1
1707	-1	-1	-1	1	-1	-1	-1	-1	1	-1	-1	-1	-1	-1	1	-1	-1	-1	1	1	1	-1	-1	-1	-1	0	-1	1	1	1	-1
1708	-1	1	-1	1	-1	-1	1	1	-1	1	1	-1	1	0	0	1	1	-1	1	1	1	1	1	1	-1	0	-1	1	1	1	-1
1709	1	-1	1	1	1	-1	1	1	-1	1	1	1	1	1	1	-1	1	1	0	1	1	1	1	1	1	1	-1	1	0	1	1
1710	1	1	1	1	1	-1	-1	-1	-1	1	1	1	1	-1	-1	1	1	1	0	1	1	1	1	-1	-1	-1	-1	1	0	1	-1
1711	1	-1	1	1	1	-1	0	0	1	1	1	1	-1	-1	-1	-1	1	1	0	1	1	1	1	1	-1	0	-1	1	1	1	-1
1712	1	-1	1	1	1	-1	-1	1	-1	1	1	1	1	0	0	-1	1	1	0	1	1	1	1	-1	-1	0	-1	1	0	1	-1
1713	1	-1	1	1	1	-1	0	-1	1	1	1	1	-1	0	1	-1	1	1	0	1	1	1	1	-1	1	1	-1	1	0	1	1
1714	1	1	1	1	1	-1	0	-1	-1	1	1	1	1	-1	0	1	1	1	0	1	1	1	1	-1	-1	-1	-1	1	0	1	-1
1715	1	-1	1	1	1	-1	0	1	-1	1	1	1	-1	0	0	-1	1	1	0	1	1	1	1	-1	1	1	1	1	0	1	1
1716	1	-1	1	1	1	-1	0	1	-1	1	1	1	1	0	0	-1	1	1	0	1	1	1	1	-1	-1	0	-1	1	1	1	-1
1717	1	1	1	1	1	-1	1	1	-1	1	1	1	1	1	-1	1	1	1	0	1	1	1	1	1	-1	1	-1	1	1	1	1
1718	1	-1	1	1	1	-1	-1	1	-1	-1	-1	1	1	0	0	-1	-1	1	0	1	1	-1	1	1	1	1	-1	1	0	1	1
1719	1	-1	1	1	1	1	-1	1	-1	1	1	1	1	1	1	-1	1	1	0	1	1	1	1	1	-1	1	-1	1	1	1	1
1720	-1	-1	-1	1	-1	-1	0	1	-1	1	1	-1	1	0	1	-1	1	-1	1	1	1	1	1	1	-1	1	1	1	1	1	1
1721	1	1	1	-1	1	-1	-1	-1	-1	1	1	1	1	0	1	1	1	1	0	1	1	1	1	1	1	1	-1	1	0	1	-1
1722	1	-1	1	1	1	-1	0	-1	1	1	1	1	-1	-1	-1	-1	1	1	0	1	1	1	1	-1	1	-1	-1	1	0	1	-1
1723	1	-1	1	1	1	-1	0	-1	-1	1	1	1	-1	0	0	-1	1	1	0	1	1	1	1	1	-1	1	-1	1	1	1	1
1724	1	-1	1	1	1	-1	0	0	1	1	1	1	1	-1	-1	-1	1	1	0	1	1	1	1	1	-1	-1	-1	1	1	1	-1
1725	-1	-1	-1	1	-1	-1	0	1	1	1	1	-1	-1	0	1	-1	1	-1	1	1	1	1	1	1	-1	1	-1	1	1	1	1
1726	1	-1	1	1	1	-1	-1	1	-1	1	1	1	-1	0	0	-1	1	1	0	1	1	1	1	1	1	1	1	1	0	1	1
1727	1	-1	1	1	1	-1	-1	-1	1	1	1	1	-1	-1	-1	-1	1	1	0	1	1	1	1	-1	1	0	-1	-1	0	1	-1
1728	1	-1	1	1	1	-1	0	1	1	1	1	1	-1	0	0	-1	1	1	0	1	1	1	1	1	-1	1	-1	1	1	1	1
1729	-1	1	-1	1	-1	1	-1	1	-1	1	1	-1	1	1	0	1	1	-1	1	1	1	1	1	1	-1	1	-1	1	1	1	1
1730	1	1	1	1	1	1	0	1	-1	1	1	1	1	1	-1	1	1	1	0	1	1	1	1	-1	-1	1	1	1	1	1	1
1731	1	-1	1	1	1	-1	-1	1	-1	1	1	1	1	0	-1	-1	1	1	0	1	1	1	1	1	-1	0	-1	-1	1	1	1
1732	1	-1	1	1	1	-1	0	0	-1	-1	-1	1	1	-1	-1	-1	-1	1	0	-1	1	-1	1	1	-1	1	-1	1	1	-1	-1
1733	1	-1	1	1	1	-1	-1	1	1	1	1	1	1	0	0	-1	1	1	0	1	1	1	1	1	1	1	-1	1	0	1	1
1734	-1	-1	-1	1	-1	1	1	1	-1	1	1	-1	1	1	0	-1	1	-1	1	1	1	1	1	1	-1	1	1	1	1	1	1
1735	1	-1	1	1	1	-1	0	1	-1	-1	-1	1	1	1	1	-1	-1	1	0	-1	1	-1	1	-1	-1	1	-1	1	1	-1	1
1736	1	1	1	1	1	1	-1	1	-1	1	1	1	1	1	0	1	1	1	0	1	1	1	1	-1	-1	1	-1	1	1	1	1
1737	1	-1	1	-1	1	-1	-1	1	1	1	1	1	1	0	1	-1	1	1	0	1	1	1	1	-1	1	1	1	1	0	1	1
1738	1	-1	1	1	1	-1	1	1	-1	-1	-1	1	1	0	-1	-1	-1	1	0	-1	1	-1	1	-1	1	0	-1	1	0	-1	1
1739	1	-1	1	1	1	-1	0	1	-1	-1	-1	1	-1	1	1	-1	-1	1	0	1	1	-1	1	-1	-1	1	-1	1	1	1	1
1740	1	1	1	1	1	-1	0	1	-1	1	1	1	1	0	0	1	1	1	0	1	1	1	1	-1	1	1	-1	1	0	1	1
1741	1	-1	1	1	1	-1	-1	-1	-1	1	1	1	-1	0	0	-1	1	1	0	1	1	1	1	-1	-1	0	-1	1	0	1	-1
1742	1	-1	1	1	1	-1	1	1	1	1	1	1	-1	0	0	-1	1	1	0	1	1	1	1	1	1	1	-1	1	0	1	1
1743	1	1	1	1	1	-1	0	-1	-1	1	1	1	1	-1	1	1	1	1	0	1	1	1	1	-1	-1	-1	-1	1	1	1	-1
1744	1	-1	1	1	1	-1	0	0	-1	1	1	1	-1	-1	-1	-1	1	1	0	1	1	1	1	1	-1	-1	-1	1	1	1	-1
1745	1	-1	1	1	1	-1	-1	1	1	1	1	1	1	0	-1	-1	1	1	0	1	1	1	1	1	-1	1	-1	1	1	1	1
1746	1	1	1	1	1	-1	-1	1	-1	1	1	1	1	1	1	1	1	1	0	1	1	1	1	1	-1	1	-1	1	1	1	1
1747	1	-1	1	1	1	-1	-1	1	1	1	1	1	1	1	0	-1	1	1	0	1	1	1	1	1	1	1	1	-1	0	1	1
1748	1	-1	1	-1	1	-1	-1	-1	-1	1	1	1	-1	-1	0	-1	1	1	0	1	1	1	1	-1	-1	-1	-1	1	0	1	-1
1749	1	1	1	1	1	-1	0	0	-1	1	1	1	1	-1	-1	1	1	1	0	1	1	1	1	1	-1	0	-1	1	0	1	-1
1750	1	-1	1	1	1	-1	1	-1	1	1	1	1	-1	0	0	-1	1	1	0	1	1	1	1	-1	-1	1	-1	1	1	1	1
1751	1	-1	1	1	1	-1	1	-1	1	1	1	1	-1	0	0	-1	1	1	0	1	1	1	1	1	-1	1	-1	1	1	1	-1
1752	1	-1	1	1	1	1	1	1	-1	1	1	1	1	0	-1	-1	1	1	0	1	1	1	1	1	1	1	-1	1	0	1	1
1753	1	-1	1	1	1	-1	-1	1	-1	1	1	1	1	1	0	-1	1	1	0	1	1	1	1	1	1	1	1	-1	0	1	1
1754	1	-1	1	1	1	-1	-1	1	-1	1	1	1	1	1	0	-1	1	1	0	1	1	1	1	1	1	1	1	-1	0	1	1
1755	1	-1	1	1	1	-1	0	1	-1	1	1	1	1	0	0	-1	1	1	0	1	1	1	1	-1	-1	0	-1	1	0	1	-1
1756	1	-1	1	1	1	-1	-1	1	-1	1	1	1	1	1	0	-1	1	1	0	1	1	1	1	1	-1	-1	1	1	1	1	1
1757	1	1	1	1	1	1	-1	1	-1	-1	-1	1	1	1	-1	1	-1	1	0	1	1	-1	-1	1	1	1	-1	1	0	-1	1
1758	1	-1	1	1	1	-1	1	1	-1	1	1	1	1	0	1	-1	1	1	0	1	1	1	1	1	1	1	-1	1	0	1	1
1759	1	-1	1	1	1	-1	-1	1	-1	1	1	1	1	0	-1	-1	1	1	0	1	1	1	1	1	1	0	-1	1	0	1	-1
1760	1	-1	1	1	1	-1	0	0	-1	1	1	1	-1	-1	-1	-1	1	1	0	1	1	1	1	1	-1	-1	-1	1	1	1	-1
1761	1	-1	1	1	1	-1	-1	1	1	1	1	1	-1	-1	-1	-1	1	1	0	1	1	1	1	-1	1	-1	-1	1	0	1	-1
1762	1	-1	1	1	1	-1	-1	-1	-1	-1	-1	1	-1	-1	0	-1	-1	1	0	1	1	-1	-1	-1	1	0	-1	1	0	-1	-1
1763	1	1	1	1	1	-1	0	0	-1	1	1	1	-1	-1	-1	1	1	1	0	1	1	1	1	1	-1	-1	-1	-1	1	1	-1
1764	1	-1	1	1	1	-1	1	1	-1	1	1	1	1	0	0	-1	1	1	0	1	1	1	1	1	1	1	1	-1	0	1	1
1765	1	-1	1	1	1	-1	0	-1	-1	1	1	1	1	1	1	-1	1	1	0	1	1	1	1	1	1	1	1	1	0	1	1
1766	1	-1	1	1	1	-1	1	-1	1	1	1	1	1	0	0	-1	1	1	0	1	1	1	1	1	-1	-1	1	1	1	1	1
1767	1	1	1	1	1	1	1	1	-1	1	1	1	1	1	0	1	1	1	0	1	1	1	1	1	1	1	-1	1	0	1	1
1768	-1	-1	-1	1	-1	-1	-1	-1	-1	1	1	-1	1	-1	-1	-1	1	-1	1	1	1	1	1	-1	-1	1	-1	1	1	1	-1
1769	1	-1	1	1	1	-1	0	0	1	-1	-1	1	1	-1	0	-1	-1	1	0	1	1	-1	1	1	1	0	-1	1	0	-1	-1
1770	1	-1	1	1	1	-1	-1	-1	-1	1	1	1	1	-1	0	-1	1	1	0	1	1	1	1	-1	-1	0	-1	1	1	1	-1
1771	-1	1	-1	1	-1	-1	-1	1	-1	1	1	-1	1	0	-1	1	1	-1	1	1	1	1	1	1	-1	0	-1	1	1	1	1
1772	1	-1	1	1	1	-1	0	1	-1	1	1	1	-1	1	0	-1	1	1	0	1	1	1	1	-1	1	1	-1	1	0	1	1
1773	1	-1	1	1	1	-1	-1	1	-1	1	1	1	1	1	-1	-1	1	1	0	1	1	1	1	-1	1	0	-1	1	0	1	1
1774	1	-1	1	1	1	-1	1	1	1	1	1	1	1	0	-1	-1	1	1	0	1	1	1	1	1	-1	1	1	1	1	1	1
1775	1	-1	1	1	1	-1	0	1	-1	1	1	1	1	0	-1	-1	1	1	0	1	1	1	1	-1	1	1	1	1	0	1	1
1776	1	-1	1	1	1	-1	-1	-1	1	-1	-1	1	1	-1	0	-1	-1	1	0	1	1	-1	1	-1	-1	0	-1	1	0	-1	-1
1777	1	1	1	1	1	-1	1	1	-1	1	1	1	1	0	0	1	1	1	0	1	1	1	1	1	1	1	-1	1	0	1	1
1778	1	-1	1	1	1	-1	0	0	-1	1	1	1	1	-1	0	-1	1	1	0	1	1	1	1	1	-1	0	-1	1	0	1	-1
1779	1	-1	1	1	1	1	-1	1	-1	1	1	1	1	0	-1	-1	1	1	0	1	1	1	1	1	-1	1	-1	1	1	1	1
1780	1	-1	1	1	1	1	-1	1	-1	1	1	1	1	1	0	-1	1	1	0	1	1	1	1	1	1	1	-1	1	0	1	1
1781	1	-1	1	1	1	1	1	1	1	1	1	1	-1	1	1	-1	1	1	0	1	1	1	1	1	1	1	-1	1	0	1	1
1782	1	-1	1	1	1	-1	-1	1	1	-1	-1	1	-1	1	1	-1	-1	1	0	1	1	-1	1	1	-1	1	1	-1	1	-1	1
1783	1	-1	1	-1	1	-1	1	1	-1	1	1	1	1	1	1	-1	1	1	0	1	1	1	1	1	1	1	-1	1	0	1	1
1784	1	1	1	-1	1	-1	0	0	1	1	1	1	-1	-1	0	1	1	1	0	1	1	1	1	1	1	-1	-1	1	0	1	-1
1785	1	-1	1	1	1	-1	-1	1	1	1	1	1	-1	0	-1	-1	1	1	0	1	1	1	1	-1	1	1	-1	1	0	1	-1
1786	1	-1	1	1	1	-1	0	0	-1	1	1	1	1	-1	0	-1	1	1	0	1	1	1	1	1	-1	-1	-1	1	1	1	-1
1787	1	-1	1	1	1	-1	-1	1	-1	-1	-1	1	1	0	1	-1	-1	1	0	1	-1	-1	-1	1	-1	1	1	1	1	-1	1
1788	1	-1	1	1	1	-1	0	-1	1	1	1	1	-1	-1	-1	-1	1	1	0	1	1	1	1	-1	1	-1	-1	1	0	1	-1
1789	1	1	1	1	1	-1	-1	1	1	1	1	1	1	0	0	1	1	1	0	1	1	1	1	1	-1	0	-1	1	1	1	1
1790	1	1	1	1	1	-1	1	1	-1	1	1	1	1	0	1	1	1	1	0	1	1	1	1	1	1	1	-1	1	0	1	1
1791	1	-1	1	1	1	-1	1	1	-1	1	1	1	1	0	1	-1	1	1	0	1	1	1	1	1	-1	0	-1	1	1	1	1
1792	-1	-1	-1	1	-1	1	-1	1	-1	1	1	-1	1	0	0	-1	1	-1	1	1	1	1	1	1	-1	1	-1	1	1	1	1
1793	1	-1	1	1	1	-1	0	1	-1	-1	-1	1	1	0	0	-1	-1	1	0	1	1	-1	-1	-1	-1	1	1	-1	1	-1	1
1794	1	-1	1	1	1	-1	1	1	-1	1	1	1	1	0	-1	-1	1	1	0	1	1	1	1	1	1	1	-1	1	0	1	1
1795	-1	1	-1	1	-1	-1	-1	1	-1	1	1	-1	1	1	-1	1	1	-1	1	1	1	1	1	-1	-1	1	-1	1	1	1	1
1796	1	-1	1	1	1	-1	0	-1	1	1	1	1	1	0	-1	-1	1	1	0	1	1	1	1	-1	1	1	-1	1	0	1	1
1797	1	-1	1	1	1	-1	-1	1	1	1	1	1	1	0	-1	-1	1	1	0	1	1	1	1	-1	-1	1	-1	1	1	1	1
1798	1	1	1	1	1	1	-1	1	-1	-1	-1	1	1	1	-1	1	-1	1	0	1	1	-1	-1	-1	1	1	-1	1	0	-1	1
1799	1	-1	1	-1	1	1	1	1	-1	1	1	1	1	0	1	-1	1	1	0	1	1	1	1	1	1	1	-1	1	0	1	1
1800	1	1	1	1	1	-1	0	1	-1	1	1	1	1	0	-1	1	1	1	0	1	1	1	1	-1	1	1	-1	1	0	1	1
1801	1	-1	1	1	1	-1	-1	-1	1	-1	-1	1	-1	-1	0	-1	-1	1	0	1	1	-1	1	-1	-1	-1	-1	1	0	-1	-1
1802	1	-1	1	1	1	-1	-1	-1	1	-1	-1	1	-1	0	0	-1	-1	1	0	1	1	-1	1	-1	-1	-1	-1	-1	0	-1	-1
1803	1	1	1	1	1	-1	1	1	-1	-1	-1	1	1	1	-1	1	-1	1	0	1	1	-1	1	1	-1	1	-1	1	1	-1	1
1804	1	-1	1	1	1	1	-1	1	-1	1	1	1	1	0	0	-1	1	1	0	1	1	1	1	1	-1	1	1	1	1	1	1
1805	1	-1	1	1	1	-1	0	1	-1	1	1	1	-1	0	1	-1	1	1	0	1	1	1	1	-1	-1	0	-1	-1	0	1	-1
1806	1	1	1	1	1	-1	-1	1	-1	1	1	1	1	-1	-1	1	1	1	0	1	1	1	1	-1	-1	0	-1	-1	0	1	-1
1807	1	-1	1	1	1	-1	-1	-1	1	1	1	1	-1	0	-1	-1	1	1	0	1	1	1	1	-1	-1	0	-1	-1	0	1	-1
1808	1	-1	1	1	1	-1	1	1	1	1	1	1	1	0	1	-1	1	1	0	1	1	1	1	1	1	1	1	-1	0	1	1
1809	1	-1	1	1	1	-1	-1	1	1	1	1	1	1	1	1	-1	1	1	0	1	1	1	1	1	1	1	1	1	0	1	1
1810	1	-1	1	1	1	-1	-1	1	-1	1	1	1	1	0	0	-1	1	1	0	1	1	1	1	1	1	1	-1	1	0	1	1
1811	1	-1	1	1	1	1	-1	1	-1	-1	-1	1	1	0	1	-1	-1	1	0	1	1	-1	-1	1	-1	1	-1	1	1	-1	1
1812	1	-1	1	1	1	-1	1	1	-1	-1	-1	1	1	0	-1	-1	-1	1	0	1	-1	-1	-1	1	1	1	-1	1	0	-1	1
1813	1	-1	1	1	1	-1	-1	-1	-1	1	1	1	-1	-1	-1	-1	1	1	0	1	1	1	1	-1	-1	-1	-1	-1	0	1	-1
1814	1	1	1	1	1	-1	-1	1	-1	-1	-1	1	1	0	-1	1	-1	1	0	1	1	-1	1	-1	-1	1	-1	1	1	-1	1
1815	1	-1	1	1	1	-1	-1	1	-1	1	1	1	1	1	0	-1	1	1	0	1	1	1	1	-1	1	1	1	-1	0	1	1
1816	1	-1	1	1	1	-1	0	-1	-1	1	1	1	-1	-1	-1	-1	1	1	0	1	1	1	1	-1	1	0	-1	-1	0	1	-1
1817	1	-1	1	1	1	-1	-1	1	-1	1	1	1	1	0	-1	-1	1	1	0	1	1	1	1	1	1	0	-1	1	0	1	1
1818	1	1	1	1	1	1	1	1	-1	1	1	1	1	0	-1	1	1	1	0	1	1	1	1	1	1	0	-1	1	0	1	1
1819	-1	-1	-1	1	-1	-1	1	1	-1	1	1	-1	-1	0	-1	-1	1	-1	1	1	1	1	1	1	-1	1	-1	1	1	1	1
1820	1	-1	1	1	1	-1	1	1	-1	1	1	1	1	0	1	-1	1	1	0	1	1	1	1	1	-1	-1	-1	1	1	1	1
1821	1	-1	1	1	1	-1	0	1	-1	1	1	1	-1	0	-1	-1	1	1	0	1	1	1	1	-1	1	1	1	1	0	1	1
1822	1	1	1	-1	1	-1	1	1	-1	1	1	1	-1	0	1	1	1	1	0	1	1	1	1	1	1	1	1	1	0	1	1
1823	1	-1	1	1	1	-1	0	-1	-1	1	1	1	1	1	0	-1	1	1	0	1	1	1	1	1	1	1	-1	1	0	1	1
1824	1	1	1	-1	1	-1	0	-1	-1	1	1	1	1	-1	0	1	1	1	0	1	1	1	1	-1	-1	-1	-1	-1	1	1	-1
1825	1	-1	1	1	1	-1	-1	1	-1	1	1	1	1	0	1	-1	1	1	0	1	1	1	1	-1	1	0	-1	1	0	1	1
1826	1	-1	1	1	1	1	1	1	1	1	1	1	-1	1	0	-1	1	1	0	1	1	1	1	1	-1	-1	-1	1	1	1	1
1827	1	-1	1	1	1	1	1	1	-1	1	1	1	1	0	0	-1	1	1	0	1	1	1	1	1	1	1	-1	1	0	1	1
1828	1	-1	1	1	1	-1	1	-1	-1	1	1	1	1	0	0	-1	1	1	0	1	1	-1	1	1	-1	0	-1	1	1	1	1
1829	1	-1	1	1	1	-1	-1	-1	1	1	1	1	1	0	0	-1	1	1	0	1	1	1	1	-1	1	-1	-1	-1	0	1	-1
1830	1	1	1	1	1	-1	-1	1	-1	1	1	1	1	1	0	1	1	1	0	1	1	1	1	1	1	1	-1	1	0	1	1
1831	-1	-1	-1	1	-1	-1	-1	1	-1	1	1	-1	1	0	1	-1	1	-1	1	1	1	1	1	1	-1	1	-1	1	1	1	1
1832	1	-1	1	1	1	-1	1	1	-1	1	1	1	1	0	0	-1	1	1	0	1	1	1	1	1	1	1	-1	1	0	1	1
1833	1	-1	1	1	1	-1	-1	1	-1	1	1	1	1	0	-1	-1	1	1	0	1	1	1	1	1	1	1	-1	1	0	1	1
1834	1	1	1	1	1	-1	-1	1	-1	1	1	1	1	0	0	1	1	1	0	1	1	1	1	-1	1	1	1	1	0	1	1
1835	1	-1	1	1	1	-1	1	1	1	1	1	1	-1	0	0	-1	1	1	0	1	1	1	1	1	1	1	1	1	0	1	1
1836	1	-1	1	1	1	1	1	1	-1	1	1	1	1	1	-1	-1	1	1	0	1	1	-1	1	1	1	1	-1	1	0	1	1
1837	1	-1	1	1	1	-1	-1	-1	-1	1	1	1	1	0	0	-1	1	1	0	1	1	1	1	-1	1	1	-1	-1	0	1	-1
1838	1	-1	1	1	1	-1	-1	1	-1	1	1	1	1	0	-1	-1	1	1	0	1	1	1	1	1	-1	0	-1	1	1	1	1
1839	1	-1	1	1	1	-1	0	1	-1	1	1	1	1	0	1	-1	1	1	0	1	1	1	1	-1	-1	1	-1	1	1	1	1
1840	-1	-1	-1	1	-1	-1	1	1	1	1	1	-1	1	0	1	-1	1	-1	1	1	1	1	1	1	-1	1	-1	1	1	1	1
1841	1	-1	1	1	1	-1	-1	-1	-1	1	1	1	1	-1	0	-1	1	1	0	1	1	1	1	-1	1	-1	-1	-1	0	1	-1
1842	1	-1	1	1	1	-1	-1	1	-1	1	1	1	1	0	-1	-1	1	1	0	1	1	1	1	1	-1	1	-1	1	1	1	1
1843	1	-1	1	1	1	-1	-1	-1	1	1	1	1	-1	-1	-1	-1	1	1	0	1	1	1	1	-1	-1	-1	-1	-1	0	1	-1
1844	-1	-1	-1	1	-1	-1	-1	1	1	1	1	-1	1	0	1	-1	1	-1	1	1	1	1	1	1	-1	1	1	1	1	1	1
1845	1	-1	1	1	1	-1	-1	-1	-1	1	1	1	-1	0	-1	-1	1	1	0	1	1	1	1	-1	-1	1	-1	-1	0	1	-1
1846	1	-1	1	1	1	-1	0	-1	-1	1	1	1	1	-1	0	-1	1	1	0	1	1	1	1	-1	-1	1	-1	-1	0	1	-1
1847	1	-1	1	1	1	-1	-1	-1	-1	1	1	1	1	0	-1	-1	1	1	0	1	1	1	1	-1	-1	0	-1	-1	0	1	-1
1848	1	-1	1	1	1	-1	1	1	-1	1	1	1	1	0	-1	-1	1	1	0	1	1	1	1	1	1	0	-1	1	0	1	1
1849	1	-1	1	-1	1	1	1	1	-1	1	1	1	1	1	1	-1	1	1	0	1	1	1	1	1	1	1	1	1	0	1	1
1850	-1	-1	-1	1	-1	1	1	1	-1	1	1	-1	1	0	-1	-1	1	-1	1	1	1	1	1	1	-1	1	-1	1	1	1	1
1851	1	-1	1	1	1	-1	-1	-1	-1	1	1	1	1	-1	-1	-1	1	1	0	1	1	1	1	1	-1	0	-1	-1	1	1	-1
1852	1	-1	1	1	1	-1	-1	-1	-1	-1	-1	1	1	-1	0	-1	-1	1	0	1	1	1	1	-1	1	1	-1	-1	0	-1	-1
1853	1	1	1	1	1	-1	0	0	-1	-1	-1	1	1	-1	0	1	-1	1	0	1	1	1	1	1	-1	0	-1	1	1	-1	-1
1854	1	1	1	1	1	-1	-1	-1	-1	1	1	1	1	-1	-1	1	1	1	0	1	1	1	1	-1	1	0	-1	1	0	1	-1
1855	1	-1	1	1	1	-1	-1	1	-1	-1	-1	1	-1	0	-1	-1	-1	1	0	1	1	1	1	1	-1	0	-1	1	1	-1	-1
1856	1	-1	1	1	1	-1	1	1	-1	1	1	1	1	0	0	-1	1	1	0	1	1	1	1	-1	1	0	-1	1	0	1	1
1857	1	-1	1	1	1	-1	0	-1	1	1	1	1	-1	-1	0	-1	1	1	0	1	1	1	1	-1	1	0	-1	1	0	1	-1
1858	1	-1	1	1	1	-1	-1	-1	1	1	1	1	-1	-1	0	-1	1	1	0	1	1	1	1	-1	-1	-1	-1	1	0	1	-1
1859	1	-1	1	1	1	-1	1	1	1	1	1	1	1	1	0	-1	1	1	0	1	1	1	1	1	1	1	-1	1	0	1	1
1860	-1	-1	-1	1	-1	1	0	1	-1	1	1	-1	1	1	0	-1	1	-1	1	1	1	1	1	1	-1	1	-1	1	1	1	1
1861	1	-1	1	1	1	1	0	-1	-1	1	1	1	1	1	1	-1	1	1	0	1	1	1	1	1	1	1	-1	1	0	1	1
1862	-1	1	-1	1	-1	-1	0	0	-1	1	1	-1	-1	-1	1	1	1	-1	1	1	1	1	1	1	-1	-1	-1	1	0	1	-1
1863	1	-1	1	1	1	-1	1	1	-1	1	1	1	-1	0	0	-1	1	1	0	1	1	1	1	-1	-1	-1	-1	1	1	1	1
1864	1	-1	1	1	1	-1	0	0	1	1	1	1	-1	-1	0	-1	1	1	0	1	1	1	1	1	1	0	-1	1	0	1	-1
1865	1	-1	1	1	1	-1	-1	1	-1	1	1	1	1	0	0	-1	1	1	0	1	1	1	1	1	1	1	-1	1	0	1	1
1866	1	-1	1	1	1	-1	-1	1	-1	-1	-1	1	1	0	-1	-1	-1	1	0	1	-1	-1	-1	1	-1	1	1	1	1	-1	1
1867	1	-1	1	1	1	-1	0	1	1	1	1	1	-1	1	0	-1	1	1	0	1	1	1	1	-1	1	1	-1	1	0	1	1
1868	1	1	1	1	1	-1	-1	-1	1	1	1	1	-1	-1	0	1	1	1	0	1	1	1	1	-1	-1	0	-1	1	1	1	-1
1869	-1	-1	-1	1	-1	-1	0	-1	1	1	1	-1	-1	-1	1	-1	1	-1	1	1	1	1	1	-1	1	-1	-1	1	0	1	-1
1870	1	-1	1	1	1	-1	-1	1	1	1	1	1	-1	-1	-1	-1	1	1	0	1	1	1	1	-1	1	1	-1	1	0	1	-1
1871	-1	-1	-1	1	-1	-1	0	1	1	1	1	-1	-1	1	0	-1	1	-1	1	1	1	1	1	-1	-1	1	-1	1	1	1	1
1872	1	-1	1	1	1	-1	0	-1	1	1	1	1	1	-1	-1	-1	1	1	0	1	1	1	1	-1	-1	0	-1	1	0	1	-1
1873	1	-1	1	1	1	-1	-1	1	-1	1	1	1	1	1	1	-1	1	1	0	1	1	1	1	1	1	1	1	1	0	1	1
1874	1	-1	1	1	1	-1	-1	1	1	1	1	1	-1	0	-1	-1	1	1	0	1	1	1	1	-1	-1	1	-1	1	1	1	-1
1875	1	1	1	1	1	-1	-1	-1	-1	1	1	1	-1	-1	0	1	1	1	0	1	1	1	1	-1	-1	-1	-1	1	0	1	-1
1876	1	-1	1	1	1	-1	1	1	-1	1	1	1	-1	0	1	-1	1	1	0	1	1	1	1	1	1	1	1	1	0	1	1
1877	1	-1	1	1	1	-1	0	0	-1	1	1	1	1	-1	-1	-1	1	1	0	1	1	1	1	1	-1	-1	-1	1	1	1	-1
1878	1	-1	1	1	1	-1	1	-1	-1	-1	-1	1	1	1	1	-1	-1	1	0	1	1	-1	1	1	-1	1	-1	1	1	-1	1
1879	1	-1	1	1	1	-1	0	0	1	1	1	1	-1	0	0	-1	1	1	0	1	1	1	1	1	-1	-1	-1	-1	0	1	-1
1880	-1	1	-1	1	-1	-1	0	0	-1	1	1	-1	1	-1	0	1	1	-1	1	1	1	1	1	1	-1	1	-1	1	1	1	-1
1881	1	1	1	1	1	-1	0	0	-1	-1	-1	1	1	-1	0	1	-1	1	0	1	1	-1	1	1	1	0	-1	1	0	-1	-1
1882	1	-1	1	1	1	-1	-1	-1	1	1	1	1	-1	0	-1	-1	1	1	0	1	1	1	1	1	-1	1	-1	1	1	1	1
1883	1	-1	1	-1	1	-1	-1	-1	1	1	1	1	-1	-1	0	-1	1	1	0	1	1	1	1	-1	1	-1	-1	1	0	1	-1
1884	1	-1	1	1	1	-1	1	1	1	1	1	1	-1	0	0	-1	1	1	0	1	1	1	1	1	1	1	1	1	0	1	1
1885	1	-1	1	1	1	-1	-1	-1	1	1	1	1	-1	0	-1	-1	1	1	0	1	1	1	1	-1	1	1	-1	1	0	1	-1
1886	1	1	1	1	1	-1	0	1	-1	-1	-1	1	1	0	0	1	-1	1	0	1	1	-1	1	-1	1	1	-1	1	0	-1	1
1887	1	-1	1	1	1	-1	-1	-1	1	1	1	1	-1	-1	0	-1	1	1	0	1	1	1	1	-1	-1	0	-1	1	1	1	-1
1888	1	-1	1	1	1	-1	-1	-1	-1	1	1	1	1	-1	0	-1	1	1	0	1	1	1	1	1	-1	-1	-1	1	0	1	-1
1889	1	1	1	1	1	-1	-1	-1	-1	-1	-1	1	1	-1	0	1	-1	1	0	1	1	-1	1	-1	-1	1	-1	1	1	-1	-1
1890	1	1	1	1	1	-1	0	0	-1	-1	-1	1	-1	-1	0	1	-1	1	0	1	1	-1	1	1	-1	-1	-1	1	0	-1	-1
1891	1	-1	1	1	1	-1	0	-1	-1	1	1	1	1	-1	0	-1	1	1	0	1	1	-1	1	-1	-1	-1	-1	1	0	1	-1
1892	1	-1	1	1	1	1	1	1	1	1	1	1	-1	1	-1	-1	1	1	0	1	1	-1	1	1	1	1	-1	1	0	1	1
1893	1	-1	1	1	1	-1	-1	-1	1	1	1	1	-1	-1	0	-1	1	1	0	1	1	1	1	-1	-1	-1	-1	1	1	1	-1
1894	1	-1	1	1	1	-1	-1	1	1	1	1	1	-1	0	0	-1	1	1	0	1	1	1	1	-1	-1	1	-1	1	1	1	1
1895	-1	-1	-1	1	-1	-1	1	1	1	1	1	-1	-1	0	0	-1	1	-1	1	1	1	1	1	1	-1	1	-1	1	1	1	1
1896	1	-1	1	1	1	-1	-1	1	1	1	1	1	-1	0	0	-1	1	1	0	1	1	1	1	1	1	1	-1	1	0	1	1
1897	1	-1	1	1	1	-1	-1	-1	-1	-1	-1	1	-1	-1	0	-1	-1	1	0	1	1	-1	1	-1	-1	-1	-1	-1	0	-1	-1
1898	1	-1	1	1	1	1	-1	1	-1	-1	-1	1	-1	1	0	-1	-1	1	0	1	1	1	1	1	1	1	-1	1	0	-1	1
1899	1	1	1	1	1	-1	-1	1	-1	-1	-1	1	1	0	-1	1	-1	1	0	1	1	-1	1	-1	-1	1	-1	1	1	-1	1
1900	1	-1	1	1	1	1	-1	1	-1	-1	-1	1	-1	1	-1	-1	-1	1	0	1	1	-1	1	1	1	1	-1	1	0	-1	1
1901	1	-1	1	1	1	1	1	1	-1	1	1	1	1	0	1	-1	1	1	0	1	1	1	1	1	-1	-1	-1	1	1	1	1
1902	1	-1	1	1	1	-1	-1	-1	-1	-1	-1	1	1	0	-1	-1	-1	1	0	1	1	-1	1	-1	-1	0	-1	-1	0	-1	-1
1903	1	-1	1	1	1	1	0	1	-1	1	1	1	1	0	0	-1	1	1	0	1	1	-1	1	-1	-1	1	-1	1	1	1	1
1904	1	-1	1	1	1	1	-1	1	-1	-1	-1	1	1	1	-1	-1	-1	1	0	1	1	-1	1	1	-1	1	-1	1	1	-1	1
1905	1	-1	1	1	1	-1	0	0	1	1	1	1	-1	-1	0	-1	1	1	0	1	1	1	1	1	1	-1	-1	-1	0	1	-1
1906	1	-1	1	1	1	-1	-1	-1	-1	-1	-1	1	1	-1	-1	-1	-1	1	0	1	1	1	1	-1	-1	1	-1	-1	1	-1	-1
1907	1	-1	1	1	1	-1	1	1	-1	-1	-1	1	1	0	-1	-1	-1	1	0	1	1	1	1	1	1	1	-1	1	0	-1	1
1908	1	1	1	1	1	-1	1	1	-1	-1	-1	1	1	1	0	1	-1	1	0	1	1	-1	1	1	-1	1	1	-1	1	-1	1
1909	1	1	1	1	1	-1	1	1	-1	1	1	1	1	1	0	1	1	1	0	1	1	1	1	1	1	1	-1	1	0	1	1
1910	1	-1	1	1	1	-1	-1	1	1	1	1	1	-1	0	0	-1	1	1	0	1	1	1	1	1	1	1	-1	1	0	1	1
1911	1	1	1	1	1	1	-1	1	-1	1	1	1	1	1	0	1	1	1	0	1	1	1	1	-1	1	1	-1	1	0	1	1
1912	1	-1	1	1	1	-1	0	0	-1	-1	-1	1	-1	-1	0	-1	-1	1	0	1	1	-1	1	1	1	0	-1	-1	0	-1	-1
1913	1	-1	1	1	1	-1	1	1	1	1	1	1	-1	0	-1	-1	1	1	0	1	1	1	1	1	1	1	-1	1	0	1	1
1914	1	1	1	1	1	-1	-1	1	-1	-1	-1	1	1	0	0	1	-1	1	0	1	1	1	1	-1	1	1	1	1	0	-1	1
1915	1	-1	1	1	1	-1	-1	1	-1	1	1	1	1	0	1	-1	1	1	0	1	1	1	1	1	1	1	-1	1	0	1	1
1916	1	-1	1	1	1	-1	0	0	1	-1	-1	1	-1	-1	1	-1	-1	1	0	1	1	-1	1	1	1	-1	-1	-1	0	-1	-1
1917	-1	-1	-1	1	-1	-1	-1	1	1	1	1	-1	-1	0	-1	-1	1	-1	1	1	1	1	1	1	-1	1	1	1	1	1	1
1918	1	-1	1	1	1	-1	0	0	1	-1	-1	1	-1	-1	1	-1	-1	1	0	1	1	-1	1	1	-1	-1	-1	-1	0	-1	-1
1919	1	-1	1	1	1	-1	-1	-1	1	1	1	1	-1	0	-1	-1	1	1	0	1	1	1	1	-1	-1	0	-1	-1	0	1	-1
1920	1	-1	1	1	1	-1	-1	-1	1	1	1	1	1	0	0	-1	1	1	0	1	1	1	1	-1	-1	1	-1	-1	1	1	-1
1921	1	-1	1	1	1	-1	-1	1	-1	1	1	1	1	0	0	-1	1	1	0	1	1	1	1	-1	1	0	-1	1	0	1	1
1922	1	-1	1	1	1	-1	-1	-1	-1	1	1	1	-1	0	-1	-1	1	1	0	1	1	1	1	-1	1	1	-1	-1	0	1	-1
1923	1	1	1	-1	1	-1	-1	-1	-1	1	1	1	1	-1	0	1	1	1	0	1	1	1	1	-1	1	-1	-1	-1	0	1	-1
1924	1	-1	1	1	1	-1	-1	-1	-1	-1	-1	1	-1	-1	0	-1	-1	1	0	1	1	-1	1	-1	-1	0	-1	-1	1	-1	-1
1925	-1	-1	-1	1	-1	-1	-1	-1	-1	-1	-1	-1	-1	-1	1	-1	-1	-1	1	1	1	-1	1	-1	-1	0	-1	-1	1	-1	-1
1926	1	-1	1	-1	1	1	-1	1	-1	1	1	1	1	1	1	-1	1	1	0	1	1	1	1	1	1	1	-1	1	0	1	1
1927	1	-1	1	1	1	-1	-1	1	1	-1	-1	1	-1	0	0	-1	-1	1	0	1	1	-1	1	1	-1	1	1	1	1	-1	1
1928	1	-1	1	1	1	-1	1	1	-1	1	1	1	1	0	-1	-1	1	1	0	1	1	1	1	1	1	0	-1	1	0	1	-1
1929	1	-1	1	1	1	-1	0	0	1	1	1	1	-1	-1	0	-1	1	1	0	1	1	1	1	1	-1	-1	-1	1	0	1	-1
1930	1	-1	1	1	1	-1	1	1	-1	1	1	1	1	1	-1	-1	1	1	0	1	1	1	1	1	-1	1	1	-1	1	1	1
1931	-1	1	-1	1	-1	1	0	-1	-1	-1	-1	-1	1	1	1	1	-1	-1	1	1	-1	-1	-1	-1	-1	0	-1	1	1	-1	1
1932	1	-1	1	1	1	-1	0	0	1	1	1	1	1	-1	0	-1	1	1	0	1	1	1	1	1	1	-1	-1	1	0	1	-1
1933	1	-1	1	1	1	-1	-1	1	-1	1	1	1	1	0	-1	-1	1	1	0	1	1	1	1	-1	1	0	-1	-1	0	1	-1
1934	1	-1	1	1	1	-1	1	1	-1	1	1	1	-1	1	0	-1	1	1	0	1	1	1	1	1	-1	-1	-1	1	1	1	1
1935	1	-1	1	1	1	-1	1	1	-1	1	1	1	1	0	0	-1	1	1	0	1	1	1	1	-1	-1	0	-1	-1	1	1	1
1936	-1	-1	-1	1	-1	-1	0	-1	-1	-1	-1	-1	-1	-1	1	-1	-1	-1	1	1	1	-1	-1	-1	-1	1	-1	1	1	-1	-1
1937	1	-1	1	1	1	-1	-1	-1	-1	1	1	1	1	-1	0	-1	1	1	0	1	1	1	1	-1	1	0	-1	1	0	1	-1
1938	1	-1	1	1	1	-1	0	1	-1	1	1	1	1	0	1	-1	1	1	0	1	1	1	1	-1	1	1	1	1	0	1	1
1939	1	-1	1	1	1	-1	-1	-1	-1	-1	-1	1	1	-1	0	-1	-1	1	0	-1	1	-1	1	-1	-1	0	-1	1	0	-1	-1
1940	1	-1	1	1	1	-1	1	-1	1	1	1	1	-1	-1	-1	-1	1	1	0	1	1	1	1	-1	-1	-1	-1	1	0	1	-1
1941	-1	1	-1	1	-1	-1	0	1	-1	-1	-1	-1	-1	0	1	1	-1	-1	1	-1	1	-1	1	-1	-1	-1	1	1	1	-1	1
1942	1	-1	1	1	1	-1	1	1	1	1	1	1	-1	0	1	-1	1	1	0	1	1	1	1	1	1	1	-1	1	0	1	1
1943	1	-1	1	1	1	-1	1	1	1	1	1	1	-1	-1	0	-1	1	1	0	1	1	1	1	1	-1	-1	-1	1	0	1	-1
1944	1	1	1	1	1	1	-1	1	-1	1	1	1	1	0	0	1	1	1	0	1	1	1	1	-1	-1	1	-1	1	1	1	1
1945	1	-1	1	1	1	-1	-1	-1	1	1	1	1	-1	0	0	-1	1	1	0	1	1	1	1	1	-1	1	-1	1	1	1	-1
1946	1	-1	1	1	1	1	1	1	-1	1	1	1	1	0	1	-1	1	1	0	1	1	1	1	1	1	1	-1	1	0	1	1
1947	1	-1	1	1	1	-1	-1	1	1	1	1	1	-1	0	-1	-1	1	1	0	1	1	1	1	-1	1	0	-1	1	0	1	-1
1948	1	-1	1	1	1	-1	-1	-1	1	1	1	1	-1	-1	0	-1	1	1	0	1	1	1	1	-1	1	0	-1	1	0	1	-1
1949	1	-1	1	1	1	-1	0	0	1	-1	-1	1	-1	-1	-1	-1	-1	1	0	-1	1	-1	1	1	-1	1	-1	1	1	-1	-1
1950	1	-1	1	1	1	-1	0	1	-1	1	1	1	-1	0	-1	-1	1	1	0	1	1	1	1	1	-1	1	-1	1	1	1	1
1951	1	-1	1	1	1	-1	1	1	-1	1	1	1	-1	0	0	-1	1	1	0	1	1	1	1	1	1	1	1	1	0	1	1
1952	1	-1	1	-1	1	-1	-1	-1	1	1	1	1	-1	-1	0	-1	1	1	0	1	1	1	1	-1	1	-1	-1	1	0	1	-1
1953	1	-1	1	1	1	-1	-1	-1	1	1	1	1	-1	-1	-1	-1	1	1	0	1	1	1	1	-1	1	0	-1	1	0	1	-1
1954	1	-1	1	1	1	-1	1	1	1	1	1	1	-1	0	-1	-1	1	1	0	1	1	1	1	1	1	-1	-1	1	0	1	1
1955	1	-1	1	1	1	-1	0	0	1	1	1	1	-1	-1	0	-1	1	1	0	1	1	1	1	1	1	1	-1	1	0	1	-1
1956	1	-1	1	1	1	-1	1	1	-1	1	1	1	1	0	0	-1	1	1	0	1	1	1	1	1	1	1	1	-1	0	1	1
1957	1	-1	1	1	1	-1	-1	-1	-1	1	1	1	1	-1	-1	-1	1	1	0	1	1	1	1	-1	-1	1	-1	1	0	1	-1
1958	1	-1	1	1	1	-1	0	1	1	1	1	1	-1	1	-1	-1	1	1	0	1	1	1	1	-1	-1	1	-1	1	1	1	1
1959	1	-1	1	1	1	-1	1	1	1	1	1	1	-1	0	-1	-1	1	1	0	1	1	1	1	1	1	-1	1	1	0	1	1
1960	1	-1	1	1	1	-1	-1	-1	-1	1	1	1	1	-1	-1	-1	1	1	0	1	1	1	1	-1	-1	-1	-1	1	1	1	-1
1961	1	-1	1	1	1	1	-1	1	1	1	1	1	-1	0	1	-1	1	1	0	1	1	1	1	1	-1	1	-1	1	1	1	1
1962	1	-1	1	1	1	-1	-1	1	-1	1	1	1	1	0	0	-1	1	1	0	1	1	1	1	1	1	0	-1	1	0	1	1
1963	1	1	1	1	1	-1	-1	-1	1	1	1	1	1	0	0	1	1	1	0	1	1	1	1	1	-1	1	-1	-1	1	1	-1
1964	-1	-1	-1	1	-1	-1	0	0	-1	-1	-1	-1	-1	-1	1	-1	-1	-1	1	-1	1	-1	1	1	-1	-1	-1	1	1	-1	-1
1965	1	-1	1	1	1	-1	1	1	-1	1	1	1	1	0	0	-1	1	1	0	1	1	1	1	1	1	0	-1	1	0	1	1
1966	1	-1	1	1	1	-1	-1	1	-1	1	1	1	1	0	0	-1	1	1	0	1	1	1	1	-1	-1	1	1	1	1	1	1
1967	1	-1	1	1	1	-1	-1	1	-1	1	1	1	1	0	0	-1	1	1	0	1	1	1	1	-1	-1	0	-1	1	0	1	-1
1968	1	1	1	1	1	-1	0	1	-1	1	1	1	1	1	0	1	1	1	0	1	1	1	1	-1	1	1	-1	1	0	1	1
1969	1	-1	1	1	1	-1	-1	-1	-1	1	1	1	1	0	-1	-1	1	1	0	1	1	1	1	-1	-1	-1	1	1	1	1	-1
1970	1	-1	1	1	1	-1	-1	-1	-1	1	1	1	1	0	0	-1	1	1	0	1	1	1	1	-1	1	0	-1	1	0	1	-1
1971	1	-1	1	1	1	-1	0	1	-1	-1	-1	1	1	0	-1	-1	-1	1	0	-1	1	-1	-1	-1	-1	1	1	1	1	-1	1
1972	1	-1	1	1	1	-1	-1	1	-1	-1	-1	1	1	-1	1	-1	-1	1	0	-1	1	-1	-1	1	-1	1	-1	1	1	-1	1
1973	1	-1	1	1	1	-1	1	1	1	-1	-1	1	-1	0	1	-1	-1	1	0	-1	1	-1	-1	1	-1	1	-1	1	1	-1	-1
1974	-1	-1	-1	1	-1	-1	1	1	1	1	1	-1	-1	0	1	-1	1	-1	1	1	1	1	1	1	1	-1	-1	1	0	1	1
1975	1	-1	1	1	1	-1	1	1	-1	1	1	1	1	0	0	-1	1	1	0	1	1	1	1	1	-1	0	-1	1	0	1	-1
1976	-1	-1	-1	1	-1	-1	0	-1	-1	-1	-1	-1	-1	-1	1	-1	-1	-1	1	-1	1	-1	1	-1	-1	0	-1	1	1	-1	-1
1977	1	-1	1	1	1	-1	-1	1	-1	-1	-1	1	1	0	-1	-1	-1	1	0	-1	1	-1	1	-1	-1	1	1	1	1	-1	1
1978	-1	-1	-1	1	-1	-1	0	1	-1	1	1	-1	1	0	0	-1	1	-1	1	1	1	1	1	1	-1	1	-1	1	1	1	1
1979	1	-1	1	1	1	-1	1	1	-1	-1	-1	1	1	1	-1	-1	-1	1	0	-1	1	-1	1	1	1	1	-1	1	0	-1	1
1980	1	-1	1	1	1	-1	-1	-1	-1	1	1	1	-1	0	-1	-1	1	1	0	1	1	1	1	1	-1	-1	1	1	0	1	-1
1981	1	-1	1	1	1	-1	-1	1	1	1	1	1	1	0	0	-1	1	1	0	1	1	1	1	1	-1	-1	-1	1	1	1	1
1982	1	-1	1	1	1	-1	-1	1	-1	1	1	1	-1	0	-1	-1	1	1	0	1	1	1	1	-1	-1	1	-1	1	0	1	-1
1983	1	-1	1	1	1	-1	-1	1	-1	-1	-1	1	1	1	-1	-1	-1	1	0	-1	1	-1	-1	-1	1	1	1	1	0	-1	1
1984	1	-1	1	1	1	-1	0	1	1	1	1	1	-1	-1	-1	-1	1	1	0	1	1	1	1	-1	-1	0	-1	1	0	1	-1
1985	1	-1	1	1	1	-1	1	1	1	-1	-1	1	-1	1	-1	-1	-1	1	0	-1	1	-1	-1	1	1	1	-1	1	0	-1	1
1986	1	-1	1	-1	1	1	1	1	-1	1	1	1	1	1	1	-1	1	1	0	1	1	1	1	1	1	1	-1	1	0	1	1
1987	1	-1	1	1	1	-1	0	1	-1	1	1	1	1	0	-1	-1	1	1	0	1	1	1	1	-1	1	1	-1	1	0	1	1
1988	1	1	1	1	1	-1	1	1	-1	1	1	1	1	1	-1	1	1	1	0	1	1	1	1	1	1	1	1	-1	0	1	1
1989	1	-1	1	1	1	-1	-1	-1	-1	-1	-1	1	1	-1	0	-1	-1	1	0	-1	1	-1	-1	-1	-1	0	-1	1	1	-1	-1
1990	1	1	1	1	1	-1	0	1	-1	1	1	1	1	1	1	1	1	1	0	1	1	1	1	-1	1	1	1	-1	0	1	1
1991	1	1	1	1	1	1	-1	1	-1	-1	-1	1	1	0	-1	1	-1	1	0	-1	-1	-1	-1	1	-1	1	-1	1	1	-1	1
1992	1	1	1	1	1	-1	0	1	-1	1	1	1	1	0	-1	1	1	1	0	1	1	1	1	-1	1	1	-1	1	0	1	1
1993	1	-1	1	1	1	-1	1	-1	-1	1	1	1	1	-1	-1	-1	1	1	0	1	1	1	1	1	-1	0	-1	1	0	1	-1
1994	1	-1	1	1	1	-1	1	-1	-1	1	1	1	-1	-1	0	-1	1	1	0	1	1	1	1	1	-1	-1	-1	1	0	1	-1
1995	1	-1	1	1	1	1	0	1	1	-1	-1	1	-1	1	-1	-1	-1	1	0	-1	-1	-1	-1	-1	-1	1	-1	1	1	-1	1
1996	1	-1	1	1	1	-1	-1	-1	-1	1	1	1	-1	0	0	-1	1	1	0	1	1	1	1	-1	-1	-1	1	1	1	1	-1
1997	1	-1	1	1	1	-1	1	1	1	1	1	1	-1	-1	-1	-1	1	1	0	1	1	1	1	1	-1	-1	-1	1	0	1	-1
1998	1	-1	1	1	1	-1	-1	-1	1	1	1	1	1	0	-1	-1	1	1	0	1	1	1	1	-1	1	1	-1	1	0	1	-1
1999	1	-1	1	1	1	-1	1	1	-1	1	1	1	-1	0	0	-1	1	1	0	1	1	1	1	1	1	1	1	1	0	1	1
[truncated: 9,056 more rows]
