# Supplementary material for: Comparative evaluation of machine learning algorithms for phishing site detection
Source: PeerJ Comput Sci. 2024 Jun 24;10:e2131. doi: 10.7717/peerj-cs.2131 (PMC11232597; doi:10.7717/peerj-cs.2131)
Supplement: Supplemental Information 19 [file peerj-cs-10-2131-s019.ipynb]

import matplotlib.pyplot as plt
import seaborn as sns
import pandas as pd
import numpy as np

%matplotlib inline

{"execution":{"iopub.status.busy":"2022-11-07T11:47:35.907969Z","iopub.execute_input":"2022-11-07T11:47:35.908317Z","iopub.status.idle":"2022-11-07T11:47:36.086812Z","shell.execute_reply.started":"2022-11-07T11:47:35.908285Z","shell.execute_reply":"2022-11-07T11:47:36.085618Z"}}
df = pd.read_csv('../input/phishing-website-dataset/dataset.csv')

{"execution":{"iopub.status.busy":"2022-11-07T11:47:36.088992Z","iopub.execute_input":"2022-11-07T11:47:36.089496Z","iopub.status.idle":"2022-11-07T11:47:36.118291Z","shell.execute_reply.started":"2022-11-07T11:47:36.089436Z","shell.execute_reply":"2022-11-07T11:47:36.117550Z"}}
# First 5 sample rows of Dataset
df.head()

# %% [code] {"execution":{"iopub.status.busy":"2022-11-07T11:47:36.119427Z","iopub.execute_input":"2022-11-07T11:47:36.119879Z","iopub.status.idle":"2022-11-07T11:47:36.126391Z","shell.execute_reply.started":"2022-11-07T11:47:36.119847Z","shell.execute_reply":"2022-11-07T11:47:36.124950Z"}}

list(df.columns)

# %% [code] {"execution":{"iopub.status.busy":"2022-11-07T11:47:36.129759Z","iopub.execute_input":"2022-11-07T11:47:36.130102Z","iopub.status.idle":"2022-11-07T11:47:36.152595Z","shell.execute_reply.started":"2022-11-07T11:47:36.130069Z","shell.execute_reply":"2022-11-07T11:47:36.151142Z"}}
df.info()


# %% [code] {"execution":{"iopub.status.busy":"2022-11-07T11:47:36.154692Z","iopub.execute_input":"2022-11-07T11:47:36.155020Z","iopub.status.idle":"2022-11-07T11:47:36.182213Z","shell.execute_reply.started":"2022-11-07T11:47:36.154986Z","shell.execute_reply":"2022-11-07T11:47:36.181247Z"}}
for col in df.columns:
    unique_value_list = df[col].unique()
    if len(unique_value_list) > 10:
        print(f'{col} has {df[col].nunique()} unique values')
    else:
        print(f'{col} contains:\t\t\t{unique_value_list}')

# %% [markdown]
# According to the Data descrition, these are the meaning of the values in the data
# * 1 means legitimate
# * 0 is suspicious
# * -1 is phishing

# %% [markdown]
# # EDA

# %% [markdown]
# Let us drop the index column because that acts as a primary key and has no significance in EDA and modelling

# %% [code] {"execution":{"iopub.status.busy":"2022-11-07T11:47:36.183854Z","iopub.execute_input":"2022-11-07T11:47:36.184182Z","iopub.status.idle":"2022-11-07T11:47:36.197814Z","shell.execute_reply.started":"2022-11-07T11:47:36.184148Z","shell.execute_reply":"2022-11-07T11:47:36.196133Z"}}
df = df.drop(columns=['index'])

# %% [code] {"execution":{"iopub.status.busy":"2022-11-07T11:47:36.199814Z","iopub.execute_input":"2022-11-07T11:47:36.200273Z","iopub.status.idle":"2022-11-07T11:47:36.967045Z","shell.execute_reply.started":"2022-11-07T11:47:36.200225Z","shell.execute_reply":"2022-11-07T11:47:36.965936Z"}}
print(df['Result'].value_counts())
sns.countplot(df['Result'])
plt.savefig('PhishingCorr.jpeg', dpi=600)

# %% [markdown]
# The data is balanced.

# %% [code] {"execution":{"iopub.status.busy":"2022-11-07T11:47:36.968603Z","iopub.execute_input":"2022-11-07T11:47:36.968926Z","iopub.status.idle":"2022-11-07T11:47:36.975960Z","shell.execute_reply.started":"2022-11-07T11:47:36.968894Z","shell.execute_reply":"2022-11-07T11:47:36.975013Z"}}
plt.clf()

# %% [code] {"execution":{"iopub.status.busy":"2022-11-07T11:47:36.977249Z","iopub.execute_input":"2022-11-07T11:47:36.977784Z","iopub.status.idle":"2022-11-07T11:48:02.909820Z","shell.execute_reply.started":"2022-11-07T11:47:36.977751Z","shell.execute_reply":"2022-11-07T11:48:02.908612Z"}}
correlation = df.corr()
plt.tight_layout()
plt.savefig('NBphish1_Fig1.jpeg', dpi=600)

# %% [code] {"execution":{"iopub.status.busy":"2022-11-07T11:48:02.911289Z","iopub.execute_input":"2022-11-07T11:48:02.911635Z","iopub.status.idle":"2022-11-07T11:48:08.768301Z","shell.execute_reply.started":"2022-11-07T11:48:02.911602Z","shell.execute_reply":"2022-11-07T11:48:08.766993Z"}}
plt.savefig('1PhishingCorr.jpeg', dpi=600)


# %% [markdown]
# Note that feature `popUpWindow` and `favicon` are highly correlated. Looking at the definitions of these features from the Data description, we can say that, for websites where favicon is loaded from external links the pop-up window mostly contains text field. This is said just by seeing the high correlation. Dropping one of the features or not is an experimental decision.
# 
# Note that some features are negatively correlated but the color index minimum correlation is upto -0.6. Negative correlations are where one feature marks it as phishing and other don't.

# %% [markdown]
# # MODELLING 💇‍♀️
# 
# We will be using a simple tree based classifier and no hyper-parameter tuning to model and test our dataset. Note that we replace -1 with 0 and 0 marks phishing website.

# %% [code] {"execution":{"iopub.status.busy":"2022-11-07T11:48:08.769891Z","iopub.execute_input":"2022-11-07T11:48:08.770221Z","iopub.status.idle":"2022-11-07T11:48:10.001398Z","shell.execute_reply.started":"2022-11-07T11:48:08.770188Z","shell.execute_reply":"2022-11-07T11:48:10.000124Z"}}
from sklearn.model_selection import train_test_split
from sklearn.model_selection import KFold
from xgboost import XGBClassifier

# %% [code] {"execution":{"iopub.status.busy":"2022-11-07T11:48:10.005076Z","iopub.execute_input":"2022-11-07T11:48:10.005667Z","iopub.status.idle":"2022-11-07T11:48:10.014421Z","shell.execute_reply.started":"2022-11-07T11:48:10.005611Z","shell.execute_reply":"2022-11-07T11:48:10.013308Z"}}
from sklearn.metrics import classification_report
from sklearn.metrics import confusion_matrix
from sklearn.metrics import accuracy_score


def binary_classification_accuracy(actual, pred):
    
    print(f'Confusion matrix: \n{confusion_matrix(actual, pred)}')
    print(f'Accuracy score: \n{accuracy_score(actual, pred)}')
    print(f'Classification report: \n{classification_report(actual, pred)}')

# %% [code] {"execution":{"iopub.status.busy":"2022-11-07T11:48:10.016026Z","iopub.execute_input":"2022-11-07T11:48:10.016418Z","iopub.status.idle":"2022-11-07T11:48:10.027104Z","shell.execute_reply.started":"2022-11-07T11:48:10.016360Z","shell.execute_reply":"2022-11-07T11:48:10.025788Z"}}
# Replacing -1 with 0 in the target variable
df['Result'] = np.where(df['Result']==-1, 0, df['Result'])
target = df['Result']
features = df.drop(columns=['Result'])

# %% [code] {"execution":{"iopub.status.busy":"2022-11-07T12:59:14.630217Z","iopub.execute_input":"2022-11-07T12:59:14.630694Z","iopub.status.idle":"2022-11-07T12:59:14.807921Z","shell.execute_reply.started":"2022-11-07T12:59:14.630651Z","shell.execute_reply":"2022-11-07T12:59:14.805279Z"}}
df.plot.hist(subplots=True,layout=(5,5),figsize=(15, 15), bins=20)

# %% [code] {"execution":{"iopub.status.busy":"2022-11-07T11:48:10.028671Z","iopub.execute_input":"2022-11-07T11:48:10.028992Z","iopub.status.idle":"2022-11-07T11:48:12.733260Z","shell.execute_reply.started":"2022-11-07T11:48:10.028959Z","shell.execute_reply":"2022-11-07T11:48:12.732295Z"}}
folds = KFold(n_splits=4, shuffle=True, random_state=42)

train_index_list = list()
validation_index_list = list()

for fold, (train_idx, validation_idx) in enumerate(folds.split(features, target)):
    
    model = XGBClassifier()
    model.fit(np.array(features)[train_idx,:], np.array(target)[train_idx])
    predicted_values = model.predict(np.array(features)[validation_idx,:])
    print(f'==== FOLD {fold+1} ====')
    binary_classification_accuracy(np.array(target)[validation_idx], predicted_values)
