# Supplementary material for: Comparative evaluation of machine learning algorithms for phishing site detection
Source: PeerJ Comput Sci. 2024 Jun 24;10:e2131. doi: 10.7717/peerj-cs.2131 (PMC11232597; doi:10.7717/peerj-cs.2131)
Supplement: Supplemental Information 20 [file peerj-cs-10-2131-s020.txt]

import pandas as pd
from imblearn.over_sampling import SMOTE
from sklearn.model_selection import train_test_split
from sklearn.metrics import accuracy_score
from sklearn.neighbors import KNeighborsClassifier


X = df.drop('Result', axis=1)  # Features
y = df['Result']  # Target variable

# Display the original class distribution
print("Original Class Distribution:")
print(y.value_counts())

# Split the data into training and testing sets
X_train, X_test, y_train, y_test = train_test_split(X, y, test_size=0.2, random_state=42)

# Initialize a K-Nearest Neighbors classifier
knn_classifier = KNeighborsClassifier(n_neighbors=5)  # You can experiment with different values

# Fit the classifier on the original training data
knn_classifier.fit(X_train, y_train)

# Predict on the original test data
y_pred_original = knn_classifier.predict(X_test)

# Display accuracy on the original test data
print("\nAccuracy on Original Test Data:")
print(accuracy_score(y_test, y_pred_original))

# Iterate through different k_neighbors values
for k in [3, 5, 7, 9]:  # Experiment with different values
    # Instantiate SMOTE with the current k_neighbors value
    smote = SMOTE(sampling_strategy='auto',
                  random_state=42,
                  k_neighbors=k,
                  n_jobs=-1)

    # Fit and apply SMOTE to the training data
    X_resampled, y_resampled = smote.fit_resample(X_train, y_train)

    # Fit the classifier on the resampled training data
    knn_classifier.fit(X_resampled, y_resampled)

    # Predict on the resampled test data
    y_pred_resampled = knn_classifier.predict(X_test)

    # Display accuracy on the resampled test data
    print(f"\nAccuracy on Test Data with k_neighbors={k}:")
    print(accuracy_score(y_test, y_pred_resampled))
