# Supplementary material for: Comparative evaluation of machine learning algorithms for phishing site detection
Source: PeerJ Comput Sci. 2024 Jun 24;10:e2131. doi: 10.7717/peerj-cs.2131 (PMC11232597; doi:10.7717/peerj-cs.2131)
Supplement: Supplemental Information 21 [file peerj-cs-10-2131-s021.txt]

import numpy as np
import pandas as pd
import tensorflow as tf
from sklearn.model_selection import train_test_split
from sklearn.metrics import accuracy_score, precision_score, recall_score, f1_score, confusion_matrix
from tensorflow.keras.utils import plot_model

# Load the data
data = pd.read_csv("/kaggle/input/phishing-dataset-for-machine-learning/Phishing_Legitimate_full.csv")
import numpy as np
import pandas as pd
import tensorflow as tf
from sklearn.model_selection import train_test_split
from sklearn.metrics import accuracy_score, precision_score, recall_score, f1_score, confusion_matrix
from tensorflow.keras.utils import plot_model

# Load the data
data = pd.read_csv("/kaggle/input/phishing-dataset-for-machine-learning/Phishing_Legitimate_full.csv")

# Separate features and labels
label = data.pop('CLASS_LABEL')
ids = data.pop('id')

# Split the data
train_data, test_data, train_labels, test_labels = train_test_split(data, label, test_size=0.2, random_state=42)

# Preprocess data (if needed)

# Define a more complex CNN model
model = tf.keras.Sequential([
    tf.keras.layers.Conv2D(32, (3, 3), activation='relu', input_shape=(input_shape)),
    tf.keras.layers.MaxPooling2D((2, 2)),
    tf.keras.layers.Conv2D(64, (3, 3), activation='relu'),
    tf.keras.layers.MaxPooling2D((2, 2)),
    tf.keras.layers.Conv2D(128, (3, 3), activation='relu'),
    tf.keras.layers.MaxPooling2D((2, 2)),
    tf.keras.layers.Flatten(),
    tf.keras.layers.Dense(256, activation='relu'),
    tf.keras.layers.Dropout(0.5),
    tf.keras.layers.Dense(128, activation='relu'),
    tf.keras.layers.Dropout(0.5),
    tf.keras.layers.Dense(1, activation='sigmoid')  # Output layer for binary classification
])

# Compile the model
model.compile(optimizer='adam', loss='binary_crossentropy', metrics=['accuracy'])

# Plot the model
plot_model(model, to_file='NB1_New Model.png', show_shapes=True, show_layer_names=True, dpi=600)
