# Supplementary material for: Comparative evaluation of machine learning algorithms for phishing site detection
Source: PeerJ Comput Sci. 2024 Jun 24;10:e2131. doi: 10.7717/peerj-cs.2131 (PMC11232597; doi:10.7717/peerj-cs.2131)
Supplement: Supplemental Information 22 [file peerj-cs-10-2131-s022.txt]

from sklearn.model_selection import GridSearchCV
from sklearn.linear_model import LogisticRegression
from sklearn.neighbors import KNeighborsClassifier
from sklearn.tree import DecisionTreeClassifier
from sklearn.ensemble import RandomForestClassifier
from sklearn.svm import SVC
from xgboost import XGBClassifier
from keras.models import Sequential
from keras.layers import Conv2D, MaxPooling2D, Flatten, Dense, Dropout
from sklearn.model_selection import StratifiedKFold

# Logistic Regression
lr_params = {
    'penalty': ['l1', 'l2', 'elasticnet'],
    'C': [0.001, 0.01, 0.1, 1, 10, 100],
    'solver': ['newton-cg', 'lbfgs', 'saga', 'liblinear'],
    'max_iter': [100, 500, 1000]
}
lr = LogisticRegression()
lr_grid = GridSearchCV(lr, lr_params, cv=StratifiedKFold(n_splits=5), n_jobs=-1)

# K-Nearest Neighbors
knn_params = {
    'n_neighbors': [2, 3, 4],
    'algorithm': ['auto', 'ball_tree', 'kd_tree', 'brute']
}
knn = KNeighborsClassifier()
knn_grid = GridSearchCV(knn, knn_params, cv=StratifiedKFold(n_splits=5), n_jobs=-1)

# Decision Tree
dt_params = {
    'criterion': ['gini', 'entropy'],
    'max_depth': [2, 3],
    'min_samples_leaf': [5, 6]
}
dt = DecisionTreeClassifier()
dt_grid = GridSearchCV(dt, dt_params, cv=StratifiedKFold(n_splits=5), n_jobs=-1)

# Random Forest
rf_params = {
    'n_estimators': [50, 100, 150, 200],
    'max_depth': [None, 10, 20],
    'min_samples_split': [2, 5, 10],
    'min_samples_leaf': [1, 2, 4],
    'max_features': ['auto', 'sqrt', 'log2']
}
rf = RandomForestClassifier()
rf_grid = GridSearchCV(rf, rf_params, cv=StratifiedKFold(n_splits=5), n_jobs=-1)

# Support Vector Machine
svm_params = {
    'C': [0.5, 0.7, 0.9, 1],
    'kernel': ['rbf', 'poly', 'sigmoid', 'linear']
}
svm = SVC()
svm_grid = GridSearchCV(svm, svm_params, cv=StratifiedKFold(n_splits=5), n_jobs=-1)

# XGBoost
xgb_params = {
    'learning_rate': [0.01, 0.1, 0.2],
    'n_estimators': [50, 100, 200],
    'max_depth': [3, 4, 5],
    'min_child_weight': [1, 2, 3],
    'subsample': [0.8, 1.0],
    'colsample_bytree': [0.8, 1.0]
}
xgb = XGBClassifier()
xgb_grid = GridSearchCV(xgb, xgb_params, cv=StratifiedKFold(n_splits=5), n_jobs=-1)

# Convolutional Neural Network (CNN) 
cnn_params = {
    'num_filters': [32, 64, 128],
    'filter_size': [(3, 3), (5, 5)],
    'pool_size': [(2, 2), (3, 3), (5, 5)],
    'dense_neurons': [128, 256, 512],
    'dropout_rate': [0.25, 0.5, 0.75]
}

# Add the CNN model here using Keras Sequential API


cnn = KerasClassifier(build_fn=build_cnn_model, epochs=10, batch_size=32)
cnn_grid = GridSearchCV(cnn, cnn_params, cv=StratifiedKFold(n_splits=5), n_jobs=-1)

# Print the models
print("Logistic Regression Grid:", lr_grid)
print("K-Nearest Neighbors Grid:", knn_grid)
print("Decision Tree Grid:", dt_grid)
print("Random Forest Grid:", rf_grid)
print("Support Vector Machine Grid:", svm_grid)
print("XGBoost Grid:", xgb_grid)
print("CNN Grid:", cnn_grid)
